# Supplementary material for: Xenopus fraseri: Mr. Fraser, where did your frog come from?
Source: PLoS One. 2019 Sep 11;14(9):e0220892. doi: 10.1371/journal.pone.0220892 (PMC6738922; doi:10.1371/journal.pone.0220892)
Supplement: S1 Table — (XLSX) [file pone.0220892.s002.xlsx]

## Sheet: Sheet1
S1 Table: Species, sample and museum identification numbers, origin, and sex of genetic samples analyzed in this study. Museum acronyms are defined in 1.
Species	Sample ID	Museum ID	Origin	Sex
Samples used for targeted high-throughput sequencing of mitochondrial genomes
X. tropicalis	AMNH17274	Lost voucher (MHNG)	Sierra Leone, near Freetown	F
X. epitropicalis	AMNH17278	Lost voucher (MHNG)	DRC, Kinshasa	F
X. mellotropicalis	AMNH17288	Lost voucher (MHNG)	Cameroon, Nkoemvone	M
X. calcaratus	VG09-364	NMP6V 74630/1	Cameroon, Bakingili	F
X. clivii	AMNH17254	MHNG2645.069	Ethiopia, near Addis Ababa	F
X. muelleri	Xen203	No voucher	Tanzania, Ifakara	F
X. borealis	AMNH17315	Lost voucher (MHNG)	Kenya, Samburu Range	F
X. fischbergi	AMNH17297	Lost voucher (MHNG)	Nigeria, Jos	F
X. largeni	AMNH17292	MHNG2644.059	Ethiopia, near Kibre Mengist	F
X. pygmaeus	AMNH17320	Lost voucher (MHNG)	DRC, Boende	M
X. allofraseri	BJE3488	MCZ Herpetology A-148164	Equatorial Guinea, Comedor	F
X. parafraseri	AMNH17282	MHNG2645.084	Cameroon, Yaounde	F
X. gilli	Xr(0-3)	No voucher	South Africa, Cape Province	F
X. petersii	AMNH17325	MHNG2645.094	Congo Rep, near town of Koulila	F
X. victorianus	xen234	No voucher	Uganda, Kitanga	F
X. poweri	AMNH17260	MHNG2645.073	Nigeria, Jos	F
X. laevis	kml(5)	No voucher	South Africa, Kleinmond	F
X. amieti	AMNH17268	MHNG2645.079	Cameroon, Galim	F
X. wittei	AMNH17307	MHNG2645.092	Uganda, Chelima Forest	F
X. boumbaensis	AMNH17284	MHNG2644.057	Cameroon, Moloundou	F
X. andrei	AMNH17258	MHNG2645.072	Cameroon, Longyi	F
X. itombwensis	BJE00275	MCZ Herpetology A-138192	DRC, Miki	M
X. lenduensis	BJE2973	MCZ Herpetology A-140111	DRC, Emilio	M
X. vestitus	RT2	No voucher	Uganda, near Kisoro	F
X. boumbaensis	AMNH17283	MHNG2645.085	Cameroon, Moloundou	M
X. ruwenzoriensis	AMNH17317	Lost voucher (MHNG)	Uganda, Semliki Forest	F
X. kobeli	BJE3075	MCZ Herpetology A-148037	Cameroon, Meganme	F
X. eysoole	BJE3218	MCZ Herpetology A-148095	Cameroon, Nkambe	F
X. longipes	BJE3190	MCZ Herpetology A-148072	Cameroon, Lake Oku	F
X. fraseri	BMNH 1947.2.24.78	BMNH 1947.2.24.78	West Africa	M
X. fraseri	BMNH 1947.2.24.79	BMNH 1947.2.24.79	West Africa	M
X. fraseri	CAS 146198	CAS 146198	Ghana, Wa	M
X. laevis	MZUF 16294	MZUF 16294	Eritrea, but probably South Africa	F
Samples used for Sanger sequencing of mitochondrial DNA
X. fischbergi	ELI3206	UTEP 21194	Democratic Republic of the Congo, Orientale
X. fischbergi	MWK 13208	AMNH A-158377	Chad, Guelta dÕArchei
X. fraseri	BJE4202	MCZ Herpetology A-150741	Ghana, near Gbele Resource Reserve	F
X. fraseri	BJE4210	MCZ Herpetology A-150748	Ghana, near Gbele Resource Reserve	M
X. fraseri	BJE4218	MCZ Herpetology A-150756	Ghana, Pumila	F
X. fraseri	BJE4220	MCZ Herpetology A-150758	Ghana, Pumila	M
X. fraseri	BJE4233	MCZ Herpetology A-150771	Ghana, Wa	F
X. fraseri	BJE4235	MCZ Herpetology A-150773	Ghana, Wa	M
X. fraseri	VG10-280	NMP-P6V 74744/1	Cameroon, Djingliya
X. fraseri	WA17_64	NMP-P6V 75856/1	Ghana, Paga
X. fraseri	WA17_65	NMP-P6V 75856/2	Ghana, Paga
X. fraseri	WA17_66	NMP-P6V 75855	Ghana, Paga
X. fraseri	WA17_67	NMP-P6V 75856/3	Ghana, Paga
X. fraseri	ADL3542	UWBM5964	Ghana, Brong-Ahafo
Samples used for SVL measurement
X. fischbergi		CAS 255060	Nigeria, Jos	F
X. fischbergi		CAS 255059	Nigeria, Jos	F
X. fischbergi		CAS 255061	Nigeria, Jos	F
X. fischbergi	ELI3206	UTEP 21194	Democratic Republic of the Congo, Orientale	F
X. fischbergi		AMNH-H-A158360	Chad, Guelta dÕArchei	F
X. fischbergi		AMNH-H-A158343	Chad, Guelta dÕArchei	M
X. fraseri	BJE4202	MCZ Herpetology A-150741	Ghana, near Gbele Wildlife Resource Reserve	F
X. fraseri	BJE4203	MCZ Herpetology A-150742	Ghana, near Gbele Wildlife Resource Reserve	F
X. fraseri	BJE4204	MCZ Herpetology A-150743	Ghana, near Gbele Wildlife Resource Reserve	F
X. fraseri	BJE4205	MCZ Herpetology A-150744	Ghana, near Gbele Wildlife Resource Reserve	F
X. fraseri	BJE4206	MCZ Herpetology A-150745	Ghana, near Gbele Wildlife Resource Reserve	F
X. fraseri	BJE4208	MCZ Herpetology A-150746	Ghana, near Gbele Wildlife Resource Reserve	F
X. fraseri	BJE4209	MCZ Herpetology A-150747	Ghana, near Gbele Wildlife Resource Reserve	F
X. fraseri	BJE4218	MCZ Herpetology A-150756	Ghana, Pumila	F
X. fraseri	BJE4219	MCZ Herpetology A-150757	Ghana, Pumilo	F
X. fraseri		BMNH 1947.2.24.78		M
X. fraseri		BMNH 1947.2.24.79		M
X. fraseri	PW-1616	CAS 146198	Ghana, Wa	M
X. fraseri	BJE4210	MCZ Herpetology A-150748	Ghana, near Gbele Resource Reserve	M
X. fraseri	BJE4211	MCZ Herpetology A-150749	Ghana, near Gbele Wildlife Resource Reserve	M
X. fraseri	BJE4220	MCZ Herpetology A-150758	Ghana, Pumila	M
1 Sabaj M.H. 2016. Standard symbolic codes for institutional resource collections in herpetology and ichthyology: an Online Reference. Version 6.5 (16 August 2016). Electronically accessible at http://www.asih.org/, American Society of Ichthyologists and Herpetologists, Washington, DC.
