# Supplementary material for: Xenopus fraseri: Mr. Fraser, where did your frog come from?
Source: PLoS One. 2019 Sep 11;14(9):e0220892. doi: 10.1371/journal.pone.0220892 (PMC6738922; doi:10.1371/journal.pone.0220892)
Supplement: S2 Table — (XLSX) [file pone.0220892.s003.xlsx]

## Sheet: Sheet1
S2 Table. Snout-vent length of X. fraseri and X. fischbergi specimens (Voucher ID), including type and non-type specimens (Type Status) that are male or female (Sex). Museum acronyms are defined in 1.
Voucher ID	Type Status	SVL (mm)	Sex
X. fraseri
MCZ Herpetology A-150741	–	52.9	F
MCZ Herpetology A-150742	–	54.2	F
MCZ Herpetology A-150743	–	44.3	F
MCZ Herpetology A-150744	–	46.2	F
MCZ Herpetology A-150745	–	49.8	F
MCZ Herpetology A-150746	–	45.5	F
MCZ Herpetology A-150747	–	41.4	F
MCZ Herpetology A-150756	–	39.9	F
MCZ Herpetology A-150757	–	46.9	F
BMNH 1947.2.24.78	Lectotype	37.2	M
BMNH 1947.2.24.79	Paralectotype	32.5	M
CAS 146198	–	34.1	M
MCZ Herpetology A-150748	–	45.8	M
MCZ Herpetology A-150749	–	44.7	M
MCZ Herpetology A-150758	–	36.9	M
	Average (F)	46.7889
	Average (M)	38.5333
X. fischbergi
CAS 255060	Holotype	51.7	F
CAS 255059	Paratype	61	F
CAS 255061	Paratype	62.6	F
UTEP 21194	–	58.6	F
AMNH-H-A158360	–	55.3	F
AMNH-H-A158343	–	51.4	M
	Average (F)	57.84
1 Sabaj M.H. 2016. Standard symbolic codes for institutional resource collections in herpetology and ichthyology: an Online Reference. Version 6.5 (16 August 2016). Electronically accessible at http://www.asih.org/, American Society of Ichthyologists and Herpetologists, Washington, DC.
