# Supplementary material for: Xenopus fraseri: Mr. Fraser, where did your frog come from?
Source: PLoS One. 2019 Sep 11;14(9):e0220892. doi: 10.1371/journal.pone.0220892 (PMC6738922; doi:10.1371/journal.pone.0220892)
Supplement: S1 Supplemental File — (NEXUS) [file pone.0220892.s007.nexus]

#NEXUS

BEGIN TAXA;
	TITLE Taxa;
	DIMENSIONS NTAX=55;
	TAXLABELS
		'HM991334.1_Rhinophrynus_dorsalis' 'GQ244477.1_Pipa_pipa' 'HM991332.1_Pipa_carvalhoi' 'HM991331.1Hymenochirus_boettgeri' 'HM991333.1_Pseudhymenochirus_merlini' 'AP014695.1_tropicalis_Asshima' 'AY789013.1_tropicalis' 'tropicalis_R7931_mtDNA' 'calcaratus_R7934_mtDNA' 'mellotropicalis_R7933_mtDNA' 'epitropicalis_R7932_mtDNA' 'largeni_R7939_mtDNA' 'laevis_R7947_mtDNA' 'G9092_Ethiopia_museum' 'petersi_R7944_mtDNA' 'victorianus_R7945_mtDNA' 'poweri_R7946_mtDNA' 'gilli_R7943_mtDNA' 'parafraseri_R7942_mtDNA' 'pygmaeus_R7940_mtDNA' 'allofraseri_R7941_mtDNA' 'wittei_R7949_mtDNA' 'amieti_R7948_mtDNA' 'boumbaensis_R7950_mtDNA' 'andrei_R7951_mtDNA' 'itombwensis_R7952_mtDNA' 'lenduensis_R7953_mtDNA' 'vestitus_R7954_mtDNA' 'ruwenzoriensis_R7956_mtDNA' 'kobeli_R7957_mtDNA' 'eysoole_R7958_mtDNA' 'longipes_R7959_mtDNA' 'cfboum_R7955_mapped_to_boum_mtDNA' 'clivii_R7935_mtDNA' 'JX155859.1_borealis' 'borealis_R7939_mtDNA' 'muelleri_R7936_mtDNA' 'fischbergi_R7938_mtDNA' 'G9090_mapped_to_fischbergi_sorted_circular.L35MQ25.cov5support80basequal0mask0' 'G9091_mapped_to_fischbergi_sorted_circular.L35MQ25.cov5support80basequal0mask0' 'G10631_mapped_to_fishbergi_sorted_circular.L35MQ25.cov3support80basequal0mask0' 'Chad_fischbergi_AY581651.1_EU588990.1' 'ELI3206_59_16sd' 'VG_10_290_59_16sd' 'BJE4202_59_16sd' 'BJE4210_59_16sd' 'BJE4218_59_16sd' 'BJE4220_59_16sd' 'BJE4233_59_16sd' 'BJE4235_59_16sd' 'UWBM5964_59_16sd' 'WA17_64' 'WA17_65' 'WA17_66' 'WA17_67' 
	;

END;


BEGIN CHARACTERS;
	TITLE  Character_Matrix;
	DIMENSIONS  NCHAR=21100;
	FORMAT DATATYPE = DNA GAP = - MISSING = ?;
	MATRIX
	'HM991334.1_Rhinophrynus_dorsalis'                                              GCTAATGTAGCTTAAA-CAAAGCACAGCACTGAAGATGCTGAGATGAGCCTTTAAAAGCTCCATGAGCACAAAGGTTTGGTCCTGGCCTTGTTGTCAATTATAGCTAAACTTACACATGCAAGTATCCGCGTACCAGTGAAAATGCCCTCGTGC-TTCCTCA-CAGAAGACTAGGAGCCGGCATCAGGCACCAC-AAC-----TGCCCATGACGCCTTGCTTTGCCACACCCACACGGGCATTCAGCAGTGATAAACATTAAACATGAGTGAT---AAGCTCGATTTAGTTATAGCTAA-CAGAGCTGGTTAATCTCGTGCCAGCCACCGCGGTTATACGAGAGACTCAAACTGACAACCTCCGGCGTAAAGCGTGATTAAAGACACCAC--ACACTAGAGTTAAACTGCAACCAAGCCGTCGCACGCTCTCGTTGCACAGAAACCCCATTACGTAAGTAACTCTA--------CCAAACTTGAACTCACGACCGCTAGGACACAAACTGGGATTAGATACCCCACTATGCCTAGCCTTAAACTTTGTCTAATTACAATTTCAA-CCGCCTGGGAACTACGAGCCTAAGCTTAAAACCCAAAGGACTTGGCGGTGCCCCAAACCCACCTAGAGGAGCCTGTTCTATAATCGATAATCCCCGCTTTACCTCACCACTTCTAGCCAATACCGCCTATATACCACCGTCGCCAGCCCACCCTGTGAGGGCTGATTAGTAGGCTCAATGA---CACCATCAACACGTCAGGTCAAGGTGTAGCGTATGGAGTGGGAAGAAATGGGCTACATTTTCTAAGTT---AGAAAAC-AACGGAAGACCCTTATGAAACCCGGTCTGAAGGCGGATTTAGCAGTAAAAAGAAACAAGAGAGTTCTTTTTAAAGCGGCCCTGGGGCGCGCACACACCGCCCGTCACCCTCTTC--AACTGAT-CAACTTAAAATAATTAA-GCACCCAGGATCTCCAAAGAAGAGGCAAGTCGTAACACGGTAAGTATACCGGAAGGTGTGCTTGGAACAACAAAATGTAGCTT-AGC-TAAAGCCCTTCGCTTACACCGAACTGACATCTGTTAGACCCAGATCATTTTGAGTTAAACATCTAGCCCA-----ACCTAAAACACCAACCTATAACCTCAAACCCTCACAACCAGCTAAAACTAAAGCATTTTATCTCTTCAGTATGGGCGATAGAACAAGATACA--GGAGCCATAGAAAAAGTACCGCAAGGGAAAGATGAAATAGAAATGAAACAACCCCCTTAAACACTAAGCAGCAGAGATTAACACTCGTACCTTTTGCATCATGGTCTAGCTAGTCC-ACCCAAGCAAAAAGTTTTTTAGTTTGACCTCCCGAAACTAAGCGAGCTACTCCGAGGCAGCTT--TAGAGCCAACCCGTCTCTGTGGCAAAAGAGTGGGAAGACCTCCGAGTAGGGGTGACAGACCTACCGAGCTTAGTGATAGCTGGTTGCTCAGGAAAAGAATTTAAGTTCAACCTT-AAG-AGCTG-TTTAA-AGCCCATAAA-GC-ATAAAACCTATCTTAAGAGCTATTCGAGCGGGGTACAGCCCGATCGAACAAGGGTAAAACCTATAATGCTGGGTAACGATTATACAATTAAAGGTA-ACAGATCAAGTGGGCCTAAAAGCAGCCATCTTTGAAGAAAGCGTCAAAGCTCATTC----TACCATAAACCAACAATTTTAAAACCTAATCAAAACCCTAACACACTACTGAGCTGTTCTATACACCTATAGAACCATTTATGCTAGAACTAGTAACATGAATTT----ATTCTCC--CAAATGCAAGTGTAAATCAGATCGAAGCAATCACTGATAATTAACGGCCTTA-AATGAAAAAAATGTAGCAAC-CCACCAAGAAAACCCTAT--ACCACACACCGTTAAACTTACACAAGAGCA-TTCCAGGAAAGATTTAAAGACTTGGAAGGAACTCGGCAAACAA-GAACCCCGCCTGTTTACCAAAAACATCGCCTCTTGCCCAA----CTCAAATAAGAGGTCCAGCCTGCCCAGTGACCATGTGTTCAACGGCCGCGGTATTCTGACCGTGCAAAGGTAGCGTAATCACTTGTCTTTTAAATAGAGACTGGTATGAATGGCACCACGAAGGTTCAACTGTCTCCCAAATCTAATCAGTGAAACTGATCTCCCCGTGCAGAAGCGGGGATTTCCACATAAGACGAGAAGACCCTATGGAGCTTTAAA-CTAGGACCACCTGTTTTTCTT-TTCAAA-CCAACCAGGCATAACCACTAGCTAAGCAGATC---TGGCTCCCTTGTTTTCGGTTGGGGCGACCACGGAGAAAAAAAAATCCTCCATGAAGAAA-GGAAATCTC-TCCTAAACCAAGAACCACATTTCTAAGCATCAGAA-CTTCTGACTATAATTGATCCAGTCTAACTGATCAACGAACCAAGTTACCCTAGGGATAACAGCGCAATCTATTTTAAGAGTTCATATCGACAAATAGGTTTACGACCTCGATGTTGGATCAGGGCCCCCCAGTGGTGCAGCCGCTACTAAAGGTTCGTTTGTTCAACGATTAAAGCCCTACGTGATCTGAGTTCAGACCGGAGTAATCCAGGTCAGTTTCTATCTATGAAGAATTTTCCCCAGTACGAAAGGACCGGAAAAATATGGCCAATGCC-ACAGCAAGCCTTAACCT-TACCTCAATGACACTAACTAAATTGA-CTAAAACTCTAC-TA-CTACGCCCAAGAACAGGGCTAGCTAATGTGGCAGAGCCCGGCTAATGCAAAAGACCTAAGCCCTTTTCACCAGGGGTTCAAATCCCCTCACTAGCTATGACCACTATTTTCACACACCTAATCAACCCCTTAATATACATTATCCCTATCTTACTAGCGGTAGCATTCCTAACCCTTATCGAACGTAAAGTTCTTGGCTACATACAACTACGAAAAGGCCCAAACATCGTTGGACCCACTGGCCTTCTCCAACCAATCGCCGATGGGGTTAAACTATTTATCAAAGAACCAGTACGACCATCATCATCTTCCCAAGCACTCTTCCTTCTAGCCCCTATACTAGCCTTTTCCCTGGCCATCACTATCTGAGCCCCAATACCCATACCATTCTCACTAACCGATCTAAACCTGGGTATTCTATTCATCCTAGCCCTGTCCAGCCTCACTGTGTACTCCATCCTCGGCTCAGGATGAGCATCAAACTCAAAATACGCCCTAATCGGAGCCCTCCGAGCCGTAGCCCAAACCATCTCCTATGAAGTCACCTTAGGTCTAATCCTCCTCTGCATAATTATATTTACAGGAGCATTCACCATCTATAACTTCAACATCACTCAAGAACACACCTGACTAATCATCCCGGGTTGACCAATAGCCGCCATATGATTTATCTCCACCCTAGCAGAAACCAACCGCGCCCCATTTGATCTCACTGAGGGTGAGTCAGAGCTAGTCTCGGGCTTCAACGTAGAATACGCAGGGGGACCATTCGCCCTATTTTTCCTGGCTGAATACGCTAACATCCTCATAATAAACACCCTAACAGCAGTACTATTTATAGGC--ACCATTCTATC-ATCACCAGAAATATCGACAATCTCGATCATGCTAAAAGCATCTATCCTATCGATAGGCTTCCTATGAATTCGAGCCTCTTACCCACGATTCCGTTATGACCAATTAATACACTTAGTATGAAAAAACTTCCTCCCCATCACCCTAGCTATAACACTATGACACATCTCCCTCCCCATTTCTATAATAGGAATCCCACCCCAAAACTAACGGAAATGTGCCTGAAAG-TTAAGGATCACTTTGATAGAGTGAACAATAGGGGTTCAAACCCCCTCATCTCCTTAGAAAGACAGGAATTGAACCTGCACCTGAGAGATCAAAACCCTCCGTACTCCCACTATACCACCTTCTAGTAAAGTCAGCTAAA-CAAGCTTTTGGGCCCATACCCCAAACATGTTGGTTAAACTCCTTCCTTTACT-AATGAGCCCAATTGCACTTACCATCTTCCTTTCTAGTCTTGGCCTGGGAACAGCCATTACATTCTCCAGCCATCACTGACTTTTAGCCTGAATAGGCCTAGAAATCAACACCCTAGCAATCATCCCCATGATATCTTCACAACACCACCCTCGAGCTGTAGAAGCCACAACCAAATACTTTCTAACACAAGCCGCAGCCTCAGCCCTGATCCTATTTTCTAGCATCAACAACGCCTGACTCACAGGAGAGTGATCAATCTTGAACATATCCAACCAATTTTCATCCATCACAATGACTCTAGCAATCCTAATAAAACTAGGACTAGCACCTCTTCATTTCTGACTACCAGAAGTCCTTCAAGGACTTAACCTCGCCACCGGACTCATCCTCTCCACCTGACAAAAACTAGCCCCAATAGCTATCCTATTCCAGCTAGCACCATCCATAAACCTCCCCCTACTACTCACCTTTGGAATTACCTCCACACTAGTAGGAGGGTGAGGCGGTCTTAACCAAACCCAGCTCCGAAAAATCATGGCCTACTCATCAATCGCCCATCTTGGATGAATAATTTGTATCCTAACCATCATACCCCAACTCACCATACTAAACCTAATTGTATATATTATTATAACAGCTACCATATTCACCCTACTAAACACTATTTCATCAACAAAAATCTCCTCACTAGCCACATCATGACCAAAATCCCCAGCAATTGCATCCCTGTCAGTCCTAACCTTACTATCTCTAGGAGGACTTCCACCACTTTCAGGATTCATACCAAAATGACTCATTCTTCAGGAATTAACTAACCAAAACACAACAGCACTAGCCACTCTAATAGCCCTTTCCGCCCTTCTCAGCCTATTCTTTTACCTACGCCTCTGTTACTCAATCTCTCTAACTACGGCCCCAAACACCTCCAACACACCCATCTCATGACGAACTACCCCCACTAACTCTAAACTTCCCCTAGCTATCCTCACTATTTTATCCCTATGCCTCCTCCCAATCTCGCCATCAATCCTAATTGCACTAAGCTAGGAACTTAGGATAA-CCAGACCAAGGGCCTTCAAAGCCCTAAGTAGAAGTTAAAACCTTCTAGTTTCTGA---------TAAGACTTGCAGGACTCTATCCAACATCGCCTGAATGCAACTCAAGCACTTTAATTAAGCTAAAGCCTT--CTAGAAAGACGGGCCTTGATCCCGTAACTTTTTAGTTAACAGCTAAACGCTCTATCCAGCGAGCTTCATTCTACTTCTCCCGTT-----------CAATAGGAAACGGGAGAAGCCCCGGCAGG-CTCCAACCTGCTTCTTAAGATTTGCAATCTAACATGTTCATACACCGCGGGACCTGGTGAGAAAAGGACTTGAACCTTTGTAATTGGAGCTACAATCCACCGCCTATTCCCTCGGCCATCTTACCTGTGGCAATCACACGTTGACTATTCTCAACCAACCATAAAGACATTGGCACCCTTTACTTAATTTTTGGTGCCTGAGCTGGTATAGTGGGAACTGCTCTAAGCCTGCTAATTCGAGCAGAGCTCAGCCAACCCGGAACCCTCCTCGGTGATGACCAAATTTACAATGTAATTGTTACCGCACACGCATTCGTGATAATCTTCTTCATAGTAATACCAATTATGATTGGCGGATTTGGGAACTGACTGGTGCCACTAATAATTGGCGCGCCTGACATGGCCTTCCCACGAATAAACAATATAAGCTTTTGACTCCTACCCCCATCCTTCCTTCTTCTCTTAGCATCATCTGGGGTTGAAGCTGGAGCGGGTACCGGGTGAACTGTGTACCCCCCTCTAGCCGGCAATCTGGCTCACGCCGGGGCTTCTGTGGACCTAACCATCTTCTCCCTCCACTTAGCTGGAATTTCATCTATCCTAGGAGCAATCAACTTCATTACAACCATTATCAATATGAAACCCCCAGCTATGACTCAGTACCAAACCCCCTTGTTTGTATGATCTGTACTTATCACTGCAGTGCTTCTGCTCCTATCGCTGCCAGTCCTAGCCGCAGGAATTACAATACTGCTGACAGATCGAAACCTGAATACAACTTTCTTTGATCCAGCAGGAGGAGGGGACCCAGTCCTGTACCAACACTTGTTCTGATTCTTCGGACACCCAGAAGTATACATTCTTATTCTGCCAGGATTCGGTATAATCTCCCACATTGTGACCTACTACTCTGGCAAAAAAGAGCCATTCGGCTATATGGGAATGGTCTGAGCCATGATGTCCATCGGACTTCTGGGATTCATTGTATGGGCCCATCACATGTTTACGGTGGATCTCAATGTTGACACACGAGCATACTTCACCTCAGCAACTATAATCATTGCCATCCCAACCGGAGTTAAAGTCTTCAGCTGATTAGCAACAATACACGGCGGAACAATTAAGTGAGACGCTGCTATACTATGAGCATTAGGCTTCATCTTCCTATTCACTGTAGGTGGATTGACTGGAATTGTCCTGGCCAACTCCTCCTTAGACATTGTCCTTCACGACACATACTACGTAGTAGCCCACTTCCACTACGTCCTTTCCATGGGCGCAGTCTTCGCAATCCTGGGCGGATTCGTGCACTGATTCCCGCTATTCACCGGGTATACGCTTCATGAAACATGAACCAAAATCCACTTCGGAGTAATATTCGCCGGGGTGAACTTAACATTCTTCCCTCAACACTTCCTCGGACTTGCTGGGATGCCACGACGTTACTCAGACTACCCTGACGCCTATACCCTGTGAAACACCATGTCTTCTGTAGGTTCCCTAATCTCCCTGGTGGCTGTAATTATGATAATGTTCATTATCTGAGAAGCCTTTTCTTCCAAACGAGAGGTTACCCTGACTGAGCTTACGTCCACAAACATCGAGTGACTTCACGGATGCCCTCCGCCTTATCACACCTTCGAAGAACCGGCATTCGTCCAAATTCAAC-CTCAACAC--TAAC-ACGAGAAAAGAGGGAATTGAACCCCCGTACTCTGATTTCAAGTCAGACGCATTACCTCTCTGCCATTTTCTTAAT------------GAGATGTTAGTAAAATAATTACATTACCTTGTCAAGGTAGAATAATAGGTTAAACCCCTGTACATTTCATTATGGCACACCCATCCCAATTAGGCTTCCAAGACGCAGCATCCCCAATTATAGAAGAACTTTTGCACTTCCATGACCACACTCTGATAGCAGTATTCCTAATTAGTACCTTAGTACTGTATATTATCACTATTATGATAACAACAAAACTCACTAATACTAACGCCATAGATGCCCAAGAAATCGAGATAGTATGAACCGTAATACCAGCTATTATCCTAATCGTAATCGCTCTACCGTCACTTCGCATCCTCTACCTTATAGACGAAATTAGCGATCCTCACCTGACAGTAAAAGCTATCGGACACCAGTGATACTGAAGCTACGAATACACCAACTACGAAGACCTTGCATTTGACTCATACATAATCCCCACACAAGACCTTACACCAGGTCAATTCCGACTACTAGAGGTTGATAATCGCATAGTTGTACCTATAGAATCCCCAACACGTATACTTATTACTGCTGAAGACGTTCTTCACTCCTGAGCAGTACCAGCCTTAGGTGTCAAAACCGATGCCATCCCCGGACGACTGAGCCAAACCTCATTCATCGCCACTCGTCCAGGCGTATTTTATGGACAGTGCTCAGAAATCTGTGGGGCTAACCACAGCTTTATGCCAATCGTAGTCGAAGCCGTTCCACTTAAAGACTTCGAAAACTGATCTTCATCAATACTAGAAGCCTCATTAAGAAGCTAAATCGGGATA-AGCGGCAGCCTTTTAAGCTGCAGACTGGTGACCCCCAACCACCCTTAGTGACATGCCTCAGTTAAACCCCGGCCCTTGATTCGCTGTCCTAGTTTTCACATGATTAGTTCTTCTAATTATTGTCCCGCCAAAAGTGTCAAACCATCAGTCTTTTAATGAGCCCACAACTCAAACCACAGAAAAACCTAAACCATCGCCCTGAACCTGACCATGATCCTAAGCTTCTTCGACCAGTTTATGAGCCCAACACTCCTCGGCATTCCTCTCATCGCTGTGGCTATACTAATTCCATGGCTGCTCTTTCCAACTCCAACCAATCGCTGAGTCAATAACCGTTTAATCACACTTCAATCGTGATTCATCAACAATTTCGCCAAACAAATCTTCACCCCAATCAACAAACCCGGACACAAGTGGGCCCTAATCCTTGTGTCCCTAATGCTGCTACTCATGTCCCTCAACCTCTTAGGACTTCTACCTTACACATTCACCCCAACCACACAACTCTCACTAAACATAGGCTTAGCCGTGCCATTGTGACTAGCTACCGTCCTTATCGGCCTACGCAACCAACCTACTGCAGCCCTTGGCCACCTGCTGCCCGAAGGAACCCCAACCCCTCTAATTCCAGTCCTAATTATCATCGAAACAATCAGCTTATTTATTCGCCCCTTAGCACTGGGAGTGCGACTCACAGCCAACCTAACTGCAGGCCACCTGCTAATTCAATTAATCGCCACTGCGGCCTTCGTCCTTCTGCCAATTATACCGACTGTGTCAATCTTAACATCTATTGTCCTATTCCTCCTCACACTACTTGAAGTAGCAGTAGCAATAATTCAAGCTTATGTCTTTGTACTTCTTTTAAGCCTCTACCTACAAGAAAACGTCTAATGGCACACCAAGCACACGCCTACCACATAGTTGACCCGAGCCCATGACCTCTTACAGGCGCAGTAGCCGCCCTACTAATAACCTCAGGTTTAGCAATATGATTCCACTACGGATCTACTATCCTGCTAACCCTAGGATTCATCACCATACTTCTAACCATACTCCAGTGATGGCGTGACGTCATCCGAGAAGGCACTTTCCAAGGACACCACACCCCACCCGTCCAAAAAGGATTACGCTACGGCATGATCCTATTCATTACCTCAGAAGTGTTCTTCTTCATCGGATTTTTCTGAGCCTTTTACAACTCAAGCCTAGCCCCAACCCCAGAACTGGGAGAATGCTGACCCCCAACCGGAATTACACCACTTAACCCATTCGAAGTCCCTCTGCTCAATACTGCCGTTCTTCTAGCATCCGGTGTAACTGTAACATGAGCCCATCATAGCATTATGCACGGTAACCGAAAAGAAGCTATCCAATCTTTAAGCCTTACGATCTTATTAGGCCTGTATTTCACGGCCCTGCAAGCTATAGAATATTATGAGGCTCCATTCACCATCGCGGACGGAGTTTATGGGTCCACATTCTTCGTAGCTACAGGATTCCACGGGCTCCATGTCATTATTGGCTCACTATTCCTATTAGTATGCCTTATCCGCCAAATTCAATTCCACTTTACCTCTAAACACCATTTTGGATTTGAAGCGGCAGCCTGATACTGACACTTTGTAGACGTAGTATGACTATTCCTGTACGTCTCTATCTACTGATGAGGTTCATATTTTCTTAGTATCA-AATAGTACAGGTGACTTCCAATCACTTAGCCTTGGTTAAACTCCGAGAGAAAATAATGATTTCAACTATTATCTTAATTGCATCAGCCCTATCTATTGTCCTGGCTTTAGTTAGCTTCTGACTCCCACAACTAAACCCAGACTCAGATAAACTTTCCCCCTACGAGTGCGGATTCGACCCCCTGGGATCAGCACGTCTGCCATTCTCAATACGATTCTTCCTGGTAGCCATCCTTTTTCTCCTGTTTGACCTAGAAATTGCCCTCCTACTTCCAGCCCCGTGAGCTTCACAACTCGAATCCCCCCCAACCTCAATCATTTGAGCATCCGCCATCATCCTCCTGCTAACTCTGGGCCTAATCTACGAATGACTTCAAGGGGGACTAGAATGAGCAGAATGAGTAGATAGTCCAAACAAGATAGTTGATTTCGGCTCAACAGATTATGGTTTAAACCCATATCCGCTCTATGTCTATCATACACTTTAGCTTTTGCTCAGCTTTCTTCCTAGGCCTAACAGGCCTGGCCTTCCACCGAACCCACCTTCTCTCCGCATTACTATGCCTCGAGGGTATAATACTGTCATTATACGTCGGACTAAGCATATGACCACTGCACCTATCTTTATTCTCTTTCTCTCTAGTTCCGATGCTAATATTAACATTCTCTGCATGTGAAGCAGGCACTGGCCTCGCCCTAATAATTGCCACCACCCGAACTCACGGCACAGACAACCTGCACAACCTCAACCTCCTACAATGTTAAAAATCTTAATCCCCACCCTAATGCTAGTTCCAACCGCCTGACTAACCCCGCCTAAATGGCTATGACCGCTATCTAGCCTACACAGCTTAATTATCGCCCTATTAAGCCTATCCTGATTCTTCAACGCATCCGAGATAAGCCACTTCACCAATAGCACTATGTCCGTGGACCAATTATCCTCCCCCCTCCTGGTTCTCACCTGCTGACTCTTACCACTAATAATTCTAGCAAGCCAGAACCACCTCCAACTAGAACCATTAAAACGTCAGCGAACATACATCACCATACTAATTACGCTCCAAATTTCACTAATCATAGCATTCTCGGCCACAGAACTAATTCTATTTTACATTATATTCGAAGTCACTCTAATCCCAACCCTTATCATCATCACCCGCTGAGGAAATCAAGCAGAACGCTTAAATGCCGGAACTTACTTCCTATTTTACACCCTAGCCGGTTCCCTACCACTACTAGTAGCCCTACTATCCCTACAATCATCCTCAGGATCACTATCAACCCATATCCTCCAACTATCCCCTAACCTAGTTATATTATCATGAAGCAACAAAGCTTGATGAGTGGCCTGTCTGCTGGCATTCCTTGTAAAAATGCCTCTTTATGGAACTCACCTGTGACTACCAAAAGCCCACGTAGAAGCCCCCATTGCAGGCTCAATAGTCCTAGCCGCAATTTTACTAAAACTTGGCGGATATGGTATCATCCGAATCTCAATCACTCTTACCCCAGCTATAAAAGACCTGGCATACCCATTTATCATTTTATCCCTGTGAGGCATTATCATAACTAGCTCAGTCTGCCTACGACAAACTGACTTGAAATCAATAATCGCCTATTCATCGGTCAGCCACATGGGACTAGTTATTTCAGCAGCTCTAATTCAAACACCATGAAGCCTAACCGGAGCCATCATCTTAATAATCGCCCACGGATTAATCTCATCTGCCCTGTTCTGCCTGGCCAACACAAACTACGAGCGAACTCACAGCCGCGCACTTATACTCACCCGAGGCCTACAATCAATCCTCCCACTAATAGGAACCTGATGACTCATAGCGAACCTAGCAAACATAGCCCTACCGCCATCCCCGAACCTAATGGGAGAAATTACCATCATAGTTTCAATATTCAACTGATCCAGCTGAACAATCATCCTAACAGGGTTGGGAACACTACTAACAGCAAGCTACTCATTATATATATTCCTAATAACCCAACGAGGCATTACACCAGAACACCTAACCTCTATCACACCAACCCACACACGAGAACACACTCTCATAGCGTTCCACCTCATCCCTATCATTCCCCTGATCATAAAACCAGAACTAATCTGAGGGCAATTCTTCTGTAGATATAGTTTAAACAAAACACTAGATTGTGATTCTAGTAATTGAGGTTAAA-CCCCTCATATCAACCGAGAGAAACTGG-GTTACCGAGAACTGCTAATTACTCGCTACCGTGGTTCAATTCCGCGGTTCACTCGGCTTTTAAAGGAAAATAGTCTATCCGTTGGTCTTAGGAACCAAAAACTCTTGGTGCAACTCCAAGTAAAAGCTATGAACCTTCCACTAACCTTTAACACCTCCCTAATTCTCACCATAATTATTCTACTTTACCCAATTCTTCTATCCTCCTGCACCCCCAACATTACAAACCTTCATCACATAATTAAAACCTCTGTAAAAATAGCCTTTTTCATCAACGTCATCCCCCTATTTATCTTTCTAGACCAAGGCCTGGAATCAGTTGTAACTAACTGACATTGAATGAACATTAATACATTCAACATCAACATCAGCTTTAAGTTCGATATCTACTCAATTATATTTGTCCCTATCGCCCTCTATGTCACCTGATCTATTCTAGAATTTGCCCTATGGTACATAGCAGCCGACCCCATAATCGACCGATTCTTTAAATATCTCCTAATCTTCTTAGTAGCAATACTAATTCTAGTCACCGCCAACAATTTCTTTCAACTATTTATTGGCTGAGAAGGAGTAGGCATTATGTCGTTCATACTAATTGGATGATGATACGCTCGAGCAGACGCCAACACAGCAGCCCTACAAGCAGTAATCTACAACCGAGTAGGAGATATCGGACTAATCCTGTCCATGGCCTGACTCTCCATAAACTTCAACTCATGAGAACTCCAACAAATCTTCATCCTCTCCAACAATCCCCCCCTTATCCCAATACTAGGCCTAATCTTAGCTGCAACCGGAAAATCCGCGCAATTTGGTCTTCACCCATGACTTCCGGCAGCCATAGAGGGCCCAACCCCAGTCTCAGCCCTACTCCACTCCAGCACAATAGTGGTAGCAGGAATTTTTCTCCTAATTCGAATTCATCCGCTTCTAGAAAACAACCAAACAGCCCTAACAGTCTGCTTATGCCTTGGTGCCATTACCACAGTATTCACCGCGGCCTGCGCCCTAACTCAAAATGACATTAAAAAAATCGTAGCATTCTCGACCTCAAGTCAACTAGGCCTAATAATGGTAACAATCGGCCTAAACCTCCCACAATTAGCCTTCTTCCACATTTGCACTCACGCATTCTTCAAAGCTATACTATTCCTATGCTCAGGATCTATTATCCACAGCTTAAACGACGAACAAGACATCCGAAAAATAGGAGCATTACAAAACACCCTCCCAACAACATCTTCATGCTTAACCATTGGCAGCCTAGCCCTAACAGGCACGCCTTTCCTAGCCGGCTTTTTCTCTAAAGACGCTATCATTGAAGCTCTTAACACATCTAACACTAACACCTGAGCCATAGCCATAACACTAATCGCCACCTCATTCACAGCCGTTTATAGCCTCCGTATCATCCTATTCGCATCAATAAACTTCCCACGATCTCTCCCACTTTCACCGATTAACGAAAATAATAAAACCCTGTCCAACCCTATTAAACGTCTGGCCTGGGGCAGCATTTTAGCAGGCCTATTAATTTACTCAAACATACTTCCAATCAAAACTCCAATTATAACTATACCAACCCTAGCTAAACAGGCGGCGCTTCTAGTCACCCTTATTGGCTTACTTGTGGCTCTAGATATCTCTAAATTATCCTCAAACATCAATCAGCCGTCTAAGCACCAATCCCACACATTTTCAAACTTGCTGGGATTCTACCCACACCTAATCCATCGACTCTTCCCACAAGCCAATCTCCAATTCGCACAAAACATTGCCTCACACCTGGTTGACTACGCATGATATGAAAAATCCGGGCCACAAGGACTAGCTAACCAACAACTGCCAATAATTAAAACCACCACAAACATTCAACAAGGCCTAATTAAAACTTACCTAACCTTATTCCTAATCACCTCTGTAATCGCTATCTCCCTTACCGTAATCTAACAGCCCGCAACGTACCACGAAAATGCCCTCGCACTAGCTCTAACACAACAAACAGCGTTAACAACAATACCCACCCTCCAACAAGTAGCACCCACCCACCATCAGAATACATCAGTGAAACCCCCACTCAATCACCCCGAACAACCTCAACTTCCAACTTATCCCCACCCTC------ATCAAACTCCACCCCACCAACATACACCAACCCCCCCAACACACAAACTAAGTAAACTACCACATACCAAATCACGCTTCAACTCCCTCAGGCTTCTGGGTAAGGCTCTGCAGTCAGAGCAGCAGAATATGCAAATACAACCAGCATGCCACCAAGATAGATCAGAAACAACACTAAAGATAAGAAAGAAGAGCCTAATCCAACAATTACTCAACACCCCGCACCAGCTGCAACCACCAACCCTAAAGCAGCGTAATACGGAGACGGATTAGAAGCTACAGCCACAAGTCCAAGGACTAACCCAACCATAAAAAACGAAATCAAATAAATCATAGTTTCCATCAGGACTTTAACCAGAACTTGTGATCTGAAAAACCACCGTTGTACTTCAACTATAGAAAC--ATGGCACCCAATATTCGTAAATCCCACCCACTAATCAAGATTATTAACAACTCCTTCATTGACCTTCCAACCCCATCCAACATCTCCTCATGATGAAACTTCGGATCATTACTAGGCATCTGCCTTGTTGTCCAAATCATCACTGGCTTATTCCTAGCTATACACTATACAGCTGACACCTCTATGGCCTTCTCATCAGTGGCTCATATCTGTCGAGACGTAAACTACGGATGACTTATCCGAAACCTACATGCTAACGGAGCATCTTTCTTCTTCATCTGCATCTATCTACATATTGGCCGCGGAATATATTATGGATCATTCCTCTATAAAGAAACATGAAACATCGGCGTGATCTTACTTTTCCTCGTGATAGCCACAGCTTTTGTAGGTTACGTCTTACCATGAGGGCAGATATCTTTCTGAGGAGCTACAGTAATTACAAATCTTCTCTCTGCTATTCCTTACATCGGAAACGTACTAGTCCAATGGATTTGAGGAGGCTTCTCAGTCGACAACGCCACCCTTACGCGATTCTTCGCCTTCCACTTCCTTCTCCCATTCATCATCGCCGGAGCAACAATTCTCCACCTCCTATTCCTCCACGAAACCGGCTCTAACAACCCCACAGGCCTAAACTCCGACCCAGACAAAATCCCATTCCACCCCTACTTCTCATACAAAGACCTCCTAGGCTTCCTGATCATACTCACAGCCCTGGCTCTTCTAGCATTATTCTCACCGAACCTCCTGGGAGACCCAGAAAATTTCACACCAGCCAACCCCCTAGTAACCCCACCTCACATTAAACCAGAATGATACTTCCTATTCGCCTACGCCATCCTTCGTTCCATCCCAAATAAATTAGGTGGCGTCCTGGCACTAGTATTCTCCATCCTAATCTTAGCCCTAATACCCCTCCTACACACCGCTAAACAACGAAGCTTAATATTTCGCCCGCTCACACAAGTCATCTTTTGAGCCCTAGTAGCCGACACCCTAATTCTTACATGAATTGGTGGACAGCCAGTAGAAGACCCCTACATCTTAATTGGCCAACTAGCCTCAGTAATTTACTTCCTAATCTTCCTAGTCCTATTCCCAACAATCGGCTGACTAGAGAACAAATTACTAAACTGATAAGCCTTGATAGCTTAA--ACAAAGCATCGGTCTTGTAAGCCGAAGATCGGGGATTAGACCTCCCCTCAAGACTTGTCTTATACAA-------------------------------------------------------------------------------------------------------------------------------------------------------------------------------------------------------------------------------------------------------------------------------------------------------TGGCAGTTGTTATACAATGGCAGTTGTTATACAATGGCAGTTGTTATACAATGGC-------------------------------------------------------------------------------------------------------------------------------------------AGTTGT------------------------------------------------TATACAATGGCAGTTGTTAT-------------ACAATGGCAGTTGTTATACAATGGCAGTTGTTATACC-ATATCGGAAAAGAAGGACTCAAACCCTCACTACTGACCCCCAAAGCCAACATTCTTTTTAAATTATTTTCCGTTCT--------------------------------------------------------------------------------------------------------------------------CCTAATCCTGTGCTTAATAT------------------------------------------CATACTATGCTT-ATAGAGCATTCCTCTAATTAGC---TGCATG----------------------------------------------------------------------A-----CTATCCATAACCA-------------------------------------------------TTATAAAGAA--------------------------------------TTAA------------------------------------------CGAACATATGAATTTCCACA----------------------------------------------------------------------------------------------------------------------TTTATGTAT-ATAGAGCATTCATAACACTTCCCCATGAATATCC---------------------------------------------------------------------------------------------------------AT---------ATTAAATGTAAAATAATGAATT----------------------------------------------------------------------------------------------------------------------------------------------------------------------------------------------------------------------------------------------------------------------------------------------------------------------------------------------------------------------------------------------------------------------------------------------------------------------------------------------------------------------------------------------------------------------------------------------------------------------------------------------------------------------------------------------------------------------------------------------------------------------------------------------------------------------------------AAAA-----------------------------------------------------------------------------------------------------------------------------------------------------------------------------------ACTATAATTAAAATAG-AGCAATACTGTACT-------------------------------------------------------------------------------AAAACATGAATAT-----------------------------------------------------------------------------CATTTTCAAATCTCAATTA--------------------------AATGCTTACAT---CAGACCATCAAACCATAAAACTCTTTCGA-------------------------------------------------------------------------------ACTAACAACTATTTAGAGCATTCATATCTTTAATACTATAAA------------TGAATGCCAAAG-TATCCTCAAGATTT--------------------------------------TAATTGAGCTACCACCTTAATCCAACTATAA------------------------ACCCATCA-----------AAAAAAGTAAATG------------------------------CTAGTTCACTAGTCTCCGTGATACCCTTTG----------ACAGTTGTTCACAAAATCAATAATGAACAAAACATTAAAC---------------TAATACGAACAATTAACTAATTTGGACA-GAGCAATTGCCTTTATAACCTAGATGGCCCAT---------------------GACAACCCTAACCGCGATCAG-----GTGCAAGGGACGATCTACACTTTCA----CTGGACATCAATTGCGTCACTCAACATCTCACCCTCCTAGGCATTTGACGGAACTGAATCTG-AGGGACTTTAATAGT-AGCGTAACCCACGGTGCTCTTTA-AAAAGCATCCCTCTTTATGGTTTTGTTCCTAGACGGCCCATGATACCACCTAACT---GAACTAAATCGCATTGGCAG-------GGATTTTAGGGGGGAGA--------------------------------TCTCATCTTGCTACTCA-----------CAGTGGTTTGAGGCACAACAC----------------CTAAGGTAGTCCATCT-------------TAAT------GCAAGTTTCAAGCCGAGCACCTCTCAATAAATGGTTAGCATGCTG-------TTAATGCTCGATGGACATAGAGCTTTTCCATT-------CATCTTACTC--------TTACCTACCTTTCCCTTTATTTCCC--CCGGGGTCCTGATTTACCCGT----------------------------------------------------------------------------------------------------------------GGTAAAAAATTTTTTTGGCGGTAAACCCCCCTTACCCCCCGCGAAGAAGCGTTCCTGAGGAAGTTAAG-TATTTCGTTAAACCCCT-AAACCGAAATCCTCCTCATTTCACACTAGATCACTGTAAGATTTTTTATCTCCCTGTTTC---------------------------------------------------------------------------ACCTAAGCTTTTTAAAAATCATGCAAATTTTCACCATTTTTTACGCATTTTTAGGTTTTTGGGCACTGCCCCAAAAAC---------------------------------------------------------------------------------------------------------------------------------------------------------------------------------------ATTAAAAAAGCCCCTACAATTCTCATCACACTTAATGTTAACCTAAACAGGAAAACACACCAAACACGCTTTTCAAGGGGGGCGTTTTTTATTCTAATTT---AACCTCAACAAACACCTGCAACACCGCACCGATCACATAATAATCTCCAACTACCAAAAATCAT-CACTTAAACTCCTACA-----ACACTCACAAATCTT--------------------CAACACACCTACACAGGCACATATATACATATATACATATAT---------------------------------------ACATATATACATATATACATATAT-------------------------------ACATATATACATATATACATATATACATATATACAT-------------------------------ATATACATATATACATATATACATA-TATATACATATATACATATACATATATGCATGTATACATATATGCGTGTATACATATATGCGTGTATACATATATGCGTGTATACATATATGCGTGTATACGTATATGTATATATGCATA---TATATGACG----AATCCTGAAGTAA-------------------------------------CCGCCTACAAC----------------------------------------------------------------------------------------------------------------------------------------------------------------------------------------------------------------------------------------------------------------------------------------------------------------------------------------------------------------------------------------------------------------------------------------------------------------------------------------
	'GQ244477.1_Pipa_pipa'                                                          -------------------------------------------------------AAGATCTGATGGCACAAAGGCTTGGTCCCAACCTTGCAATCAACCATGACTGAACTTACACATGCAAGTATCCGCACCCCAGTGAAAATGCCCCTACGCC-CCCGGC-CAGGGGATAGGGAGCCGGTATCAGGCTCACC-TCA-----AGCCCAAAACACCTTGCTACGCCACACCCCCAAGGGAACTCAGCAGTGATTAACATTGAAGATAAGCGAC---AAGCTTGACTCAGTTACAGTCAA-CAGAGTCGGTAAATCTCGTGCCAGCCACCGCGGTTATACGAAAGACTCAAGTTGATAGCTAACGGCGTAAAGCGTGATTAAAGGTAAGA---ACAATAGAGTTGAACTGCAACTCAGCTGTCGTACGCTATCGGTGCCTAGAAACCCCATCACGAAAGTAACTCTA---CCAAAAACAACTTGAACTCACGACTGCCGGGACACAAACTGGGATTAGATACCCCACTATGCCTGGCCTTAAACCTTGACCACTTACA-CCAAAATCCGCCGGGGGACTACGAGCCTCAGCTTAAAACCCAAAGGACTTGGCGGTGCCCCACACCCACCTAGAGGAGCCTGTTCTATAATCGATAACCCCCGCTTAACCTAACCACTTCTAGCC-AGTCAACCTATATACCACCGTCGCCAGCCCACCCTGTGAAGGCAAACAAGTAGGCAAAATTA-CTAGCCATAAAAACGTCAGGTCAAGGTGTAGTTTATGAAGTGGGAAGAAATGGGCTACATTTTCT--GTAAACAGAATA--AACGAAAGACCACTATGAAACCTGGTCAGAAGGAGGATTTAGCAGTAAAAAGAAACAATAGTGTTCTTTTTAAGGCGGCCCCGGGACGCGCACACACCGCCCGTCACCCTCTTC--AAAAATA--CACTACAACTAAATAA--AAACTAACCAATTTTAAGAAGAGGCAAGTCGTAACATGGTAAGCGCACCGGAAGGTGAGCTTGGAA---CAAAATGTAGCTTAACC-TAAAGCCCTTCGCTTACACCGAACCAATGTTCGTTTGAACCGAACCATTTTGGACTCAAAGTCTAGCTCA-----------CACAACACACCACCTTACACACCACCACCCACATCTACTAATTAAAACATTCTGAATACTTAGTATTGGCGATAGAACATTATCTC--AAAGCTATAGACATAGTACCGCAAGGGAAAGATGAAATAGAAATGAAAAACCACC-AAAAGCCACCAACAGCAGAGACTTAACCTCGTACCTTTTGCATCATGGTCTAGCCAGTCAACCCAGGCAAAAAGTTATTTAAGTTTGACCCCCCGAAACTAAGCGAGCTACTCCGAGGCAGCTTT-TAGAGCAAACCCGTCTCTGTAGCAAAAGAGTGGAAAGACCTCCAAGTAGCGGTGACAGACCTAACGAGCTTAGTGATAGCTGGTTGCTCGAGAAAAGAGTATAAGCTCCACCTT-AAA-AAATG-TTAAACAGCAATACAA-GC-ATAAAACAACCATTAAGACATATTCAATTAGGGTACAGCCAAATTGAAAAAGGAAACAGCCTAAAACGACGGGTAACGACTACAACTGAAAAGGGA-CTCGAACCAGTTGGCTTAAAAGCAGCCATCTATAAAGAAAGCGTCAAAGCTCACAC-GC-ACACCCACCCAATAATTCAAGCATCACAATCTGAACCCAACACCACTATTGAGCCATTCCACGAGCCCGTGGAAGAACTTATGCTAGAACTAGTAACCAGGATTC-AACATCCTCC---AAATGTAAGTGTACAACAGAACGAATCATTCACTGTTAATTAACGTCCTTT--TTGAAAGAACAGTAGCAAC-CAAACAAGAAAACCCTTC-AAAACTAAATCGTTAACCTGACACAAGAACATACTATGGAAAGACAAAAAGATAAGAAAGGAACTCGGCAAATATAGAATCTCGCCTGTTTACCAAAAACATCGCCTCTTGCCAACACA-CAAACATAAGAGGTCCAGCCTGCCCAGTGACAAATTGTTCAACGGCCGCGGTATTCTGACCGTGCAAAGGTAGCGTAATCACTTGTCTTTTAAATAAAGACTGGTATGAAAGGCACCACGAAGATTCAACTGTCTCTCTTATCTAGTCAGTGAAACTGATCTCCCCGTGCAGAAGCGGGGATGCACACACAAGACGAGAAGACCCCATGGAGCTTAAAA-CACAA-GCAACTGCTATCCAA-TAACCA-TCGAA-AGACTAAATCTACAATCAAGCAGAAA---TG-ACCCAATGTTTTCGGTTGGGGCGACCACGGAGAATAAAACATCCTCCGCGA-GA--TGGAGGTTACACCCTGAA--ACGAACGACAGTTCTAAACATCAGAA-CATCTGACC-TTCTTGATCCAGTCTAACTGATCAACGAACCAAGTTACCCTGGGGATAACAGCGCAATCTACTTAAAAAGTTCATATCGACAAGTAGGTTTACGACCTCGATGTTGGATCAGGGCACCCAAGTGGTGCAGCCGCTACTAACGGTTCGTTTGTTCAACGATTAAAGCCCTACGTGATCTGAGTTCAGACCGGAGCAATCCAGGTCAGTTTCTATCTGTGAAGGACCCTTCCTAGTACGAAAGGACCGAAAGAGTGAGGCCAATACA-AAAGCATGCCTCCACCT-AACCTCAGTGACACCAACTAAACTGA-CACTAAACCTACAAACCCTAACC-AAGA-CAGGGTTAGTTAGTGTGGCAGCACCCGGTT-ATGCAAAAGATCTAAGCTCTTTTAACTAGGGGTTCAAATCCCCTCACTAACTATGACCACTACAATCACCCACCTGTTAAATCCGCTACTTTTTATGATTCCTATTCTATTAGCCGTAGCCTTCTTCACCCTGGTTGAACGAAAGGTCCTTGGCTACATACAGCACCGTAAAGGCCCCAATATCGTGGGACCAGTCGGCCTCCTACAACCAATTGCAGACGGAGTAAAACTTTTCATCAAAGAGCCCGTCCGACCACTAACATCGTCACAAACCATATTTCTTCTAGCCCCAACCCTGGCATTTATACTAGCCATATCAATCTGAGCCCCCATACCAATACCCTTCTCCATAGCCGACCTAAATCTTGGTATCCTTTTCATCCTAGCCCTCTCCAGCCTAACAGTATACTCAATTCTCGGATCAGGCTGAGCATCAAACTCAAAATACGCCCTTATCGGATCTCTACGGGCAGTAGCACAAACAATCTCCTACGAAGTAACCCTTGGATTAATCCTTCTCTGCATAATTATGCTGACGGGGGGCTTCACACTATTCAACTTTAACATCACCCAAGAGCATATATGATTAATCATCCCCGGTTGACCTATAGCAGCAATATGATACATCTCAACCCTCGCCGAAACCAACCGAGCCCCATTCGACCTCACAGAGGGAGAGTCAGAACTAGTATCAGGCTTTAACGTAGAATACGCAGGGGGACCATTCGCCCTATTTTTCCTGGCCGAGTACGCAAACATTCTAATAATAAACACCCTGTCAGCCGTCCTGTTCCTCGGA---TCACTCCACCCCACCAACGAATTAACCACAATCTCATTAATAGTAAAAGCCTCAACCCTATCAGTCCTATTCCTTTGGATCCGCGCTGCATACCCACGATTCCGTTACGACCAACTCATGCACTTGATCTGAAAAAACTTTCTACCGATTACTCTAGCGATAACCATCCTTCATATCACTTTACCAATTTCACTCAACGGACTACCACCACAAACATA--GG-AATGTGCCCGAAAG-CTAGGGATCACTTTGATACAGTGAACCATAGGGGTTCAAACCCCCTCATATCCTTAGAAGAACAGGAATCGAACCTGCACCTGAGAGATCAAAACCCCCCGTACTCCCAATATACAACCTCCTAGTAAGGTCAGCTAAA-TAAGCTTTTGGGCCCATACCCCAAACATGTTGGTTAGACTCCCTCCCGTACT-AATGAACCCCCTCGCACTGTCAATTGTACTGTCAAGCCTAGCTATCGGAACAATTACCACACTATCCAGCTACCACTGACTCCTGGCCTGAGCCGGACTAGAAATCAACACACTTGCCATAATCCCACTAATAACACATCAACACCACCCACGATCAGTAGAAGCCTCAGTAAAATACTTCCTAATTCAAGCAGCAGCCTCCGCCCTCATCTTATTCTCAAGCATCAATAACGCTTGAGACACTGGGGAATGATCTATCACGAACATACTTAACCCCCTATCAACCACTGCACTAACAATTGCCCTATGTATAAAACTAGGGTTAGCCCCGTTCCACTTTTGGTTGCCAGAAGTCCTTCAAGGACTAAACCTGACAACTGGCCTAATTCTTTCCACCTGGCAAAAAATCGCCCCCGTAGCACTAATATTTTTAACGCAAAATTCACTAAAACCAGAAATCCTTCTCACAGCCGGACTCATCTCTGCCCTGGTAGGCGGGTGGGGGGGACTAAATCAAACCCACCTGCGGAAAATTCTTGCCTTCTCATCAATCGCACACCTCGGATGAATGGCAACCATTCTAACCATATCACCAAAACTCGCCTTACTAAACTTCACAATTTACCTCATCATAACCACAGCACTATTTTTATCCCTAAAACAAACCTCCTCAACAAAAATCAAGACGTTATCCATATCCTGACAAAAATCCCCAGTTATCTCATCACTATCAGTTCTAACGCTACTCTCACTGGGCGGACTACCCCCATTATCCGGATTTATACCAAAATGACTAATCATCCAAGAATTAACTAAACAAAACATCAACACAATAGCCACAATCATGGCCCTATCAGCCCTCCTAAGCTTATTCTTCTACCTGCGCCTTTCTTACGCCACATCACTAACAACTCACCCAAGCACAAACAACACCCAAACAAGCTACAACACCACCTCTAAACAACCATCACTACTACTAGCAACCATGCTCTCTCTATCAATCCTACTCCTACCAATCACGCCCCTGC------------TGTCATAGAAGCTTAAGATAA-TTAAACTAGGGGCCTTCAAAGCCCAAAATAGGAGTTAAACTCCCCTAGCCTCTGA---------TAAGACCTGCAGGACTTTATCCAACATCAACTGAATGCAACTCAACTACTTTAATTAAGCTAAAGCCTTC-CTAGAAAAGGGGGCCTCGATCCCTCAATATCTTAGTTAACAGCTAAGCACTCTATCCAGCGAGCTTTTTTCTACTTCTCCCGCTT----------ATGAAAAAAACGGGAGAAGCCCCGGCAAA-CCTTCGTCTGCTTCTTTCGATTTGCAATCGAATATG-TCTGACAACGCGGGACTTGGCAGGAAAGGGGATCTAACCCTTGTTATTGGAGCTACAACCCACCGCCTA-ACACTCGACCATCCTACCTGTGGCAATCACTCGCTGACTCTTTTCAACCAACCACAAAGACATTGGCACTCTATACCTCGTATTCGGCGCCTGAGCTGGAATAGTAGGAACAGCCCTCAGCCTACTGATCCGAGCGGAACTAAGTCAACCAGGGTCCCTCCTTGGCGACGACCAAATCTACAACGTTATTGTTACTGCCCACGCCTTCGTAATAATCTTCTTCATAGTAATACCAGTCATAATCGGGGGCTTTGGAAACTGACTCGTACCATTAATGATCGGGGCCCCAGATATAGCATTCCCACGAATAAATAACATAAGCTTCTGATTACTGCCCCCCTCTTTTCTACTTCTACTAGCCTCATCAGGTGTAGAAGCTGGGGCTGGCACCGGATGAACAGTCTACCCGCCGCTGGCAGGCAACCTAGCGCATGCTGGGGCCTCTGTGGACCTAACCATCTTCTCCTTACACTTGGCCGGAGTCTCTTCAATCCTTGGAGCAATTAACTTCATTACAACAACGATCAACATAAAACCACCAACCGTGACCCAATACCAAACCCCTCTGTTTGTATGATCGGTCTTAATCACAGCCGTACTACTTCTATTATCACTACCCGTTCTAGCAGCGGGAATCACCATACTACTCACTGACCGAAATCTTAACACAACATTCTTTGACCCGGCAGGCGGCGGTGACCCAGTTCTTTACCAACACCTATTCTGATTCTTTGGGCACCCTGAAGTATACATCCTGATTCTACCAGGATTCGGAATAATTTCACACATCGTAACATATTACTCAGGTAAAAAGGAACCATTTGGGTATATGGGTATGGTTTGGGCCATAATATCAATTGGCCTTTTAGGCTTTATCGTGTGAGCACACCATATGTTCACAGTAGACCTAAACGTAGACACACGAGCCTACTTCACATCGGCCACCATAATCATCGCCATTCCAACCGGAGTAAAAGTCTTCAGCTGATTAGCCACCATACATGGCGGAGCAATCAAATGAGACGCAGCAATACTATGAGCACTAGGATTTATCTTCCTGTTCACCGTGGGGGGATTGACCGGGATCGTACTAGCCAACTCTTCGCTAGACATCATCCTACACGACACCTATTACGTGGTAGCCCATTTCCACTACGTATTGTCTATGGGAGCAGTATTCGCTATCATGGGTGGGTTCGTACACTGATTTCCACTATTTACAGGATACACCCTACACGAAACATGAACAAAAATTCACTTCGGAGTAATGTTTGCAGGGGTTAACATAACATTCTTCCCACAGCACTTCCTTGGCCTAGCCGGCATGCCTCGACGATATTCTGACTATCCAGACGCGTACACACTGTGAAATACTGTGTCCTCAGTCGGCTCACTAATCTCATTAGTGGCGGTAATCATGATGATATTCATCATTTGAGAAGCATTCGCTGCAAAACGGGAAGTATCCTTAACCGAACTAACACCAACCAATATCGAATGGCTCCACGGATGCCCCCCACCTTACCACACATTTGAAGAACCAGCCTTTGTCCAAACCCAAC---------ATTA---ACGAGAAAAGAGGGAGTCGAACCCCCATAAACTGATTTCAAGTCAGACACATGGCCAATCTGCCACTTTCTTACT------------GAGATGTTAGTAAAATAATTACATCGCCTTGTCAAGACGAAATAGCTAGTTAAACCCCAGCACACCTCAACATGGCACACCCTACGCAACTAGGTCTACAAGATGCAGCCTCACCCATCATAGAAGAACTCCTCCACTTCCACGACCACACTATAATAGCAGCTTTTCTTATCAGCACGCTTGTTCTCTACATTATTACCATCATGATAACCACCAAGCTCACCAACACTAACTCAATGGACGCCCAAGAAATCGAGATAGTGTGAACCATCATGCCAGCCATCATCCTAATCGTCATTGCCCTACCGTCACTACGCATCCTCTACCTAATAGACGAAATAAACGACCCCCACTTAACTGTAAAAACCATTGGCCACCAATGATACTGAAGCTACGAATACACGAACTACGAAGACCTCACATTCGACTCATACATAACCCCATCAAACGACCTCACCCCTGGACAATTTCGACTGCTAGAAGTTGACAACCGAATAGTAGTACCAATGGAGTCACCCACCCGAATACTAGTCACGGCTGAGGACGTACTTCACTCCTGAGCAGTCCCAGCCCTCGGGGTTAAAACAGACGCCATCCCGGGGCGCCTAAATCAAACATCATTCATCATCACACGACCCGGAATCTTCTACGGACAATGCTCAGAAATCTGCGGAGCAAATCACAGCTTTATACCAATTGTAATTGAATCTGTACCATTGCCTGATTTTGAAAGCTGATCTTCATCAATGCTAGAATCCTCACTAAGAAGCTAATAAGGGAAA-AGCGACAGCCTTTTAAGCTGAAGAATGGTGACCCCCAACCACCCTTAGTGAAATGCCACAACTAAGCCCAGGCCCATGATTTTTAATCCTTGTTTTCTCATGATTAGTTCTACTCACCCTCATCCCACCAAAAGTAGCCAACCATCGCCCATTTAACGAGCCCACAACACAAAACACAGAAAAATCAAAACCTGCCCCATGAAATTGACCATGAACCTAAACTTTTTTGACCAATTTATGAGCCCAACTTTACTCCTAATCCCCCTAATCTATGTAGCCCTGACCATCCCAATCTTAATTATTACCTCACCATCAAGCCGGTGGTTAAACAATCGCCTAACAACCCTTCAATCCTGGTTCATCTTAAACTTCACCAAACAAATCTTCCTTCCTGTGAACCAATCCGGCCATAAATGAGCCTTACTCTTAACATCATTAATACTAATACTCATATCATTAAACCTTCTGGGACTCCTACCATATACATTCACCCCGACCACTCAATTATCACTTAATATGGGGTTCGCCGTTCCACTATGACTCGCCACAGTTGTCATCGGCCTTCGTAATCAACCTACAATAACCCTGGGTCACCTACTCCCCGAAGGCACCCCAACCCCCCTTATTCCAGCCCTTATTATTATCGAAACAATTAGCCTTTTCATCCGACCATTAGCTCTCGGAGTTCGACTAACAGCAAACCTCACAGCCGGGCACCTACTAATCCAATTAATCGCCACAGCTGCATTCATCCTCCTCCCTATAATACCAGCAGTATCAATGCTCACATCAACAGTCCTATTCCTTCTGACACTGCTAGAAATTGCTGTCGCCATAATTCAAGCTTACGTATTCGTACTACTTCTAAGCCTGTACCTACAAGAAAACGTCTAATGGCCCACCAAGCACATGCCTACCACATAGTCGACCCCAGCCCATGACCTCTCACAGGAGCAGTAGCAGCCCTCCTTATAACATCCGGGTTAGCAATATGATTCCACTTCGAATCAATAACACTACTTGCCCTTGGCCTTGTCACAATAATTTTAACAATAATTCAATGATGACGAGATGTTATCCGCGAAGGAACATTTCAAGGACACCACACCCCGCCAGTTCAAAAAGGCCTGCGGTACGGAATAATTCTTTTTATCACCTCAGAAGTATTCTTCTTCATTGGGTTCTTCTGAGCCTTCTACAACTCAAGCCTATCCCCAACCCTAGAACTGGGAGAAATTTGACCCCCAGCCGGCGTCACCCCACTAAACCCATTTGAAGTCCCACTGCTTAACACAGCAGTACTACTCGCATCGGGAGTAACTGTGACATGGGCCCACCACAGCATTATGCACGGCAACCGAAAAGAAGCTGTCCAATCCCTAGCTATAACCATCGCCTTGGGCCTATACTTCACGGCTCTTCAAGCAATAGAATACTACGAAGCCCCATTCACCATCGCAGACGGAGTATACGGATCAACATTCTTTGTAGCAACGGGCTTCCACGGACTACACGTCATCATTGGATCCCTATTCCTACTAGTATGCCTAATACGACAAATTCAATACCACTTTACATCTCACCACCACTTCGGATTTGAAGCCGCAGCATGATACTGACACTTCGTAGACGTGGTATGACTATTCCTTTACGTATCAATCTACTGATGAGGATCATACTTTTTTAGTATAGTAGCAGTACACGTGACTTCCAATCACATAGTCTTAGTTAAAACCTAGGAAGAAGTAATGACACCAACAATCCTACTGATTGCCTCAGGCCTCTCACTCATCCTGGCCACACTAGCATTTTGACTGCCACAGATCAACCCGGATTTAGAAAAACTATCACCCTATGAATGCGGATTTGACCCCCTTGGATCAGCTCGACTACCATTCTCCATGCGATTTTTCCTGGTAGCAATTCTTTTTCTGCTATTCGACCTAGAAATCGCCCTCCTTCTACCATCCCCGTGAGCCATTCACCTGCCTAACCCCCTAATAACTTCAATCTGAGCCTCAATAATCATCATTCTATTAACAATTGGATTAATTTACGAATGGGCACAAGGCGGACTTGAATGAGCAGAATGAGATTTTAGTCCAATAAAGACAGTTGATTTCGACTCAACAAATTATGGTTTAACCCCATAAGCTCTCTATGACACTAATACACTTCAGCTTCTGCACATCATTTTTTCTCGGCTTAATCGGCCTGTCACTCCACCGCACACACCTTCTATCAGCCCTACTGTGTCTAGAGGGAGTAATACTCTCCCTCTACATTGGCCTGTGCTCATGACCAACCCACCTATGCTCATCAACACTAACGATGGCCCCAATAATGATATTAACATTCTCCGCCTGCGAAGCAGGCGTAGGTCTATCACTAATAGTAGCAACAACACGTACTCATGGGACAGACAACCTGCACAACTTAAACCTCCTGCAATGCTAAAAATTTTAATTCCAACCCTTATGCTAATCCCACTCGTCTGGGTCACACCACAAAAATGACTGTGACCATCATTGGTCACTCAAAGTTTCGCAATCGCCGCACTTAGCCTAACATGATTTATGAACTCGTCAGAAACCCCGCACTTCACCACCCACCCCATATCTATCGACCCGCTATCATCGCCGCTACTAATTCTATCGTGCTGACTACTCCCACTAATAATCCTAGCCAGCCAACACCACCTCTCACACGAACCAATTCAGCGCCAACGAACATTCTTAACAACAGTCGCCACCCTTCAATTGTCATTAATCTTAGCATTTTCGGCGACAGAATTAATTCTATTCTATATTATATTCGAAATAACCCTTATTCCAACACTCATTATTATCACCCGCTGAGGAAACCAAACGGAACGACTTAATGCAGGAGCATACTTCCTCTTTTACACATTAGCAGGATCTCTACCACTACTAGTCGCCCTCCTATGGCTACAAACCCAATCAGGATCACTATCAACCCCCATTATGCAACTATCCACAACAATAGTAGCACATACATGAGCCCATAAATTATGATGACTGGCCTGCCTCTTGGCCTTTATAGTAAAAATACCTCTCTACGGAGCCCACTTGTGACTACCCAAAGCACATGTCGAAGCCCCAATTGCAGGCTCAATAGTCCTAGCAGCCGTGCTCCTTAAACTAGGGGGATACGGCATCCTCCGTATCTCAATAGCCCTAACACCCCTGCTTAAAAACTTATCCTATCCCTTCCTCATCTTATCACTGTGGGGAATTATCATGACAAGCTCCATCTGCCTTCGACAAACAGACCTAAAATCAATAATCGCCTACTCATCAGTCAGCCATATAGGACTTGTAATCTCAGCAGCATTAATTCAAACCCCATGAAGCCTCACCGGAGCAATAACCCTAATAATCGCACATGGCCTAATCTCGTCATCATTATTCTGCCTAGCCAACACCAACTATGAACGCACACACAGCCGTGCTCTAATATTAGCCCGAGGACTACAAGCTATTTTACCGCTAACAGCAACGTGATGACTTCTATCTAACTTGGCCAACATGGCCCTACCACCCTCTCCCAACCTAATAGGAGAGATCACAATTATAACAGCCCTATTTAACTGATCAAACTGGACAATCGCATTAACAGGGCTGGGAACACTACTAACCGCCAGCTATTCCCTCTACATATTTTTGATTACCCAACGAGGCCCAACTCCATTATACATCTCCCCTGCAAACCCATCACACACCCGGGAACACTCATTAATAGCCCTCCACCTTCTCCCGATCATCCCTATCATGATAAAACCAGAAATCATCTGAGGATTATTCTCTTGTCAGCATAGTTT-AAAAAAACACTAGATTGTGATTCTAAAGATAGGGGCTAAC-CACCCCTTGCCGACCGAGCCGGGCGGG-GACATTGAGAACTGCTAATTACTCACCACCGTGGTTCAACTCCACGGCCTGCTCGGCTTTTATAGGATAACAGCCTATCCATTGGTCTTAGGAACCAAAAACTCTTGGTGCAAGTCCAAGTAAAAGCTATGAACCTCCCACTGATATTCACATCAGCAACACTTCTCTCCATTACAATACTAACCCTGCC---CCTAGCCGCAAGTATATACAAAGACTCCACAAACCTCCACACAATATCCAAAATTGCAGTAAAAACGGCCTTCATAATTAGCCTCGTGCCTCTTCTTATCCACTTAGATCAGGGATTGGAAACGATTTCAACTAACATCCAATGAATGAACATCAACACGTTCAACATCAATATCAGCTTTAAATTTGACATCTACACAACCTTTTTCCTCCCAATCGCACTATTTGTATCATGGTCAATTTTAGAATTCGCTCTGTGATACATAGCGTCAGACCCATTAATCGCCCGGTTCTTCAAATACCTACTAACATTTTTGGTGGCCATAATCATCCTAGTCACAGCCAACAACTTCTTCCAATTTTTTATCGGCTGGGAGGGAGTAGGGATCATATCATTTCTCCTAATCGGGTGGTGGCACGGACGAGCCGACGCAAACACAGCAGCCCTACAAGCAGTGATCTATAACCGAGTCGGGGATATTGGCCTAATCCTAACCATAGCATGAATATCAATAAATATCAACTCATGAGAGCTTCAACAGATCTTCACCCTAAAC---AACATCACAACATTACCCCTTCTTGGCCTAATCCTTGCGGCAACCGGAAAATCAGCCCAATTTGGACTTCACCCATGACTGCCAGCAGCAATAGAAGGCCCTACACCAGTCTCCGCCCTACTTCACTCAAGCACAATAGTGGTGGCAGGCATTTTTCTCCTTATTCGAACCCACCCACTAATCAGCAACAACCAAACCGCCCTGACCACCTGCCTCTGCCTTGGAGCCATCACCACCTTATTTACAGCAGCTTGTGCCCTCACACAAAACGATATTAAAAAAATTATTGCCTTCTCAACATCAAGCCAACTCGGATTAATAATGGTAACAATTGGTCTTGATATACCGCAACTAGCGTTTTTCCATATCTGCACTCATGCCTTCTTTAAAGCTATACTATTTCTTTGCTCAGGATCCATTATCCACAGCCTAAACGACGAACAAGACATCCGAAAGATGGGGGGCCTTCAAAAATCCTTACCGGTAACCACATCCTGCCTAACAATCGGCAGCCTGGCCCTCACCGGAACCCCGTTCTTGGCAGGATTCTTCTCCAAAGACGCCATTATTGAAGCCATAAACACATCCTTAACAAACTCATGGGCCCTCACGATAACACTTATCGCCACATCATTTACAGCCGTATACAGCTTTCGAATCATTTTCTTCGCTGTCATAGGAAACCCACGATCCAACCCAATCTCACCAGTCAATGAAAACAATAAAACCCTGACCAACCCAATCAAACGCTTAGCATTTGGAAGCGTAATAGCAGGACTCCTAATTTCATACAACATACTCCCAATAAAATCACCAGTAATAACAATACCCAACACCGCCAAACAAGCAGCCATCGCAGTAACCATTATTGGCCTAATTACAGCAATAGACACAGCAAAAATCTCAACCATAATAAAACGCCCACAGAAAAACATGACACACTCATTCTCAAACTCCCTGGGATTCTTTCCAACCATCCTGCACCGCCTCGCCCCAAAAACAAACTTGACCGCTTCGCAATACATCGCTACACACCTAATCGACTTGTCATGATACGAAAAAGCCGGGCCACAAGGACTAATTGACCAGCAACTGCCAATAATCAAAACCACCTCAAACATCCAACAAGGATTAATTAAAACCTACCTGACCCTGTTTATAATAACCTCTGCCGCAGCGATTATAC------TTATCTAACCACACGAATGCAGCCGATAAAGTGGCCGCGACTAACCTCCAACACAACAAAAAGAGTCAACAACAAAACCCACCCAGAAACAACCAATAACCAACCACCAACCCCATATAACATAGACACCCCACTCCAGTCACCCTTAACAATC--AATGATCCACCGA-CAACTCCCACCAAA---TTAAACTCCAC---ATCAATTATTAGATACACACACAAAACCCCAACTAAGTATACTAAAATATAAAAAAAGACAGACCAACTCCCTCAAGCCTCTGGGTAAGGCTCGGCAGTTAAAGCAGCCGAATAAGCAAACACCACCAATATTCCCCCTAAATAAATTAAAAATAAAACTAATGATAAAAAAGAAGAACCTAACCCCATGATCACTCAACACCCAGCAACAGCTGCTGCAACCAACCCCAAGGCCGCAAAATAAGGCGACGGGTTAGAAGCCACAGCAATCAATCCTAAAACCAAGCCAACTATAAAAAAAGACATTATATAAGTCATAATTCCCATCAGGATTTTAACCAAAACCTGTGATCTGAAAAACCACTGTTGTCCTTCAACTATAGAAACTAATGGCACCCAACATACGAAAATCCCACCCCCTAATCAAAATCATTAACAACTCGTTTATTGATCTTCCCTCACCCTCCAATATCTCAGCGTGATGAAACTTCGGCTCACTACTAGGGCTTTGCCTGGTAGCTCAAATCATCACCGGGCTATTCCTGGCTATACACTACACAGCCGACACCTCTATAGCTTTCTCATCAATCACCCACATCTGCCGGGACGTAAACTACGGCTGACTAATCCGCAACCTACACGCCAACGGAGCATCATTCTTCTTTATCTGTATCTACCTTCATATCGGGCGCGGAATCTATTACGGGTCATTCCTATACAAAGAAACCTGGAACATCGGAGTAATCCTTTTATTCCTGGTAATAGCTACCGCATTCGTCGGATACGTCCTGCCATGGGGGCAAATATCATTCTGAGGAGCAACAGTAATCACTAATCTTCTATCTGCTATTCCGTACATCGGAAACGTACTCGTCCAATGAATCTGGGGGGGATTTTCAGTCGACAACGCAACACTCACTCGCTTCTTCGCCTTACATTTTCTCCTCCCATTCCTAATTGCAGGGGCCAGCATTATCCACCTTCTATTTCTTCACGAAACAGGATCTACTAACCCCACAGGACTTAACTCCAACCCAGACAAAGTGCCATTCCACCCATACTTCTCCTACAAAGACTCACTAGGATTCCTCATCCTCCTAATCGCACTCACCTCACTATCATTATTCTCACCAAACCTGCTAGGAGACCCAGACAACTTCACACCAGCAAACCCGCTAGTCACCCCCCCACACATTAAACCAGAGTGGTACTTCCTGTTTGCCTACGCCATCCTACGCTCAATCCCGAACAAACTTGGGGGTGTCACAGCCCTAGCGATATCCATCCTAATCTTAACACTTATGCCCCTTCTTCACACAGCCAAACAACGAAGTATAATTTTCCGACCATTAACACAAATTTTATTTTGACTTCTAGTAGCAAACACACTCATTCTTACCTGAATCGGAGGACAACCCGTAGAAGACCCATTTGTCATAATCGGCCAACTGGCCTCAACTATATACTTCTCTATCTTCTTGATCGGCCTGCCAATCACCGGAATTATAGAAAACAAA------------------------------------------------------------------------------------------------------------------------------------------------------------------------------------------------------------------------------------------------------------------------------------------------------------------------------------------------------------------------------------------------------------------------------------------------------------------------------------------------------------------------------------------------------------------------------------------------------------------------------------------------------------------------------------------------------------------------------------------------------------------------------------------------------------------------------------------------------------------------------------------------------------------------------------------------------------------------------------------------------------------------------------------------------------------------------------------------------------------------------------------------------------------------------------------------------------------------------------------------------------------------------------------------------------------------------------------------------------------------------------------------------------------------------------------------------------------------------------------------------------------------------------------------------------------------------------------------------------------------------------------------------------------------------------------------------------------------------------------------------------------------------------------------------------------------------------------------------------------------------------------------------------------------------------------------------------------------------------------------------------------------------------------------------------------------------------------------------------------------------------------------------------------------------------------------------------------------ATACTTAAACT-------------------------------------------------------------------------------------------------------------------------------------------------------------------------------------------------------------------------------------------------------------------------------------------------------------------------------------------------------------------------------------------------------------------------------------------------------------------------------------------------------------------------------------------------------------------------------------------------------------------------------------------------------------------------------------------------------------------------------------------------------------------------------------------------------------------------------------------------------------------------------------------------------------------------------------------------------------------------------------------------------------------------------------------------------------------------------------------------------------------------------------------------------------------------------------------------------------------------------------------------------------------------------------------------------------------------------------------------------------------------------------------------------------------------------------------------------------------------------------------------------------------------------------------------------------------------------------------------------------------------------------------------------------------------------------------------------------------------------------------------------------------------------------------------------------------------------------------------------------------------------------------------------------------------------------------------------------------------------------------------------------------------------------------------------------------------------------------------------------------------------------------------------------------------------------------------------------------------------------------------------------------------------------------------------------------------------------------------------------------------------------------------------------------------------------------------------------------------------------------------------------------------------------------------------------------------------------------------------------------------------------------------------------------------------------------------------------------------------------------------------------------------------------------------------------------------------------------------------------------------------------------------------------------------------------------------------------------------------------------------------------------------------------------------------------------------------------------------------------------------------------------------------------------------------------------------------------------------------------------------------------------------------------------------------------------------------------------------------------------------------------------------------------------------------------------------------------------------------------------------------------------------------------------------------------------------------------------------
	'HM991332.1_Pipa_carvalhoi'                                                     GCCAGCGTAGCTTAAA-CAAAGCATGGCACTGAAGCCGCCAAGATGGGCTGTAAAAAGCCCCGCTAGCATAAAGGTCTGGTCCCAGCCTTGTAGTCAACTTTGACTGAACTTACACATGCAAGTATCCGCACCCCGGTGAAAATGCCCCTACGCCTCCCTCC-CAGAGGATGGGGAGCTGGTATCAGGCACTTC-CCC-----CGCCCAAGACACCTTGCTATGCCACACCCCCAAGGGAGCTCAGCAGTGATAAACATTGAGTATAAGCGTC---AAGCTTGACTCAGTCACAGTCCA-TAGAGCCGGTCAATCTCGTGCCAGCCACCGCGGTTATACGAAAGACTCAAGTTGACCACCTACGGCGTAAAGCGTGATTAAAGATAAAAT--ATACTAGAGTTGAATCGCAGCTTAGTTGTCGCACACTTCCGACGCCCTGAAATCCAATTACGAAAGTAACTCTA---CC-TGACCAACTTGAACTCACGACCGCTAGGAAACAAACTGGGATTAGATACCCCACTATGCCTAGCCTTAAACTCTGACTACCTACGCCCACAATCCGCCAGGGAACTACGAGCCCAAGCTTAAAACCCAAAGGACTTGGCGGTGCCCCAAACCCACCTAGAGGAGCCTGTTCTATAATCGATAACCCCCGCTTCACCTCACCACTCCTAGCC-TATCAGCCTATATACCACCGTCGCCAGCCCACCCTGTGAAGGACCCCGAGTAGGCATAGCAA-CCTATCATTAAAACGTCAGGTCAAGGTGTAGCTAACGGAGTGAGAAGAAATGGGCTACATTTTCT----AAACAGAATA--AACGGAAGGCCACTATGAAACCTGGCCAGAAGGAGGATTTAGCAGTAAAGGGGGACAAGAGCGCCCCCTTAAAGCCGGCCCTGGGGCGCGCACACACCGCCCGTCACCCTCTTT--AAAACAA--CCCCCACACTTCATAATTCAAGTCATTAA--CTAAGAAGAGGCAAGTCGTAACATGGTAAGCACACCGGAAGGCGTGCTTGGAG---CAAAATGTAGCTTAACT-CAAAGCCATTCGCTTACACCGAATCAATGCCCGTTAAACTCGAGCCATTTTGAGCCCTAAGTCTAGCCCG-----------CACCCCCCCCCCCAACCCATTAATATCCACCTTTAACCAAAT-AAACCATTTT-AGCGTCTAGTATAGGCGATAAAACGACATAAC--GGAGCTATAGATAGAGTACCGCAAGGGAAAGATGAAATAGAAATGAAAAACCACC-TAAAGCCAAACAAAGCAGAGGCTCCCCCTCGTACCTTTTGCATCATGGTCTAGCCAGTCAAATCCGAGCAAAAAGAATTAAAGTCCGGCCCCCCGAAACTAAGCGAGCTACTCCGAGGCAACTTT-TAGAGCTAACCCGTCTCTGTGGCAAAAGAGTGGGAAGACCCCTGAGTAGCGGTGACAGACCTAACGAGCTTAGTGATAGCTGGTTGCTCAAGAAAAGAGTATCAGCCCTGCCTT-AAA--ATTG-TTTAACAGCCTAAAAA-GC-ACAAAACACCTATTAAGACCTATTCTATCCGGGTACAGCCGGATAGAAAAAGGAAACAACCTCCAACCCCGGGTAAAGACTATAACATGTAAGGGAACTAAAGCCAGTGGGCCTAAGAGCAGCCACCTGAGAAGAAAGCGTCAAAGCTCGCTTCACCATAACCCCCCAGCAATACAAGCACC-TTATCTCAACCCACCACCCCTACTGAGCTATTCCAT-ATCTTATGGAAGAACTTATGCTAGAACCAGTAACAAGGATTC-AAAGTCCTCC---TTATGCAAGTGTAAAGCAGATCGAATACATCGCTGCTAACTAACGCCCTCA--ATGAAAGAATTGAAGCAAC-CTAACAAGAAAACCCTTCTTCCCTACAAACGTTAACCTAACACAAGAGCATACAAGTGAAAGACATAAAGATCGGGAAGGAACTCGGCAAACAT-GAACCCCGCCTGTTTACCAAAAACATCGCCTCTTG-CAAGAAA-CAAGTATAAGAGGTCCAGCCTGCCCAGTGACACCATGTTCAACGGCCGCGGTATTCTGACCGTGCAAAGGTAGCGTAATCACTTGTCTTTTAAATAAAGACTTGTATGAAAGGCACCACGAAGGTTCAACTGTCTCCCCCCTCTAGTCAGTGAAACTGATCTCCCCGTGCAGAAGCGGGGATAAACCCACAAGACGAGAAGACCCTATGGAGCTTAAAA-CACCAGGCACCTGCTT-CCAACCTAAAA-CCTAACAGGTAAAACCCTTAACCAGGCAGAGA---TG-ACCCTATGTTTTCGGTTGGGGCGACCACGGAGGACAGACCATCCTCCGAGAAGAAACGGACCTTATACCCTTAACCAAGGGCGACAGCCCTAAGTACCAGAA-CTTCTGACTACCTTTGACCCAGTCTAACTGATCAACGAACCAAGTTACCCTAGGGATAACAGCGCGATCCACTTAGAAAGTTCATATCGACAAGTGGGTTTACGACCTCGATGTTGGATCAGGGCGCCCAAGTGGTGCAGCCGCTACTAAAGGTTCGTTTGTTCAACGATTAAAGCCCTACGTGATCTGAGTTCAGACCGGAGAAATCCAGGTCAGTTTCTATCTGTGAAGAACCTCTCCTAGTACGAAAGGACCGGAGAAGTGAAGCCTATACA-CTAGCACGCTTCAATCC-AACCTCATTGACCTCTACTTAATCGT-TATTGGATCTTC-CA-ATAAGCCCGAAATTAGGGCTAGTTAGTGTGGCAGCACCCGGTT-ATGCAAAAGACCTAAGCCCTTTGAGTTAGGGGTTCAAATCCCCTCACTAACTATGACCTTAATTGTTACCCACCTCATTAACCCCCTCCTTTACATAGTCCCTATCTTACTGGCCGTAGCCTTCCTTACCCTCCTAGAGCGCAAAGTTCTAGGTTACATGCAACACCGAAAAGGCCCCAATATCGTCGGACCCACAGGACTTCTTCAACCTATCGCAGACGGGGTGAAATTATTCATCAAAGAGCCTATCCGACCAGCCACATCGTCTCAAACCTTATTCCTTCTTGCCCCAACACTAGCCTTCATGCTCGCTATGTCTATCTGAACCCCTATCCCTATGCCATTTTCAGTCGCTGACCTTAATCTTGGTATCCTCTTTATCCTAGCTCTATCCAGCCTCACCGTCTATTCCATCCTAGGCTCCGGGTGAGCATCAAACTCTAAGTACGCCCTAATCGGGGCTCTGCGAGCAGTCGCCCAAACTATCTCCTATGAAGTCACCATTGGATTAATCCTCCTCTGCATAATTATGCTTGCAGGCGGATTCACCCTCTACAATTTCAATATTACACAAGAACACATCTGATTGATCCTCCCAGGATGACCCATAGCAGCAATATGATATATCTCCACCCTCGCCGAAACTAACCGCGCCCCCTTCGACCTTACCGAAGGAGAGTCAGAACTTGTCTCCGGATTTAATGTGGAATACGCAGGAGGCCCATTCGCCCTATTCTTTCTAGCCGAATACGCCAATATTCTAATAATAAACACCCTCTCAACAATCCTTTTCCTAGGG---GCCTTCATCAGTCCCGCAGAACTAACAACCGCTTCCCTAATACTCAAAGCCTCCGCCCTCTCCATTCTCTTCCTTTGAGTTCGAGCCTCTTATCCCCGCTTCCGCTATGACCAGTTAATACACCTAGTGTGAAAAAACTTTCTACCAATTACCCTAGCAATGACCCTAGCGCATATCTCAGTGCCTATCTCATTCACAGGGCTCCCGCCACAAACTTA--GG-AATGTGCCCGAAAG-TTAGGGATCACTTTGATACAGTGAATTATAGGGGTTCAAACCCCCTCATATCCTTAGAAAGACAGGAATCGAACCTGCACCTGGGAGATCAAAACTCCCCGTACTCCCTATATACAACCTCCTAGTAAAGTCAGCTAAA-TAAGCTTTTGGGCCCATACCCCAAACATGTTGGTTAAACCCCCTCCTCTACTAAATGAACCCCATCTCACTCTCAGTTGTCCTTTCTAGCCTCGCCGTTGGGACAGTCACCACCCTCTCTAGCTACCATTGACTTCTGGCCTGAGCCGGATTAGAAATCAACACCCTAGCCATTATCCCCCTTATAACACAACACCACCACCCCCGGGCAATTGAAGCCTCAACAAAGTACTTCCTAACTCAAGCGACGGCCTCCGCCTTAATCCTCTTTTCCAGCATTAACAACGCCTGAAACTCAGGAGAATGGTCTATCATAGACCTCTCTGACCCTCTTTCTACAACCACTCTGACAGTGGCCATGTGCATCAAACTAGGATTAGCCCCATTCCACTTCTGACTGCCAGAAGTACTTCAGGGCCTTAACTTAATAACAGGACTTATTCTATCCACCTGACAAAAAATAGCCCCCATAGCCCTCCTCCTCCTCACTAACAACTCACTTAACCTACCCCTGCTGGCCACCATCGGGCTCACTTCTACCCTTATTGGCGGCTGAGGCGGGCTTAATCAAACCCACCTCCGAAAAATCCTAGCATTTTCCTCTATCGCCCACTTAGGGTGGATAGCGATAATCCTTACTATTTCCCCCCAACTTACCCTCCTTAACTTCATAATCTACCTGGTTATAACCTCAACACTTTTCATAACCTTAAAACTCACCGCCTCAACAAAAATCAAGACATTGTCCTCCTCTTGGCAAAAATCACCAATCGCCGCCTCCCTCTCCCTACTAACACTTCTCTCCCTAGGTGGCCTCCCACCACTTTCGGGCTTTCTACCAAAATGATTAATCATCCAAGAGCTAGCAAACCAAAACATGAACACCATGGCCACCATCATAGCCCTTTCAGCCCTATTAAGTCTATTCTTCTACTTACGCCTGTCATACACAGCAGCTCTCACAACTCACCCAGGAACAACCAACACCGCAGCTAACCTGAAC--CTTCA-TATAACGCCCCCCTTAGCCCTATCTGTCCTATTCTCCTTATCAATCCTTCTTCTCCCCGTAACCCCTATAA------------TAACCTAGAAGCTTAAGATAACCTAAACTAAAGGCCTTCAAAGCCTTAAACAGGGGTTAAACCCCCCTAGCTTCTGC---------TAAGGCTTGCAGGACTCTACCCCACATCAACTGAATGCAACTCAGCCACTTTCATTAAGCTAAAACCTTC-CTAGAAAAGCGGGCCTCGATCCCACAACATTTTAGTTAACAGCTAAACGCTCTATCCAGCGAGCTTTATTCTACTTCTCCCGTTTTC-------CAAAGAAGAAACGGGAGAAGCCCCGGCAAA-CTCTCGTTTGCTTCTTTCGATTTGCAATCGAACATG-CCTGTCACCGCGGAGCTTGGTAACTGAGGGGCTCTAACCCTCGTCGTCGGGGCTACAACCCGCCGCCTA-TCTCTCGGCCAATTTACCTGTGGCAATCACTCGCTGACTATTTTCAACAAACCACAAAGACATTGGCACTCTGTACCTGGTATTCGGTGCCTGAGCCGGCATGGTCGGGACGGCCCTCAGCCTTCTTATCCGGGCTGAGCTGAGCCAGCCCGGGGCCTTGCTCGGGGATGACCAAATCTATAACGTTATCGTCACTGCACACGCTTTTGTCATAATCTTCTTCATAGTTATGCCGATCCTAATCGGCGGATTCGGAAATTGACTCGTTCCCTTAATAATCGGGGCCCCTGATATAGCCTTCCCTCGAATAAACAACATAAGCTTCTGACTTCTCCCTCCGTCATTCTTGCTCCTACTGGCCTCCTCCGGGGTGGAAGCAGGGGCGGGCACAGGGTGGACAGTTTACCCCCCACTAGCAGGAAACCTAGCACACGCCGGAGCCTCTGTAGACCTTACCATCTTCTCCTTGCACTTAGCAGGAGTATCTTCTATCCTGGGAGCAATTAATTTTATCACCACGACCATTAACATGAAACCCCCAGCAATAACCCAATACCAGACCCCGCTGTTTGTTTGATCCGTCCTTATCACAGCCGTCTTACTCCTCTTATCCCTTCCCGTCCTGGCTGCAGGCATCACCATATTGCTAACCGACCGTAACCTTAACACCACATTCTTCGACCCAGCGGGGGGAGGAGACCCAGTATTGTACCAACATCTATTCTGATTCTTCGGGCACCCAGAAGTCTATATCCTGATCCTACCCGGCTTTGGCATGATTTCGCACATCGTAACCTACTACTCTGGGAAAAAAGAGCCGTTCGGGTACATGGGGATGGTTTGAGCCATAATATCCATCGGCCTCCTCGGCTTCATCGTTTGAGCCCACCACATATTCACAGTCGACCTAAATGTGGACACCCGAGCCTATTTCACATCAGCTACCATGATCATCGCCATCCCAACAGGGGTTAAAGTCTTCAGCTGATTGGCTACAATGCACGGCGGAGCAATTAAATGGGACGCAGCAATACTTTGAGCACTTGGGTTTATCTTCCTATTCACAGTTGGAGGTTTAACCGGAATTGTCCTGGCCAACTCCTCATTAGACATCGTTCTCCATGACACATATTACGTAGTAGCCCACTTCCACTATGTGTTATCAATGGGGGCTGTATTTGCCATTATGGGCGGATTTGTACACTGATTCCCGCTCTTCACGGGCTACACTCTTCACGAAACATGAACAAAAGTTCACTTCGGCGTCATATTCGCTGGAGTCAACATGACTTTCTTCCCACAACACTTCCTTGGCCTAGCCGGCATACCTCGGCGCTACTCAGACTACCCGGACGCCTATACCCTTTGAAACACCGTCTCATCCGTGGGCTCCCTGATCTCCTTAGTAGCCGTCATCATGATGATATTTATTATCTGAGAAGCATTTGCTGCGAAACGGGAGGTCTCCCTAACAGAACTTACACCCACTAATATCGAGTGACTGCATGGGTGCCCTCCCCCGTACCACACCTTCGAAGAACCAGCATTTGTGCAAATCCAAC------ATAATTA---ACGAGAAAGGAGGGAATCGAACCCCCGTGAACTGATTTCAAGTCAGCCACATCTCCACTCTGCCACTCTCTTACT------------GAGGTGTTAGTAAAATAATTACCCCGCCTTGTCAAGGCGAAGTAGCTGGTTAAACCCCGGCACACCTCAACATGGCACACCCTACACAACTAGGTTTACAAGACGCAGCCTCACCCATCATAGAAGAACTCCTTCACTTCCACGATCATACCATAATAGCAGCCTTTTTAATCAGCACCTTAGTACTTTATATCATCTCTATTATGATAACGACCAAGCTCACCAACACCAACTCCATAGACGCCCAAGAAATCGAAATAGTGTGAACCATTATGCCAGCTATTATTCTTATCGTAATCGCCCTCCCATCATTACGGATTTTATACCTAATAGACGAAGTCAACGACCCACATTTAACGGTAAAGGCCATCGGCCACCAGTGGTACTGAAGCTACGAATACACTAACTACGAAGACCTAGCATTTGACTCCTACATAGTCCCCACTAACGACCTGACACCGGGCCAATTCCGCCTTTTAGAGGTAGACAACCGCATGGTGGTCCCGATAGAGTCACCCACCCGCATACTAATCACAGCCGAAGACGTCCTCCACTCCTGGGCTATGCCGGCCCTAGGGATTAAAACAGACGCGATCCCTGGACGACTAAACCAAACGTCATTCATCATCACACGGCCAGGGGTCTTTTACGGTCAGTGTTCCGAAATCTGCGGGGCCAACCACAGTTTTATACCCATCGTAGTGGAAGCCGTCCCTCTGTCCGACTTCGAAAACTGATCTTCATCAATACTAGAAGCCTCACCTAGAAGCTAAACCGGGTTA-AGCAGCAGCCTTTTAAGCTGCAGAATGATGGCCCCCAACCATCCTAAGTGAAATGCCTCAACTAGATCCAGGCCCCTGATTCATAGTCCTAGCACTTTCATGACTTGTACTGCTAATTTTTTTACCCCCTAAAGTAGCAGGCCACCGCTCAATTAACGAGCCGACAACACAAAACACAGAGAAACCCAAACCAACACCCTGAAACTGACCGTGAACCTAAGCTTTTTTGACCAATTTATGAGCCCAACACTCCTGTTCATTCCACTTATCTTGATTGCCCTACTGTTCCCCTGCCTCATCCTGCCCGCCCCCTCTAACCGATGATTAAACAACCGCCTCAGCACCCTACAATCCTGGTTTATTAACAACTTCACTAAACAGATCTTTCTCCCAATCAATACCCCCGGGCATAAATGAGCCCTCATGCTCACATCTCTTATACTTCTTCTCATAACAGTCAACCTACTAGGACTCCTCCCGTACACGTTCACCCCTACCACCCAACTCTCAATGAACATAGGACTAGCCGTCCCATTATGACTGGCCACTGTCGTTGTCGGCCTGCGCAACCAACCCACAATTGCCCTGGGCCACCTGCTCCCAGAAGGAACACCTACCCCGCTGATCCCAGTTCTCATTATCATCGAAACCATCAGCCTGTTCATCCGACCCTTAGCCCTAGGGGTTCGACTGACAGCTAACCTAACAGCTGGCCACCTGCTTATTCAGCTCATCGCCACAGCCGCATTCGTCCTCCTCCCGCTCATGCCTACTGTCTCTGCCGTAACATCAGTAGTACTCTTCCTCCTCACCCTTTTAGAAATTGCAGTCGCCATAATTCAAGCCTACGTATTCGTCCTTCTCCTCAGCCTTTACCTACAAGAGAACGTATAATGGCCCACCAAGCACACGCCTACCACATAGTTGACCCCAGCCCATGACCCCTGACAGGGGCAGTTGCCGCCCTCCTACTAACATCCGGACTAGCCATATGATTCCACTTCGGATCCTCTGTCTTAATGACCCTGGGTCTAATCACCATAATCCTAACAATAATCCAGTGATGGCGAGACGTCATCCGAGAAGGCACATTTCAAGGCCATCATACCCAACCAGTACAAAAAGGCCTTCGATACGGCATAATCCTCTTCATCACGTCAGAAGTCTTCTTCTTTATTGGATTCTTCTGAGCCTTCTATAACTCGAGCCTCTCCCCTACCCTAGAGATTGGAGAAATTTGACCACCAGCTGGTATCACCCCCCTTAACCCCTTTGAAGTCCCCCTTCTAAATACAGCTGTCCTCCTGGCCTCCGGGGTCACCGTGACCTGGGCCCACCACAGCATTATGCGCGGTGGCCGGAAAGAAGCTATCCAATCCTTAGCCCTGACTATCACCCTTGGCTTATACTTCACCGCACTCCAAGCGATAGAATACTACGAAGCCCCCTTTACAATCGCTGACGGAGTCTATGGATCAACCTTCTTCGTCGCAACGGGATTCCACGGCCTCCATGTCATTATTGGCTCCTTATTCCTCCTAGTCTGCCTCCTACGGCAAATTCAATATCACTTCACATCTAAGCACCACTTCGGGTTTGAAGCCGCAGCATGATACTGGCACTTTGTCGACGTAGTCTGACTTTTCCTTTACGTATCCATCTATTGATGAGGATCTTACTTTCTTAGTATA--AAAAGTACATGTGACTTCCAATCACTCAGCCTTAGTTAAATCCTAGGAGAAAGTAATGACTGCAAGTATTCTAGTAATCGCCACCACTTTATCCCTCATCCTCGCCACCTTAGCATTCTGACTCCCCCAAATCAACCCGGACCAGGAAAAACTGTCACCTTACGAATGCGGGTTCGACCCACTAGGGTCCGCCCGGCTGCCATTCTCCATACGATTCTTTTTAGTAGCTATCCTGTTCCTACTGTTCGACCTAGAAATTGCCCTCCTCCTCCCCTCCCCGTGAGCCGCCCAGCTTGTCAACCCATTAACAACATCCCTCTGAGCCTCAACTATCATCTTCCTTCTCACCCTTGGACTAGCCTACGAGTGGGCTCAGGGAGGCCTTGAATGAGCAGAATGAGATCTTAGTCCAACAAAGACAGTTGATTTCGACTCAACAAATTATGGTTAAACCCCATAAGATCTCTATGACAATAACGCACTTCAGCTTCTCCACATCTTTTTTTCTTGGTCTAATCGGCTTGTCACTTCACCGCGCCCACCTACTTTCCGCCCTCCTTTGCCTGGAGGGTATGATACTATCGCTCTACGTCGGCCTCTCCACCTGGCCCTCCCAACTACCCTCCTCCGCACTGATAATCGCCCCGATAATTATACTCACATTTTCAGCCTGCGAAGCCGGAGCCGGATTATCCCTTATAATCGCCACAACACGAACCCACGGGACAGATAACCTCCACAACCTAAACCTCCTACAATGCTAAAAATTGTTATTCCAACCCTTATGCTAATCCCTATCGCCTGAGTGTCCAAAAGCAAGTGGCTCTGACCTTCGATCTCCCTCCAGGGTCTCATTATCGCCGCATTAAGCCTAACATGATTGCACAACTCATCAGAAGTCGCCCACTTCACCAACCATGTTATATCCGTCGACCAGCTCTCCGCACCCTTACTCATCCTGTCATGCTGATTGTTCCCACTCATAACCTCGGCTAGCCAAAATCACCTCTCACAAGAACCAATCTCACGTCAACGCACATTTCTCACCACCCTCATCATCCTTCAACTCTCCCTAATCCTGGCATTTTCAGCCACAGAACTGATCTTATTCTACATTATATTTGAAATGACTCTAATCCCGACTCTCATCGTTATTACCCGCTGAGGAAACCAAGCAGAACGACTGAATGCCGGAATATACTTCCTGTTCTACACGCTGGCCGGATCCCTACCCCTCCTAGTTGCCCTCCTTTGACTCCAGTCCAAATCAGGCTCCCTGTCCCTCACCGTTATGCAACTCCTCCCCGCAGCCCTCTCACCCTCATGAGCCCACAAATTTTGATGACTAGCCTGTCTACTAGCATTTATAGTGAAAATACCCCTTTACGGCACTCACCTATGATTACCCAAAGCCCATGTAGAAGCTCCAATCGCCGGCTCAATGGTCCTAGCGGCCGTCCTACTGAAACTCGGCGGATACGGCATCTTACGCATTTCAATCACCCTCACTCCTGCCCTAAAAAACCTAGCCTTCCCCTTTCTCATCCTTGCCCTCTGAGGTATTATTATGACTAGCTCTATTTGCCTGCGACAAACAGACCTCAAGTCTATAATTGCCTACTCATCAGTAAGTCATATAGGCCTAGTAGTCGCAGCAGCCCTTATCCAAACCCCCTGAAGCTTCACCGGGGCCGTAATCTTGATGGTCGCCCACGGCCTAGTTTCATCCTCCCTTTTCTGCCTGGCCAACACCAACTACGAACGAACCCACAGCCGGGCTCTTCTTTTAGCGCGCGGCCTCCAAACCATCCTCCCTCTCATGACCACGTGGTGACTTCTGGCCAACCTGGCCAATATGGCCCTTCCCCCCTCACCCAACCTCATGGGAGAAATTACTGTTATAACCGCCCTATTCAACTGATCCAACTGAACAATTATTCTAACTGGCCTAGGCACCCTACTTACAGCCTCTTACTCCCTATACATATTCTTAATAACCCAGCGAGGCCTGACCCCCCTCCACCTCTCCTCCGTTACCCCCACTCACACACGAGAACACTTATTGATAGCCCTCCACCTTCTCCCCATCCTCCCCATCATACTCAAGCCCGAACTAATTTGAGGATTTTTCTTTTGTAAACATAGTTTAAAAAAAACACTAGATTGTGATTCTAGAAACAGGGGTTAAA-CCCCCCTTGTCGACCGAACTCGGCGGG-GACACTGAGAACTGCTAATTACTCACCACCGTGGTTCAACTCCACGGCTTGTTCGGCTTTTATAGGAGAACAGCTTATCCATTGGTCTTAGGAACCAAAAATTCTTGGTGCAAGTCCAAGTAAAAGCTATGAACCTCCCCCTCATATTCACAACAGCCACGCTCCTCTCTATTGCCACCCTAATTACGCC---TTTGGCACTAAACACCTATAAAAATTCACCCAACCTTCACTTTACCTCAAAAACAGCGGTTAAAACCGCTTTTTTTATTAGCATGATCCCCCTCCTAATCTACATCGACCAGGGACTAGAAACAATCTCAACCAACATCCAATGAATGAATATCAGCACTTTCAGCATCAACATCAGCTTCAAATTTGACTCCTACACCTCCTTCTTCCTGCCAGTCGCCCTATTTGTCACATGGTCCATCCTAGAATTTGCCACCTGGTATATAGCCTCAGACCCTTTGATCCCGCGATTCTTCAAGTACTTACTTACATTCCTAGTGGCTATGGTTATCCTGGTTACAGCTAACAACCTCTTCCAATTCTTCATTGGCTGGGAAGGTGTCGGAATCATATCATTCCTCCTCATCGGATGGTGATACGGCCGCGCAGACGCAAATACAGCAGCTATGCAGGCGGTAATCTACAACCGAGTCGGCGACATCGGCCTAATCCTTGCTATAGCATGAGTATCCATAAACCTCAACTCCTGGGAACTCCAACAAATCTTCACCCTGGGC---CACACCCCTCTCCTTCCCTTGCTGGGCTTAATCTTGGCAGCTGCCGGAAAATCAGCTCAATTCGGCCTACACCCCTGACTCCCAGCAGCCATAGAAGGCCCCACCCCTGTCTCAGCCCTGCTCCACTCTAGCACCATAGTGGTTGCGGGCATTTTTCTCCTTATCCGGATCCACCCAATTCTAAGCAACAACCAGGCCGCCCTGACAACCTGCCTCTGCCTCGGGGCCATCACAACCCTATTTACAGCAGCCTGCGCCCTAACCCAAAACGACATCAAAAAAATTGTGGCATTCTCAACATCCAGCCAACTTGGCCTAATGATGGTCACAATCGGACTAAACCTCCCCCAGCTCGCATTTTTCCACATCTGCACTCACGCATTCTTTAAAGCCATGTTATTCCTTTGCTCCGGATCAATTATCCACAGCCTTAATGACGAGCAAGATATCCGAAAAATAGGGGGACTGCAAAAATCTCTTCCTGTCACTACCTCTTGCCTAACTATTGGCAGCCTGGCTCTCACCGGCACCCCCTTCCTTGCCGGCTTTTTTTCCAAGGACGCCATCATTGAAGCCCTAAACACCTCGCTAACTAACTCATGAGCCCTCACTCTTACCCTAATCGCCACCTCCTTCACGGCCGTCTACAGCTTCCGCATCGTATTCTTCGCCATAATGGGGACCCCACGATCATGCCCTTTATCCCCTATCAACGAGAATAACAAGACTATCATCAACCCTATCAAACGATTGGCCTGAGGCAGCATCTTAGCCGGTCTACTAATTTCATCTAACATGCTCCCAATTAAATCACCCGTCATAACCATGCCTTTCGCAGCTAAGCAAGCAGCCATCTTAGTCACCCTCCTTGGCCTGCTAACCGCCATCGATATGGTCTCCACCTCGTCACTCCAGAAACAACCCCAAAAAACCGCACCACACTCATTCTCTAATCTCCTAGGGTTTTTCCCCGCAATTGCTCACCGGCTTCTCCCTGACACCAACCTTCGCACCTCCCAAAACATCGCCACCCACCTAATCGACCTCTCATGGTACGAAAAATGCGGCCCTCAGGGGTTAGTCAACCAACAACTGCCTATAATTAAAACCACTTCAAACATCCAACAGGGCTTAATTAAGACTTACCTTACCCTGTTCCTGATAACATCAGCTATCGCTATTCTAA------TAATCTAACCGCACGAAGTGTGCCACTAAACTGCCCCCGACTTACCTCTAACACAACAAACAACGTCAATAGTAACACTCAACCAGACACAACCAACAACCACCCCCCCACCCCATATAACATTGCCACTCCACCTCAGTCTCCTTTCACTACA-GCCCAGTCAA--CTCCAACCGGAACCAAACTACCTAGCTCAATCCCCCCCACCACAAAATAAGCCACCGCGACCCCTACCAGATAAACTGCTACATAAAAAGCAACTGACCAACTCCCCCAAGCTTCCGGATACGGCTCAGCAGTTAAAGCCGCCGAATAAGCAAACACCACCAACATCCCCCCCAAATAGATCAAAAACAAGACTAAAGAAAGAAAAGAAGTACCTAACCCCAAAATCACCCAACACCCGGCCCCTGCAGCCATGACCAACCCCAATGCTGCGAAATAGGGGGAAGGGTTCGAAGCCACGGCAATCAACCCAAAAATCAAGCTAACCAAGAAAGCAGTTATAACATAAGTCATAGTTCCCATTAGGACTTTAACCAAAACCTGTGATCTGAAAAACCACTGTTGTTTTTCAACTATAGAAACTAATGGCACCCAACATCCGTAAATCACACCCTCTTATCAAAATCGTCAACAACTCATTTATTGACCTCCCCACGCCAGCCAACATCTCGACATTATGAAACTTCGGCTCGCTCTTAGGCATTTGCCTAGTCGCACAAATTGTTACCGGGCTCTTCCTCGCTATACACTACACCGCTGACACCTCAATAGCTTTCTCATCAGTAGCTCATATCTGTCGAGATGTGAACTACGGCTGACTAATCCGCAACCTGCACGCGAACGGAGCCTCATTCTTCTTCATCTGTATCTATCTCCATATCGGGCGAGGTATCTACTATGGATCTTTCCTCTATAAAGAAACCTGGAACATCGGAGTCGTACTCCTATTTTTAGTTATGGCCACAGCATTTGTTGGATACGTACTTCCGTGAGGGCAAATATCCTTCTGAGGGGCAACAGTAATCACTAATCTTCTCTCTGCTATCCCGTACATCGGAAACGTACTTGTCCAGTGAATTTGGGGAGGTTTCTCAGTTGATAACGCCACACTCACGCGATTCTTCGCCTTTCATTTCCTGCTCCCTTTCCTAATTGCGGGGGCCAGCCTAATCCACCTCCTGTTCCTTCACGAAACTGGGTCAACCAACCCCACCGGACTTAACTCTAACCCAGACAAAGTCCCCTTTCACCCCTACTTCTCTTACAAAGACCTATTAGGATTCCTAATCCTACTCACCGCACTTACCCTGCTTGCAATATTCTCACCTAACCTTCTCGGCGACCCAGACAATTTTACCCCCGCCAACCCCCTGGTGACCCCACCTCACATCAAACCTGAGTGATACTTTCTATTCGCCTATGCCATCCTACGATCCATCCCCAACAAACTCGGGGGTGTTATAGCTTTAGTCCTCTCTATTCTCATCCTAGCCCTCATACCTCTCCTTCACACAGCCAAACAACGAAGCATAATATTTCGCCCCTTCACTCAACTAACATTCTGGCTCCTAGTGGCCGACACCTTGATCCTGACATGGATCGGGGGTCAGCCCGTAGAAGACCCCTTCATCACCATCGGCCAACTGGCCTCAATCCTCTACTTCTCCACCTTCCTAATCGCACTCCCCTTAGTTGGACTCCTAGAGAACAAGCTTTTAAGCTGAT--GTCCTGATAGCTTAAC-ACAAAGCACCGGTCTTGTAAGCCGGAGACTGGGGGCTAACTCCCCCCTCAAGAC----------------------------------------------------------------------------------------------------------------------------------------------------------------------------------------------------------------------------------------------------------------------------------------------------------------------------------TCTTGGCAGCTGTTGGA--------------------------------------------------------------------------------------------------------------------------------------------------------------------------------------------------------------------------ATA-------------------------------------------------------------------AACTTGAGACAGAGGGGCTTCAACCCTCACCACTGACCCCCAAAGCCAGCATTCTAGTTTAACTATGTCTCATATGT---ACTTCCACATACAAGAAGTACATTAATATTAATGTACTAGGACTATA----------------------TATGTAATTAGAGCATTAACAGAACTTCCCCAAGCATATCATTTCCA-TTATATTTTTAACCTCCACATACAAGAAGTACATTAATA----------TTAATGTACTAGGACTATATATGTAA-TTAGAGCATTAACAGAACTTCCCCAAGCATATCATTTCCA-----------------------------------------------------------------TTATATTTTTAACCTCCACATACAAGAAGTACATTAATATTAATGTACTAGGACTATATATGTAA-TTAGAGCATTAACAGAACTTCCCCAAGCATATCATTTCCA------TT-----------ATATTTTTAACCTCCACATACAAGAAGTACAT--TAATATTAATGTACTAGGACTATATATG-TAATTAGAGCATTAACAGAACTTCCCCAAGCATATCATTTCCA-TTATATTTTTAACCTCCACATACAAGAAGTAC-----ATTAATATTAATGTACTA---GGACTATATATGTAA-TTAGAGCATTAACAGAACTTCCCCAAGCATATC---------------------------------------------ATTTCCATTAT--------------------------------------------------AT-TTTTAACCTCCACATACAAGAAGTACATTAATATTAATGTACTAGGACTATATATGTAATTAGAGCATTAACAGAACTTCCCCAAGCATATCATTTCCATTATATTTTTAACCT----CCACATACAAGAAGTACATTAATATTAATGTACTAGGACTATATATGTAATTAGAGCATTAACAGAACTTCCC---CAAGCATATCATTTCCATTATATTTTTAAC-----CTCCACATACAAGAAGTACATTAATATTAATGTACTAGGAC-----------TATATATGTAATTAGAGCATTAACAGAACTTCC--CCAAGCATATCATTTCCATTATATTTTTAACCTCCACATACAAGAAGTACATTAATATTAATGTACTAGGACTATATATGTAATTAGAGCATTAACAGAACTTCCCCAAGCATATCATTTCCATTATATTTTT---------------------AACCTCCACATACAAGAA-GTACATTAATATTAATGTACTAGGACTATATATGTAATTAGAGCATTAACAGAACTTCCCCAAGCATATCCCTACCAAAGACAATTTTATAATACCCTATATGAATTTACACTAAAACTGCTAATAGAGCATAATTGATAAAAAAC-ATGAATTTCCTCAACCCATCTAAGATTAAACTCCACTTACATGTATCAGTACTTTAAAACAAGTTTACCGGGTCAGTCCGCGAAAGACATGAATATTCTCTAACAACT-CTCTGGAATTTCTAGTTGCTTCGTAATATCATCTGACCTAACAATTTAAAGTAGCATTCAATTAAGAA-CACTCCTAGATTAAAATCAAAAATTAACGTCTATATCCCCATTTCTCCGCCCA-------TAAGACCTTGTATATTCTTAATCGAGCATAT--AACCCGCTA--CACTACTACAAGCCT--CTCAACTAAAAATCCGTAATTCCCCATCCAATCCTACACCATTTAACCCATCGTTGAGCCCTAATCCTTTAACACATGATATTTAGAACAAAATAT-TATGGAGTTTCAAC-AAAAACCAACAAAACATTAACTTCCTACTG-----------------------ATACTATAATATTTT---------CAGACCATGCCTATCGATC-----------------TAATTAACTAATTGAA--GTATACATTA------------ATGGCCTACCCTTTACATCGGGATTGATTAATC-----------------CCCTACCCACA-AGTAACACC---CCGAGGTAAGTAGATTAATTTCAAGTCCT-----------------TAGTCAGCAGATTAGATTCAG-CAATTTCTAGGCAAT-----TTCACTTAGCACTCCATCA-AACCATAACTATCCCTGATAGAATTAAGTCAAACCTTAATGA------CAAAATTGATTAATCAAC-AGACGTTTTTAGTA----ACCTTTTAGCCCTCTCAAACATGGATATCAAGCAAGAA-TACTCCATTAATGAATTAAGGCCTTTAA-GACCGTGATCGTGCATATA--ACCCATTGCATCCTGATATTAAGACGTACATAACCTAATCTCATCTTTAATTACCCCCCTCACCTAGCCCTTCGTCTCCTCAATCCCCACACTGTCGTGCAAGCAACAAA----TCGTCAATGGATAAAACTTTAATTTCCAGTAACCCGGCAACTCGGTAAACCGAGTCACACTAATTCGGACA-GAGACTTTGGTTTCGAC-CATTCGTACCTTTA---------------------TCTTGCCTGAAACTATGACTG-----GCGCTAC-GCAGATCTACACTTTCATGGGTCAGAGCTCAAGTTGACCATCTCCAAC----ATTCAGAGTGCATCTGACGGAACTGAATCTGTTGTGACCTTAATATA-AGAGTAG-CCTAACTGTACTTCACAAATGCCTCCCTCGCTATGCACTAAGTCCCCTAATCCCTTAACCTTACCTCCATCTC----ATCAGATGCATCTGGTA--------TTTTTTGGGGGGGAGAGAAGGGGCACTCCTCCGAGTGCTCTCCTCCGGCCCCTTCTCTCGCTTCACCAA-CATTTCCAGTGGTTG-----------------AACACATTCCTAAAAGGTGGAACATAC-------------TATG-----------TGCTACCGCAAAGATCGGGCCCCCA----TTTAGAGGGGGCAGGATATGAATGCTCGACGGACATAAAA-TTTCCTATT--------------------------TTTCTATCTCTTCCACCATCCTCCC-TCATTTCCCCAGGGTGTCTCTATTAA--------------------------------------------------------------------------------------------------------------AAAATTTTTTTGG-GCGGTAAACCCCCCTTACCCCCCACAGGCAGAGATCCAGTAAGAGTCTACT-----TCGTCAAACCCCT-AAACCGAAA----------------------------AGACTTTTTACCCTCAGCACTACCCGTTCTTCCTCGCTGCGCCTCATATGTCCTATGCCGCCGCCGCTTTCACTTGGGTCTCAGACCACTAAATTCATACAAATTTGATCC-AGGCCACTTTAAACTTATAAATCGCTATATATACATATATTAATTTGCCCTCAGTCCCGGGCACCCTGCTTTTAAATTTATAAATCGCTATATATACATATATTAATTTGCCCTCAGTCCCGGGCACCCTGCTTTTAAATTTATAAATCGCTATATATACATATATTAATTTGCCCTCAGTCCCGGGCACCCTGCTTTTAAATTTATAAATCGCTATATATACATATATTAATTTGCCCTCAGTCCCGGGCACCCTGCTTTTAAATTTATAAATCGCTATATACATATATT------------------AATTTGCCCTCAGTCCCGGGCACCCTGCTTTTAAATTTATAAATCGCTATATATACATATA----------------TTAATTTGCCCTCAGTCCCGGGCACCCTGCTTTTAAATTTATAAATCGCTATATATACATATATTAATTTGCCCTCAGTCCCGGGCACCCTGCTTTTAAATTTATAAATCGCTATATATACATATATTAATTTGCCCTCAGTCCCGGGCACCCTGCTTTTAAATTTATAAATCGCTATATATACATATATTAATTTGCCCTCAGTCCCGGGCACCCTGCTTTTAAATTTATAAATCGCTATATATACATATATTAATTTGCCCTCAGTCCCGGGCACCCTGCTTTTAAATTTATAAATCGCTATATATACATATATTAATTTGCCCTCAGTCCCGGGCACCCTGCTTTTAAATTTATAAATCGCTATATATA------CATATATTAATTTGCCCTCAGTCCCGGGCACCCTGCTTTTAAATTTATAAATCGCT------ATATATACA-TATATTAATTTGCCCTCAGTCCCGGGCACCCTGCTTTTAAATTTATAAATCGCTATATACATATATTAATTTGCCCTCAGTCCCGGGCACCCTGCTTTTAAATTTATAAATCGCTATATATACATATATTAATTTGCCCTCAGTCCCGGGCACCCTGCTTTTAAATTTATAAATCGCTATATATACATATATTAATTTGCCCTCAGTCCCGGGCACCCTGCTTTTAAATTTATAAATCGCTATATATACATATATTAATTTGCCCTCAGTCCCGGGCACCCTGCTTTTAAATTTATAAATCGCTATATATACATATATTAATTTGCCCTCAGTCCCGGGCACCCTGCTTTTAAATTTATAAATCGCTATATATACATATATTAATTTGCCCTCAGTCCCGGGCACCCTGCTTTTAAATTTATAAATCGCTATATATACATATATTAATTTACCCTCAGTCCCGGGCACCCTGCTCCCCAAA----------------------------------------------------
	'HM991331.1Hymenochirus_boettgeri'                                              GCTTATGTAGCTTAAT-TAAAGCACAGCACTGAAGATGCTGAGATGAGCCCTAAAAAGCCCCAAAAGCACAAAGGTTTGGTCCCAGCCTTGATATCAACTAATACTGAACTTACACATGCAAGTATCCGCACCCCTGTGAAAATGCCCTCTGAC-TCC-GCC-C-GAGAACAAGGAGCTGGTATCAGGCACCAC-TACAATTGAGCCCACGACACCTTGCTTTGCCACACCCCCACGGGAACTCAGCAGTGATAAACATTGAAAATAAGCGACA-AAAGCTTGACTCAGTTACAG-CAACCAGAGTCGGTTAATCTCGTGCCAGCCACCGCGGTTATACGAGAGACTCAAATTGATGTCCAACGGCGTAAAGCGTGATTAAAGAACCTTTAATAATTAAAGTTAAACTACAGCCAAGCTGTCGCACGCTACCGCTGTTCGGAACACCTATCACGAAAGTAACTTTA----ACCAGCCCACTTGAACTCACGACCGCTAGGAAACAAACTGGGATTAGATACCCCACTATGCCTAGCCTTAAACTTTG-CCACTTACACCAAACTCCCGCCAGGGTACTACGAGCATTAGCTTAAAACCCAAAGGACTTGGCGGTGCCCCAAACCCACCTAGAGGAGCCTGTTCTATAATCGATAACCCCCGCTTAACCTCACCACTTCTTGCCCAACCCGCCTATATACCACCGTCGCCAGCCCACCCCGTGAGGGCAATCAAGTAGGCATAATTA-CCAAGCGTAAAAACGTCAGGTCAAGGTGTAGCACATGAAGTGGAAAGAAATGGGCTACATTTTCTAA---CATAGAATAC-AACGAAAGACTACTATGAAAACTACTCAGAAGGAGGATTTAGCAGTAAAGAGAAACAAGAGTGTTCTTTTTAAAAAGGCCCTGGGGCGCGCACACACCGCCCGTCACCCTCATC--AAATGAT-AAGTAAACATTAAATAAATCAACATATCAACCCCAAGAAGAGGCAAGTCGTAACATGGTAAGTACACCGGAAGGTTTGCTTGGAA---CAAAATGTAGCTTAAC--TAAAGCCCTTCGCTTACACCGAAAAGATACCTATTA-ACCCGGGTCATTTTGAGCTATCAATATAGCTCA------ACCACAAAAACCACAATAAACAAAAACACAACACACCTCCCCATAACTAAAACATTCTCTGTCTTTAGTATAGGCGATAGAAATAGAAAAA--GAAGCAATAAATATAGTACCGCAAGGGAACTATGAAATAGAAATGAAAAAACTCATTAAAGCACATAAAAGCAGAGACGAACCCTCGTACCTTTTGCATCATGGTCTAGCAAGTCACACTCAAGCAAAATGATTTTTAGTTTGACACCCCGAAACTAGACGAGCTACTCCGAGGCAGCTAA-TAGAGCCAACCCTTCTCTGTGGCAAAAGAGTGGGAAGACCCCCGAGTAGCGGTGACAGACCTAACGAGTCTAGTGATAGCTGGTTGCTCAGAAAAAGAATATTAGTTCTGCTCT-AAA--CCTA--TTAAAAGCAAACTAA-GC-ATAAAATAAGATTTAGAAGTTATTCAATAAGGGTACAGCCTTATTGAATTAGGACACAACCTACTCAGATGGGTTATAACTACAACCACCAAGGCA-AGTGACTAAGTAGGCTTAAAAGCAGCCACCTATTAAGAAAGCGTCAAAGCTCACCC-A--CAATAACCCCTAAAATCCCAGCATTTACAATAAAACCCTCACTCACTACTGAGCTGCTCCATACTCCTATGGAGCTATTAATGCTAGAACTAGTAACAAGAGCAC-AAACCTCTCT-AACAATGCAAACCTAAGTCAGATCGAACACCTCACTGACAATTAACGTCAGCC-ATAGAGCCAAAAATAGAAAC-CAAACAAGAAAACCCTAT-TAAA-AACACCGTTAACCTAACACAAGAGCA-TTAAAAGAAAGATATAAAGACGCATAAGGAACTCGGCAAACAC-GAACCCCGCCTGTTTACCAAAAACATCGCCTCTTGCCAAACAATCAAGTATAAGAGGTCCAGCCTGCCCAGTGACTAAATGTTCAACGGCCGCGGTATTCTGACCGTGCAAAGGTAGCGTAATCACTTGTCTTTTAAATAAAGACTGGTATGAATGGCACCACGAGGGTTCCACTGTCTCATGCGTCCTATCAGTGAAACTAACCTCCCCGTGCAGAGGCGGGGATATCAACATAAGACGAGAAGACCCTATGGAGCTTAAAA-CCTTGGACAATTGTTCAATATTAAACAA--TCAACAGACATACCTAAAAAACAAACAACCC---TGATCCAATGGTTTTCGGTTGGGGCGACCACGGAGAATAAAACATCCTCCACGAAGAAC-GGATTAACAAACCTTAAACGAGAGTCACCACTCAAAGCAATAAAA-TATTTAACTTAAATTGACCCAGCATAGCTGATCAACGAACCAAGTTACCCTAGGGATAACAGCGCTATCCACTTCAAAAGTTCATATTGACAAGTGGGTTTACGACCTCGATGTTGGATCAGGGCATCCCGGTGGTGCAGCCGCTACCAAAGGTTCGTTTGTTCAACGATTAAAGCCCTACGTGATCTGAGTTCAGACCGGAGAAATCCAGGTCAGTTTCTATCTATGTGGAACTCCCACCAGTACGAAAGGACCGAGGGAGTGCGGTCAATAAA-CAATCACACCGCAACCT-TAAATCAATGAACACC-CTCAATTGA-ATTAAGACCCAT-CAAATAAGCCTAAAAACAAGGCCTGCTAGTGTGGCAGAACCTGGCTAATGCAAAAGATCTAAGTCCTTTAAACTAGGGGTTCAAATCCCCTCACTAGCTATGCAAGCACTATTAACACAACTAATCAACCCAATCCTTTACATAATCCCAATTCTACTAGCAGTAGCATTCCTAACCCTTATCGAACGAAAAGTGTTAGGCTACATACAACACCGTAAAGGCCCAAATATTGTCGGGCCAATAGGACTTCTTCAACCAATCGCAGACGGAGTAAAATTATTCATTAAAGAACCAGTCCGTCCGTCAACAGCATCACAAACCCTGTTTCTCATAGCCCCAACCTTAGCATTCATGCTAGCAATATCAATCTGATCACCAATTCCAATACCATTCTCACTTACTGATATAAACCTAGGAATTTTATTCATTCTAGCTATTTCTAGCTTAACCGTATACTCTATTCTAGGGTCAGGCTGAGCATCAAATTCAAAATACGCCCTAATCGGTGCCCTACGAGCAGTAGCCCAGACCATTTCATATGAAGTAACCCTTGGACTAATTCTACTATGCATAATCATATTCACAGGAGGATTCACACTATACAACTTCAACACTACACAAGAATACATATGATTAGCCCTACCTGGACTACCAATAGCCGCCATATGATACATCTCCACACTCGCAGAAACTAACCGAGCCCCATTTGACCTAACTGAAGGAGAATCAGAACTAGTTTCAGGCTTTAATGTTGAATACGCAGGAGGTCCATTCGCCCTATTCTTCCTAGCTGAATACGCAAATATTATTATAATAAATACACTATCTGCAGTTCTTTTCCTAGGGTCAACTACAAGCACATACCCCGAACTTACAACCATCACCCTTATAATAAAAGCCTCCATCCTATCTATAATTTTCCTCTGAGTACGAGCCTCATACCCCCGATTCCGTTATGATCAACTAATACACCTAGTCTGAAAAAACTTCCTACCTTTAACTCTAGCCCTCACCCTATGATTTGCCTCCGCCCCAATCTCGATAATAGGCGTTCCACCCTATAATTA--GGAAACGTGTCCGAAAG-TTAGGAATCACTTTGATAGAGTGAACCATAGGGGTTCAAACCCCCTCATTTCCTTAGAAAGACAGGAATTGAACCTGCACCTGAGAGATCAAAACCCTCCGCACTCCCACTATACCACTCTCTAGTAAAGTCAGCTAAA-CAAGCTTTTGGGCCCATACCCCAAATATGTTGGTTAAACTCCTTCCTCTACT-AATGAACCCCATCTCACTCACCATTCTACTATTCAGCCTAGCCTTAGGAACAATCACTACCATATCGAGCTACCACTGATTATTAGCATGAATAGGATTAGAAATTAACACACTCGCCATTATCCCATTAATAGCTCAACAACACCACCCACGAGCTATTGAAGCCTCCACAAAATATTTTCTAACCCAAGCAACAGCATCATCTATAATCCTATTCTCAAGCATTAACAATGCCTGAACAACCGGAGAATGATCAGTCCTAAACATATCTGACACAACATCCATTACAATTATAACCTTAGCCCTTTCTATTAAAATCGGACTTGCCCCATTTCATTTCTGACTACCAGAAGTCCTCCAAGGACTAAATCTAACTACAGGACTGATTTTATCAACTTGACAAAAACTAGCACCAATAGCCATCATATACCTAACAGCCCCATCACTAAACACAAATATCCTCCTATCCTTAGGCCTCCTATCAACACTAGTAGGCGGATGAGGTGGAATAAACCAAACACAACTACGAAAAATCCTGGCCTTCTCATCAATCGCCCACCTAGGCTGAATAATCTCAATCACATCAATCCTCCCACAACTAATAGCACTAAACCTAACCATCTACCTTATCCTCACATCTTCTATATTTCTAACCCTCAAAACCCTATCATCAACCACAATTAACACCCTATCAACAGCATGACCAAAATCACCAATACTAACCACAATGTGTACACTAACACTGCTGTCACTAGGGGGACTACCACCACTATCAGGCTTCATACCAAAATGACTTATTATCCAAGAACTCATTAATCAAAATACCCCTATACTAGCCACTCTAATAGCCCTCTCCGCCCTCCTAAGCTTATTCTTCTACCTTCGCCTATCTTACTCAATATCACTAACCACCTCCCCAAGCCCATCCAACTCCTATATCCCCTGATACCAGTCAACAAAACAAGAAACACTCACCCTATCATTAACCCTTATTCTATCCACACTTCTCCTACCACTCACCCCATCTATAATTAAC---CTAACCTAGAAACTTAAGTTAA-CAAGACTAAAGGCCTTCAAAGCCTTAAGCAGGGGTTAAAATCCCCTAGTTTCTGTCC-------TAAGGCTTGCAGGACTCTATCCAACATCAATTGAATGCAACTCAAACACTTTAATTAAGCTAAAGCCTT--CTAGAAAGACGGGCCTCGATCCCGTAAAATTTTAGTTAACAGCTAAACGCCCTATCCAGCGAGCTTCAATCTACTTCTCCCGTT-----------AATTGTAAAACGGGAGAAGCCCCGGCAAG-CTCTCACTTGCTCCTTCAGATTTGCAATCTGGTATG-CCGTACACTGCAGGGCTTGGTGAAAAAAGGACTTTAACCTTCATGATCGGGGCTACAACCCGCCGCCTAAACTCTCGGCCATTTTACCTGTGGCAATCACCCGTTGACTTTTCTCGACAAACCACAAAGATATTGGCACCCTCTACCTCGTCTTCGGAGCCTGAGCTGGTATGGTGGGCACTGCTCTAAGCCTGCTCATTCGAGCAGAATTAAGCCAACCAGGAGCCCTATTAGGTGACGACCAGATTTATAATGTAATCGTCACAGCCCATGCATTTGTAATAATTTTCTTTATGGTTATACCCATTATAATTGGAGGCTTCGGCAACTGACTTGTGCCGTTAATAATTGGAGCACCAGATATGGCTTTCCCTCGAATAAATAACATAAGCTTTTGACTCCTACCCCCGTCATTCCTACTTCTATTAGCCTCCTCTGGGGTAGAAGCCGGAGCCGGCACCGGCTGAACCGTATACCCCCCACTAGCTGGGAATCTAGCTCATGCAGGAGCATCCGTCGATCTAACAATCTTCTCCCTTCACTTGGCTGGTGTATCATCAATCCTCGGAGCCATTAATTTCATTACAACCACTATCAACATGAAGCCACCAGCCATATCTCAATATCAAACCCCTTTATTCGTATGATCTGTACTCATCACAGCAGTTTTACTACTCCTTTCACTACCAGTTCTAGCTGCTGGAATTACAATGCTGTTGACTGATCGTAATCTAAACACAACATTCTTCGACCCATCAGGCGGAGGAGACCCTGTTCTTTACCAACATTTATTCTGATTCTTTGGTCACCCGGAAGTATATATCCTAATCCTCCCGGGATTCGGAATAATTTCTCACATTGTCACTTATTACTCAGGTAAGAAAGAGCCGTTTGGTTATATGGGCATGGTGTGAGCAATGATATCCATCGGATTACTAGGATTTATTGTATGAGCACATCATATATTTACCGTAGACTTAAACGTTGATACTCGAGCCTATTTCACTTCCGCAACAATAATTATCGCCATTCCTACTGGGGTTAAAGTATTTAGCTGACTAGCCACAATGCACGGAGGAGCCATTAAATGAGACGCAGCCATACTATGAGCTCTAGGCTTTATCTTTCTCTTCACCGTAGGAGGGTTAACAGGAATTGTTCTTGCCAACTCATCCCTAGATATTATTCTACACGACACCTACTATGTAGTAGCCCATTTCCACTATGTTTTATCAATAGGAGCAGTATTTGCAATTATGGGCGGATTTGTTCACTGATTCCCATTATTTACCGGGTACACTCTTCACGAAACATGAACAAAAATTCATTTCGCAGTTATGTTTGCCGGAGTAAATCTAACATTCTTCCCACAACACTTCCTAGGCCTAGCTGGTATGCCACGTCGATATTCAGACTACCCAGACGCATACACCTTGTGGAACACAACCTCATCAGTTGGATCGCTAATTTCTCTAGTAGCCGTAATCATGATGATATTTATCATCTGAGAAGCATTCTCAGCCAAACGAGAAGTTTCACTAACAGAACTTACCTCAACAAACATCGAATGACTACACGGATGCCCTCCACCATATCATACATTCGAAGAACCAGCATTTGTTCAAATACAAC-ACTAACTCCTTA---CCGAGAAAAGAGGGAATCGAACCCCCTTAGGTTGATTTCAAGTCAACCACATGACCATTCTGCCATTTTCTTAT-------------GAGACGTTAGTTAAACAATAACACCACCTTGTCAAGGTGAAGTCATCGGTTAAACCCCAGTACGCCTCAACATGGCACACCCAGCACAATTAGGCCTCCAAGACGCAGCCTCACCAATCATAGAAGAGCTACTTCACTTCCACGACCACGCCCTAATAGCAGTCTTCCTTATCAGCACCCTAGTCCTATACATCATTACAATTATAATAACTACTAAATTAACAAACACCAACTCTATAGACGCACAAGAGATTGAAATAGTGTGAACAATCATACCCGCTATTATTTTAATTGTAATTGCCCTCCCATCCCTACGAATTCTGTACCTGATAGACGAAGTCAATGACCCTCACCTAACTGTAAAAGCAATTGGTCACCAATGATATTGAAGCTACGAATACACCAACTATGAGGACCTAGCATTCGACTCTTACATAGTACCAACAAACGACCTAACACCAGGCCAATTTCGACTTTTAGAAGTAGATAACCGAATAACTGTACCTATGGAATCTCCAACTCGCATACTAGTCACAGCTGAAGATGTCCTACACTCATGAGCAGTACCATCATTTGGGGTAAAAACAGATGCTATCCCAGGACGACTTAATCAGACCTCCTTCATCGCCACACGACCCGGAGTATTTTACGGACAATGCTCTGAGATCTGCGGAGCTAACCACAGCTTTATACCAATTGTAATCGAAGCAGTACCTCTAAACGACTTTGAAAACTGATCTTCATTAATACTAGAAACCTCATTAAGAAGCTAAACAGGCCT--AGCGGCAGCCTTTTAAGCTGCAGATTGGTGAATCCTAACCACCCTTAGTGACATGCCACAACTAAACCCCAACCCATGGTTTATAATCCTAATCATATCCTGACTTATCCTACTCACAATTATCCCGCAAAAAGTCATCAGCCACCAAACTTTTAATGAACCAATATCTCAAAACACAGAAAAACCAAAACCTAAACCATGAAACTGACCATGATCCTAAGCTTTTTTGACCAATTCATGAGCCCAACACTACTAGGTATCCCATTAATTATAATTGCCTTTATAGTTCCGTGACTACTATTCCCAACCTCATCACAACGCTGAATTAACAACCGATTAACTACTTTGCAATCATGATTTATTTACAACTTCACCAAGCAAATCTTCTCCCCCATCAACGCTACTGGGCACAAGTGAGCCATAATCCTAGCCTCATTAATACTTCTACTCATATCACTAAACCTTCTAGGCCTCTTACCATACACTTTTACTCCTACAACACAACTATCCATGAATATAGGCCTTGCTGTCCCATTATGACTAGCCACGGTAGTAATCGGGCTACGAAATCAACCAACCATCGCTCTAGGTCACCTCCTTCCAGAAGGAACCCCTACCCCACTTATCCCTGTTCTTATCATTATCGAAACAATTAGCCTATTTATTCGACCTTTAGCATTAGGAGTTCGATTAACTGCCAACCTCACAGCTGGACACCTACTCATTCAACTCATTGCTACAGCCGCATTTGTCCTGTTACCAATCATACCAGTAGTATCAGTATTAACCTCCACAGTACTATTCCTGCTTACTCTGTTAGAAATCGCAGTAGCAATAATTCAAGCCTATGTCTTTGTACTCCTACTAAGTCTGTACTTACAAGAAAACGTCTAATGGCACACCAAGCACACGCTTACCACATAGTAGACCCAAGCCCCTGACCTCTAACAGGAGCCGTAGCAGCCCTTCTCCTAACATCAGGATTGGCAATGTGATTTCACTTTGAATCAACCATCCTCATAACCCTAGGCCTAATTACCATACTATTAACAATAATCCAATGATGACGAGACGTTATCCGAGAAGGAACATTCCAAGGCCATCACACCCCACCAGTTCAAAAAGGCCTACGCTACGGAATAATCCTCTTTATTACATCTGAAGTATTCTTCTTCATTGGATTCTTCTGAGCATTCTATAACTCAAGCCTAGCCCCCACCCTGGAACTAGGAGAATGTTGACCACCAACAGGAATTACCCCCCTAAACCCATTTGAAGTACCCCTTCTCAATACAGCTGTCCTTCTCGCATCTGGAGTAACCGTTACATGAGCCCACCATAGCATCATACTAGGTAACCGAAAAGAAGCCATCCAATCATTAACCCTTACAATTACCCTTGGACTTTACTTTACAGCTCTTCAAGCAATAGAATACTATGAAGCCCCTTTCACAATCGCAGATGGAGTCTACGGATCAACCTTCTTTGTAGCCACAGGATTTCACGGCCTCCACGTAATCATCGGCTCATTATTCTTACTTGTATGCCTAACACGGCAAATCCAATACCACTTCACATCTAAACACCACTTCGGATTTGAAGCAGCAGCATGATATTGACACTTTGTAGACGTAGTCTGACTATTCCTATACGTCTCAATCTACTGATGAGGATCATACTTTCTTAGTATT--AAAAGTATACGTGACTTCCAATCACTAGGCCTCAGTTAAACCCTGAGAGAGAGTAATGACACTAACAATTTTTGCAATCGCCATAATCCTATCTACAATTCTAGCCGCACTAAGTTTTTGATTACCTCAAATTACCCCAGACTCAGAAAAACTATCCCCCTACGAATGCGGTTTTGATCCACTAGGCTCTGCCCGACTACCTTTCTCAATACGATTCTTTCTAATCGCTATCTTGTTCCTCCTATTTGACCTTGAAATCGCTCTACTCCTACCCATCCCATGAGCTTGTCAACTCCCATCCCCGCCTCTAACAATCTTCTGAACATCAGCCATCATTATTCTATTAACAATCGGATTAATTTTCGAATGAGCCCAAGGAGGACTCGAATGAGCAGAATGAGTTGTTAGTCCAAACAAGACAGCTGATTTCGACTCAGCAAATTGTGGTTTAACTCCACAACTACTCTATGACCCTTACACATTTCAGCTTCTGCTCAGCCTTCCTACTCGGAATCATGGGCCTAGCATTTCATCGAACACACCTACTATCAGCCCTACTCTGCCTAGAAGGGATAATGCTCTCCTTATACGTTGGACTATGCATATGACCCCTAAGCCTTCAACTATCTTCCCCCTCCATTCTGCCAATACTAATATTAACATTCTCTGCATGTGAAGCCGGAACAGGCCTAGCCCTAATAATTGCCACCACCCGCACACACGGAACTGATAACATATATAACCTAAATCTTCTACAATGCTAAAAATCCTCATTCCAACCCTAATGCTTATCCCAAGCTCATGATTTTCCCCAGCAAAATGACTTTGACCAACGACCTGCACCCAGAGCTTCATCATCGCCGCACTAAGCTTATCCTTATTCCTTAACCAATCAGAAAGCCCCCACTTCACTAACAAAATACTATCAACTGACCAACTATCCACTCCTCTCCTTGTCCTCACTTGTTGACTCCTCCCATTAATAATTCTGGCCAGCCAAAACCACCTATCATCCGAGCCACTCACCCGACAACGTACCTTTATCTCAATCCTTATTATTCTTCAAGCATCTCTTATTATAGCTTTCTCAGCCTCAGAGTTAATCTTATTCTACATTATATTTGAAATCACACTTATCCCAACCCTATTCATTATCACCCGATGAGGTAACCAAGCCGAACGCTTAAACGCCGGAATCTACTTCCTGTTCTACACATTAGCCGGATCACTCCCACTGCTAGTAGCCCTATTAGCCCTCCAAACATCGAGCGGAACCTTATCCCTTAATTTACTACAAATAATCACCATCTACACACCAATATCTTGAGCTAATAAAGCCTGATGATTAGCTTGCTTGTTAGCCTTCATAGTTAAAATACCCCTATACGGAACCCACCTTTGACTACCAAAAGCCCATGTAGAAGCCCCTATTGCCGGCTCAATAGTACTAGCCGCCATCCTACTTAAACTTGGGGGTTACGGAATCATACGAATCTCAACTATCCTAACTCCCGCAATAATAGAACTAAGCTACCCATTCCTCATCCTATCTCTCTGGGGTATTATCATAACAAGCTCTGTCTGCCTGCGACAGACAGACCTAAAATCCATAATCGCTTACTCATCTGTCAGCCACATAGGCCTAGTAATCTCAGCCACTCTAATTCAAACCCCATGAAGCCTAACCGGAGCCACGGTACTAATAGTAGCTCACGGATTAGTATCATCCGCCCTATTCTGTCTCGCCAATACTACTTATGAACGAACCCACAGTCGCACCCTTCTCCTAACCCGAGGAATACAGTGCCTCCTCCCCCTTGCCGCCACTTGATGACTTATCTCAAACCTAGCCAACATAGCCTTACCCCCATCCCCAAACCTCATAGGAGAAATTACCATTATAACTTCAATATTTAACTGATCAAACTGAACCATCGCCCTAACTGGCCTTGGAACCCTACTCACAGCAAGCTACTCCCTATATATATTCCTAACTACCCAACGAGGTGTTACCCCAGAACATCTAACCTCCATTTACCCTTCACACACCCGTGAACATACTCTAATAACACTTCACTTACTTCCCATTGTACCTTTAATATTAAAACCAGACCTAATCTGAGGCCTATTTTATTGTAGATATAGTTTATGTAAAACACTAGATTGTGATTCTAGAGAGAAAGGTTAAA-ACCCTCTTATCCACCGAGCTAGACAGG-GCCACAAAGAACTGCTAATTACTTTGTTCTGCGGCTCAATTCCGCAGCTAACTCGGCTTTTAAAGGAAAATAGCTGATCCGTTGGTCTTAGGAACCAAAAACTCTTGGTGCAACTCCAAGTAAAAGCTATGAACCTTCCCACTATTTTCACCTCCTCTATGCTATTAAGTATAATAATCTTACTTTCACCCATTTTTCTAGCCCACTTCTCCTATAAAACCCCAACCCTTCACAATATCATCAAAAATTCAGTAAAAACATCATTCTTCATCAGCTTAATCCCATTATCAATTTTTATTGACCAAGGAGTTGAAACCATTACAACTAACTGACACTGAATAAACATTAACTCATTCGACATCAACATAAGCTTTAAATTCGACATCTACTCCTCTTTATTCACACCAATTGCCCTATTCGTCACATGATCAATTCTTGAATTTGCCACCTGATATATACACAACGATCCATTAATCACACGATTCTTTAAATACCTTTTAATCTTCCTAGTCGCAATAATTATTCTAGTTACATCAAACAACTTTTTCCAAATTTTTATCGGGTGAGAAGGAGTAGGCATTATATCATTCCTACTCATTGGATGATGATACGGACGAGCAGATGCTAACACAGCCGCCCTACAAGCAGTAATCTATAACCGAGTAGGAGACATCGGACTTATCATCAGCATATCCTGAGTTTCAATAAATTTAAACTCCTGAGAGATACAACAAATCACTGCACTAAACCAGGATCTCCCCCTCCTACCAATCCTGGGATTAATCCTAGCAGCCACAGGAAAATCAGCCCAATTTGGCCTACACCCCTGACTGCCAGCTGCCATAGAAGGTCCAACACCCGTATCCGCCCTTCTTCACTCCAGCACAATAGTTGTAGCAGGAATCTTCCTACTAATCCGAGTACACCCAATAATACAACATAATCAAACCGCTTTAACAATTTGCCTGTGTCTTGGAGCAATCACAACTTTATTTACAGCAGCATGCGCCCTCACCCAAAACGACATTAAAAAAATTGTTGCTTTCTCAACATCAAGCCAACTAGGACTAATAATGGTAACCATTGGACTTAACCTCCCCCAACTAGCATTCTTCCACATTTGCACCCACGCCTTCTTCAAAGCAATACTATTCCTATGCTCCGGATCTATCATTCACAGCTTAAACGACGAACAAGATATCCGAAAAATAGGCGGACTACAAAAGTCCCTCCCCCTAACCACATCCTGTCTTACAATTGGCAGCTTAGCTTTAACAGGAACACCATTCCTAGCCGGATTCTTCTCAAAAGACGCAATTATTGAAGCCCTCAACACAAGCCACACCAACACATGAGCCCTTACAGTTACACTCATTGCCACCTCTTTCACCGCTGTATACAGCTTCCGAATTGTTTTCTTCGCGTCAATACATTATCCCCGATCTAACCCAATCTCACCAATTAATGAAAACAACCCAACAATTACAAACCCAATCAAACGACTAGCTTGAGGAAGCATTATTGCAGGACTATTAATTACATCAAACATGATACCAGTCTCCACCCCAATTATAACAATACCATTAATAGCCAAACAGGCCGCCATTATAGTAACATTAATCGGCCTTATCACCGCCATAGATATCTCAAACACAACCACCCTACCAACACCACCCACAAAAACTCCACAACATTCATTCTCTAACCTACTTGGCTACTACCCGCACATCACCCACCGCCTGTTTCCTAAAACAAATCTAAACTCAGCCCAACACATCTCAACCCATCTAACCGATCTAACTTGATATGAAAAAGGAGGACCTCAAGGACTAGCCAACCAACAACTGCCAATAATTAAAACCGTCTCAAACATCCAACAAGGCTTAATCAAAACATATCTAACTATCTTCCTAATAACTTCAGCACTAATCATCACCA------CCTTATAA-AGCACGCAAACCACCATAATGGTGCCCACGACTTAACTCCAAAACAACAAACAAAGTCAACAACAACACTCACCCAGAAATAAATAACATACCACCACCTAAAAAATATAAATAACTAGCACCAACCCAATCCTCACGCATCACACCACCACAAACAACAACACCACCAACCCAACCATCAATATCCACCCCACCTAAAAATGCAAGCCACCCACCAACCACCAACACATATACCAAAACATAACTTAACACCGACCAACTACCCCAAGCCTCAGGATAAGGCTCAGCTGTTAAAGCCGCAGAATACGCAAAAACAACCAACATTCCCCCCAAATAAATTAAGAATAAAACTAAAGACAAAAATGTGGCCCCCAAACCAACAACCACTCAACACCCAGAAGCAGCCGCCACAACCAAACCTAAAGCAGCATAATACGGAGAAGGATTAGAAGCTACAGCAATCAACCCTAAGACTAAACAAACTATAGACAAAGAAACTAAATAAACCATAATTCCCATCAGGACTCTAACCAGAACCTGTGGTCTGAAAAACCACTGTTGTAATTCAACTATAAGAACTAATGGCACCAAACATTCGAAAATCCCATCCACTTATTAAAATCATTAACAACTCATTCATCGACCTACCAACACCATCAAACATTTCAACACTATGAAACTTCGGCTCTCTACTAGGCCTATGTCTAATTACACAAATCATCACAGGACTATTTCTAGCAATACACTACACTGCAGATACATCCATAGCATTTTCATCAGTCGCACATATTTGCCGAGACGTAAACTACGGCTGACTAATTCGCAACCTCCACGCAAACGGAGCCTCATTCTTCTTCATCTGTATCTACCTTCACATCGGCCGTGGACTATACTACGGCTCTTTCCTGTACAAAGAAACATGAAACATTGGAGTAATCCTACTATTTCTAGTTATAGCAACAGCATTCGTTGGTTATGTACTACCATGAGGACAAATATCATTCTGAGGAGCAACAGTAATTACAAACCTTCTATCAGCAGTCCCTTACATTGGCAATGCACTAGTTCAATGAATCTGAGGAGGCTTTTCAGTAGACAACGCTACCCTAACACGCTTCTTCGCCTTCCACTTCCTCCTCCCGTTTTTAATCGCAGGAGCAAGCATCCTCCACCTGCTATTCCTACACGAAACAGGATCAACAAACCCTACCGGATTAAACTCAGACCCAGATAAAATCACCTTCCACCCCTACTTCTCCTATAAAGATCTTCTAGGATTCTTAGTAATACTAACCATGCTAACAACCCTAGCCATATTCTCCCCAAACCTCCTGGGTGACCCAGAAAACTTCACACCAGCAAACCCCTTAGTTACCCCACCACACATCAAGCCAGAATGATACTTCCTCTTCGCATACGCTATCCTCCGTTCAATCCCCAACAAACTAGGCGGGGTCCTAGCACTAGTATTTTCAATCGCAATTCTAGCTCTCATACCTATTCTACATACCGCCAAACAACGAAGTCTAATCTTCCGTCCACTCACACAAATCCTATTTTGAGCCTTAGTAGCAGACACATTAATCCTAACATGAATTGGAGGCCAACCAGTCGAGGACCCGTTCATCCTCATTGGCCAAGCAGCCTCTTTAATCTACTTCATAATCTTCTTAATCGCAATTCCAGCAACAGGAGCCTTAGAAAACAAACTCTTAAACTGAT-AGTCCTGATAGCTTAA--AGAAAGCATCGGTCTTGTAAGCCGAAGATTGGGAACTAACCATTTCCTCATGACT---------------------------------------------------------------------------------------------------------------------------------------------------------------------------------------------------------------------------------------------------------------------------------------------------------------------------AATATCTATTGGCAGTTGTTAGC---------------------------------------------------------------------------------------------------------------------------------------------------------------------------------------------------------------------AT-------------------------------------------------------------------------TCATCAAGACAAGGAGACTTAAACTCCCACCACCGACCCCCAAAGCCGACGTTCTAATTTAACTATGTCCTGATACA---TACTATGTTTAATAGAG----------------------------------------------------CATTCATTTA-------------CTTTCCTCATGCATATCTTTACAACTATTAAATTCATGATCATAACACA-----------------------------------------TACTATGTTTAATAGAGCATTCATTTACTTTCCTCATGCATATCTTTACAACTATTAAATTCATGATCATAACAC-ATACTATGTTTAATAGAGCATTCATTTACTTTCCTCATGCATATCTTTACAACTA------------------TTAAATTCATGATCATAACACATACTATGTTTAATAGAGCATTCATTTACTTTCCTCATGCATATCTTTACAA------CTA-------------------------------------------TTAAATTCATGATCATAACACATACTATGTTTAATAGAGCATTCATTTACTTTCCTCATGCATATCTTTACAACTATTAAATTCATGATCATAACACAT---------------------------------------ACTATGTTTAATAGAGCATTCATTTACTTTCCTCATGCATATCTTT------------------------------------------ACAACTATTAAACCCAAAGAAAATA------------------------------AATCGGAG-TCCTAATAATCTAACATAAAAAGAACAATA--------------------------------------------------------AATACAGAGCATAACATATTAAAAA-----------GCATGACTATCCTTTTAACATTAGATAATTAATGA------------------------------------------------------ATAAACAAATAAA-------------------------------------------------------------------ATTAATGCACTAAGACTATT----------CAAGTGATATCTAAAACATAATTCATT---------------CTCACGAACACATGAATATTATAATCAAAAAAAAAAT------------AATGTTTTAAGAAATAAATTAATGATCTAAAGATTTTAAAAATGCTAAAACAAATGACAACTAATAACACCATTAA-TTAAAACAACCATTACCCAAGTA------------AATTTAATTATAACTCAAAAAT---------------------------------AAAAATGTCATGAATCATAGACTAAAA----------------ATCTTAAAAAAAT-AAATAAATTGTTCAAAACATAAATATTAACAAAT------------------------------------------------AACATTAAATCCATGATTTAACATTTAAACAAACATTTAAAAACAATAAT----AGGAAAACGCATACCTGAATTAAGAACAAAAAAGCTCGAGA--ACATTAAAATAAGAAGCAATA-TAAATTATG---------------------------TTAAACAATTAGCTATGAATAATTGAGAATTA-ATATCTCTTGT-CAATACGACATTATCAAAAAAATA-AATATGCTTA-ATAAACATGTGATTCTAAAATTAAAAAATAAAAAACCATCCTAAAT-----AAAGC-------------AAGAACATAAATAATCTAAACAACAGTAACATGTATAA-ATTAACAAATTTAAT----------GGATAAAAACTTTAAATTAAAATCCTTAAATATGACAGAAAACATGAATATGCTAAA---------------------------------AACCTGTATTAT------ATTAATTAACTATAATTAACCATGAACTACATCGAATTGT-----------AGAGTTACACTCGCACTGTTTCAAT--------TATCATAACCATAGGTTAACTATTGGCTCTTGAATAACAACATATTAACAGCCAAAGAATAA-CATTCTGTACATAAACCTTAATCCACTAAAAAAGTATAA-AAACATGACTATT-CACAAAAAAATAAAATGTAATTAAGAAG----TACATAACTTAATTATGAAC-AATTATTAAGACCC----AACAATAAAATAAAATCAAAATGACTATCAAACAAGAA-AATAAAAATAATGAATAAGAACTTAA---ATTTAAACTCAAAGAAAATT-----------------AATAAAAACATGAATATGCTAAAAA------------------CCAATAAATGTATAAACAACATAAAAA-GAATATCTAGCTACAATCAACAGA-GTAAAAGCAATAAAATGAATGAAATAATTG---------------AAATCAACAATGTTAACTAACTAGGACA-GAGCAGTTGGTATCGAA----TTATTGAGTAA--------------------GATAAGGCCTCAGTAAGACTGG-----GTCTAGG-CATCCCGTGGATATTGCTTGCTAGAAGTCAAGTT-GATCATTAGTAAG----ATTCAGGATGCCTCTGTCGGAAGTGAATCAGTTGTTACCTTAACTCTAAGCCGATTTAGCTATGGTCTTCACAAAGGCCTCCCTCTTTATGAGATAAGTCCTTTCGTTCCTTAACTCAGGCCTGGAAA--CCATACAATAGCATCTGGTA---------TTTTTGGGGGGGG-------------------------------------------GGGTTTCATTAG-CATCT-CAA-AGCGG-GGCCGGAACTTT---CATAAAGT-----CCGGGTGGAACCCTTAACTCTTTTGC--TAAGTCGCGCTCCTCCCTTATTTTAAGTAAGCA------------------------GGAAATGAATGTATTACGGACATGAAT-TTTCATATT-TTCCATGTTCTTAATCAC----------------CTTTTACCTGTATTTCCCCGGGGTCCTACTTTAATAAATTTTATCA----------------------------------------------CTTCTCAATTT--------------------------------------------ACTCATAAAAAATTTTTTTGGCGTTAAACCCCCCTTACCCCCCATAAGTCGAATCCTTGTAGAAAGA-----GCTTTCGTTAAACCCCT-AAACCGAAA----------------------------GA---TTACCGCATATCAACTACCT-------------------------------------------------------------------------ATGTAACTTAAACTAAG----------------------------------------------------------------------------------------------------------------------------------------------------------------------------------------------------------------------------------------------------CCAAATGTACTTCATACCCTAATATTCTTGTTTAT--------------------------------------------------------------------------------------------------------------------TTAAATAAATTTCTCA-------------------------------------------------------------------------------------------------------------------------------------------------ACTATTACCACATCTAT------------AGT-----------------------------------------CACTTAA---------------------------------------------------------------------------AACACTAAGCTTTCC---------------------------------------------------------------------CAACCTTATCTAAGAACGCACTGATTAAACAGCTCAA-CACACCAAA---------------------------AAATGCCATATAA-CGCCTTATACCTAGATAA---------------------------------------------------------------------------------------------------------------------------------------------------------------------------------------------------------------------------------------------------------------------------------------------------------------------------------------------------------------------------------------------------------------------------------------------------------------------------------
	'HM991333.1_Pseudhymenochirus_merlini'                                          GCTTATGTAGCTTAAT-TAAAGCACAGCACTGAAGATGCTGAGATAAGCCCTTAAAAGCTTCAAAAGCACAAAGGTTTGGTCCTAGCCTTAAAATCAACTTTCTCTGAGATTACACATGCAAGTCTCCGCACCCCTGTGAAAATGCCCTTTAACCTCCAAA--CAGAGGAAGAGGAGCTGGTATCAGGC----C-CAATATTTAGCCCATGACACCTTGCTACGCCACACCCCCAAGGGAGCTCAGCAGTGATTAACCTTGAGCATAAGCGCCACAAAGCTTGACTCAGCTACAGAGAACTAAAGTCGGTTAATCTCGTGCCAGCCACCGCGGTTACACGAGAGACTTAAGTTGATTATCCACGGCGTAAAGCGTGATTAAAGAAAAACC--TAAATAAAGCTAAAACCAAACCAAGCTGTCGCACGCTCTCGTTTGAAGGAAACACACTAACGAAAGTAGCTTTA---------AAAACTTGAACTCACGATCGCTGAGAAACAAACTGGGATTAGATACCCCACTATGCTCAGCCGTAAACTTTGATTAATTACA-CTAATCTCCGCCAGGGGACTACGAGCTTCAGCTTAAAACCCAAAGGACTTGGCGGTGCCCCAAATCCATCTAGAGGAGCCTGTTCTATAATCGATACCCCCCGCTTAACCTCACCACTTTTTGCCAGCCCCGCCTATATACCACCGTCGCCAGCCCACCCTGTGAAGGAACATTAGTAGGCCTAATGA-TTAATCATCAAAACGTCAGGTCAAGGTGTAGCAAATAAAGTGGAAAGAAATGGGCTACATTTTCTAA--CCATAGAACAC--ACGAAAGACCTACATGAAACATGGTCAGAAGGCGGATTTAGTAGTAAGAAGAAAAAAGAGTGTTCTTCTTAAAACGGCCCTGGGGCGCGCACACACCGCCCGTCACCCTCTTC--AATATAACAAAATACAACTACATAA--ACCTAATTAACCACTAAGAAGAGGCAAGTCGTAACATGGTAAGCACACCGGAAGGTGTGCTTGGAG---CAAGATGTAGCTTAAC--TAAAGCCTTTCGCTTACACCGAAAAAATGTCTATTAAACCTAGATTATCTTGAGCCATAATTATAGCCCA-------CCCCATGAACAACTAATGTGCAATA--CAAATAAACACACACAAACTAAAACATTTTATTTCTTAAGTATAGGTGATAAAAAAGGATCAA--AGAGCAATAAACA-AGTACCGCAAGGGAAATATGAAATAGAAATGAAAAATTAAC-AAAAGCAAGTAAAAGCAGAGATTCAATCTCGTACCTTTTGCATCATGGTCTAGCAAGTCAAATTCAAGCAAAACGCATTTAAGTTTGACTCCCCGAAACTAAGTGAGCTACTCCGAGGCAGCTAA-TTGAGCAAACCCCTCTCTGTGGCAAAAGAGTGGAAAGACCTCCGAGTAGGGGTGACAGACCTAACGAACTTAGTGATAGCTGGTTGCTTAAGAAAAGAATATAAGTTCTACTCT-AAG----CA--TTTTTAACACCAACAAGT--AACCATTATGCTTAGAAGCTATTCAATAAAGGTACAGCTTTATTGAATTAGGGCACAGCCTATAATCCCGGGTAATGACTATAATAACTAAGGCT-ATCAAACTGGTAGGCCTAAAAGCAGCCACCCATAAAGAAAGCGTCAAAGCTCACCT-G---AACATGAACCAAAAATTCAAGTATAACATCCCAACCCTTAATCAGTATTAAGCTATTCTATAACAATATAGAATTAACTATGCTAGAACTAGTAACAAGGGTAA-AACACCCTCC--AAAATGCAAGTGTAAATCAGATTGAATAACTCGCTGATATTTAACGA------AAAGAACATATTGTAGCAAC-CATACAAGAAAACCCTAC-AAAACTCCACCGTTAACCTAACACAAGAGCA-TTAATGGAAAGATTAAAAAGAGCATAAGGAACTCGGCAAA-ACTAAGCCCCGCCTGTTTACCAAAAACATCGCCTCTTGCAAACAAACCACATATAAGAGGTCTAGCCTGCCCAGTGAC-ATATGTTCAACGGCCGCGGTATTTTGACCGTGCAAAGGTAGCGTAATCACTTGTCTTTTAAATAAAGACTAGTATGAAAGGCATCACGAGGGCTTAACTGTCTCATGCACTAGATCAGTGAAACTAACCTCCCCGTGCAGAGGCGGGGATGCTAACATAAGACGAGAAGACCCTATGGAGCTTAAAATTAATAACCAATTGCTA-CTTA--CTCAA--CCTTC-GGGGT---TAACAATCAAGGCAACAC-ATGGTT-ACAAATTTTCGATTGGGGCGATCAAGGAGAATAAAAAATCCTCAACGAAGAACAGAA--TAACACCTTTAACCAAGAAATACAGCTCTAAGTAATAGAA-CATCTAACTATCATTGATCCAGTAAATCTGATCAACGAACCAAGTTACCCTAGGGATAACAGCGCAATCCACTTTGAAAGTTCACATTAACAAGTGGGTTTACGACCTCGATGTTGGATCAGGGCATCCCGGGGGTGCAGCCGCTTCCAAAGGTTCGTTTGTTCAACGATTAAAGCCCTACGTGATCTGAGTTCAGACCGGAGAAATCCAGGTCAGTTTCTATCTATGCGGAGCCTTCTTCAGTACGAAAGGACCAAGAAAGCATGGCCAATGCA-AAAGCAAGCCATAACCTATAAATCAATGACTA-ATCTCAATTGA-ATAGCCCCCAAAAACCTAAA--CCAAGATAAGGACTTATTAGTGTGGCAGAGCCCGGCCAATGCTAAAGACCTAAGCCCTTTCACCCAAGGGTTCAAATCCCTTCACTAATTATGCACATACTGTTAAATGGCCTAATCAACCCCCTATTATACATAGCACCAATCCTGTTAGCAGTAGCATTCCTAACACTAATCGAACGGAAAGTGCTTGGCTACATACAACACCGAAAAGGACCAAACGTGGTAGGCACAACAGGGCTTCTTCAACCTATTGCTGACGGACTAAAATTATTTACCAAAGAACCCGTCCGACCTTCAACTGCATCCCAAGCCCTATTTCTTATCACCCCAACCATGGCACTGACTCTAGCAATATCTATCTGAATTCCAATTCCTATGCCCTTTCCACTCACAGATATAAGCCTTAGCATTCTATTTATTCTCGCCCTATCCAGTCTTACAGTATACTCGATCCTAGGCTCAGGATGAGCTTCAAATTCAAAGTATTCCTTAATTGGAGCCCTACGAGCAGTAGCACAAACCATTTCCTACGAAGTAACCCTAGGATTAATTACCTTGTGCATGATTATATTAGCGGGAGGATTTACACTATATAACTTCAATATAACACAAGAACATACGTGACTTCTACTACCAGGACTCCCTATAGCAGCTATATGATACATCTCTACATTAGCAGAAACAAACCGAGCACCATTTGACCTAACAGAAGGAGAATCAGAATTAGTTTCAGGGTTCAACGTAGAATACGCCGGAGGACCATTCGCCTTATTTTTCCTAGCAGAATATGCCAACATCCTAATAATAAACACACTATCAACAATTATATTCTTAGGGAC---ATTAACGATTAAACCAGAACTCACTACCCTGTCACTAATACTAAAAACATCCATCCTATCAATAGTTTTTCTATGAATCCGAGCATCATACCCACGATTCCGATACGACCAACTAATACATCTAGTCTGAAAAAACTTCCTACCAATCACCCTAGCAATAACAATATGATCAATTTCTATCCCCATCTCCTCACTAGGACTACCCCCACAAAATT---GGAAATGTGCCCGAAAGACTAAGGGCCACTTTGATAGAGTGATCAATAGAGGCTAAAATCCTCTCATTTCCTTAGAAGAATGGGGCTCGAACCCACACCAAAGAGATCAAAACCCTCCGTACTTCCACTATACTATCTTCTAGTAAAGTCAGCTAAA-AAAGCTTTTGGGCCCATACCCCAAACATGTCGGTTAAACTCCCTCCTTTACT-AATGAATCCAACAACTATATCCATTGTAATTTCAAGCCTTGCACTAGGCACTACAATTACCCTATCAAGCCACCACTGACTTCTAGCCTGAATGGGCCTTGAAATCAACACTTTAGCAATCATCCCAATAATAGCAAAACAACATCACCCACGAGCAATTGAAGCCACCACAAAATACTTTATCACACAAGCAGTTGCATCTTCACTTATCCTCTTTTCGAGCATTAACAATGCCTGAGTAACAGGAGAATGATCAATTATTAACCTAACAAACACCACCTCTGTCACAACAATGACAATTGCTCTATCAATTAAAATAGGCCTGGCCCCTTTCCACTTCTGATTGCCAGAAGTACTTCAAGGAATTAATATAACCACAGGATTAGTTTTATCAACATGACAGAAACTAGCTCCAATAGCTCTAATTTACCAGATCTCTTCAAATTTAAACCCAACCATCCTGCTTACACTTGGACTTTTGTCAACACTGGTAGGAGCATGAGGAGGGATCAACCAAACTCAATTACGCAAAATCATAGCTTTTTCGTCAATCGCCCACCTAGGATGAATAGTAGCTATCTCTTCAATTCTTCCACAACTAATACTGCTAAACCTAGCTATTTATCTAATCATAACATCTATAATATTCCTGTCAATAAAAACTCTAATAACAACAAACATAAGTACTCTATCTATACTTAGCTTAAAATCTCCAACCATAGCAGCCGCTTGCACTATTACACTACTATCACTAGGAGGACTACCACCCCTATCAGGCTTCATGCCAAAATGACTTATTATTCAAGAGCTTGTAAATCAAAACGCCACAACATTAGCCACAATAATAGCTATATCAGCTTTGCTCAGCCTATTCTTCTACTTACGCTTGTCTTACACAATCTCTTTAACCTCTTCCCCAAACACATCAAACTCTAATATTATTTGGTATCAG---TCAATACAAAATCCAACTATGACATCCGCCTCAATAATTTTGTCTATTATACTCCTTCCAATCACACCACTAATCGTAAAC---CTACTATAGAAACTTAAGTTAA--TAGACTAAAAGCCTTCAAAGCTTTAAGCAGGAGTTAAAACCTTCTAGTTTCTGTA--------TAAGACTTGCAGGACCCTACCCCACATCAACTGAATGCAACTCAGACACTTTAATTAAGCTAAAGCCTTA-CTAGAAAAACGGGCCTTGATCCCGTAACATTTTAGTTAACAGCTAAACGCTCTATCCAGCGAGCTTCATTCTACTTCTCCCGT-----------ATCTAAAAAAACGGGAGAAGCCCCGGCAAA-TTCTCATTTGCTCCTTAAGATTTGCAATCTTTTGTG-CCTAACACCGCAGGACTTGGTGAGAAAAGGACTTGAACCTCTATAATCAGGGCTACAACCCGCCGCCTGTTCTTTCGGCCATCTTACCTGTGGCAATCACTCGTTGACTGTTTTCTACGAATCACAAAGACATTGGCACCCTTTACCTTGTATTCGGTGCATGGGCGGGTATAATTGGAACTGCCCTTAGCCTCCTTATTCGGGCAGAGCTCAGCCAGCCCGGGACTCTTCTTGGTGATGACCAAATTTACAACGTTATTGTCACTGCACACGCGTTCGTAATAATTTTCTTTATGGTTATGCCAATTATAATCGGCGGATTTGGTAATTGGCTGGTTCCTCTTATAATCGGCGCCCCAGACATGGCATTCCCTCGCATAAACAACATAAGCTTCTGGTTGCTACCCCCCTCCTTTTTACTACTACTAGCTTCCTCTGGCATCGAAGCAGGGGCCGGAACTGGGTGGACAGTATACCCGCCGCTAGCTGGTAACCTCGCGCACGCAGGGCCTTCAGTAGACCTTACAATCTTCTCTTTACACCTGGCAGGTGTCTCCTCCATCTTAGGCGCAATTAACTTTATTACAACTATTATCAACATAAAACCTCCAGCAATATCGCAATATCAAACCCCTTTATTTGTATGATCAGTCCTCATCACTGCAGTCCTGCTATTGCTTTCTCTACCAGTTCTAGCGGCAGGAATTACAATGCTTCTAACAGATCGAAATCTAAACACAACATTTTTCGACCCGGCAGGAGGAGGGGACCCAATTTTATACCAGCATCTATTTTGATTTTTTGGTCATCCAGAAGTGTATATTCTAATTTTACCTGGGTTTGGTATAATCTCTCACATTGTCACTTATTACTCTGGTAAGAAGGAGCCGTTCGGCTATATGGGTATAGTATGAGCTATAATGTCAATTGGGCTTTTAGGTTTTATTGTGTGAGCTCATCACATGTTCACCGTAGACCTCAATGTAGACACACGAGCATACTTCACATCAGCTACAATAATTATTGCCATTCCAACCGGCGTTAAAGTGTTTAGCTGACTAGCAACCATGCACGGAGGAACAATTAAATGGGACGCTGCGATACTATGGGCACTCGGATTTATCTTTCTATTTACAGTTGGGGGACTAACAGGTATTGTATTAGCCAACTCCTCGTTAGACATCGTCCTGCATGACACCTACTATGTGGTCGCCCACTTCCACTACGTCCTATCTATGGGAGCGGTTTTCGCTATTATAGGCGGATTCGTTCATTGATTTCCCCTTTTCTCAGGCTACACACTTCACGAGACATGAACCAAAATCCACTTCGGGGTGATATTTACAGGCGTAAATTTGACATTCTTTCCGCAGCATTTTTTAGGCCTTGCCGGAATACCACGACGATACTCTGACTATCCAGACGCTTACACATTATGAAACACAGTGTCTTCAATCGGATCATTAATCTCTTTAGTGGCCGTGATTATAATAATGTTTATTATCTGGGAATCATTCTCAGCAAAACGAGAAGTAACACTAACAGAACTATCGTCAACCAATATTGAATGACTTCATGGCTGCCCGCCACCTTATCACACATTTGAGGAGCCAGCTTTTGTTCAAACTCAAG-CTTAAGCA-------GCGAGAAAAGAAGGAGTCGAACCCCCATAAACTGATTTCAAATCAATCGCATTACCGCTCTGCCATTTTCTTATT------------GAAGTATTAGTAAAAA-ATTACATTACCTTGTCAAGGTAAAATTACTAGTTAGACCCCGGTATACTTCTTCATGGCACACCCAACACAACTAGGTTTTCAAGACGCAGCCTCACCGATCATAGAAGAGCTACTTTACTTTCACGACCACACCTTAATAGCTGTTTTTTTAATTAGCACATTAGTATTGTATATTATTACTACTATAATAACAACTAAACTCACTAATACAAACTCAATAGACGCCCAAGAGATCGAGATAGTATGAACAATCATGCCTGCTATCATCTTAATCGTTATTGCCCTCCCATCCCTACGAATCTTATACCTAATAGATGAGGTTAACGACCCACATCTAACTGTAAAATCAATTGGCCACCAATGATATTGAAGCTACGAATACACCAACTATCAGGACCTAGCTTTTGACTCGTATATAACCCCAACAAGCGAGCTATCACCCGGACAACTCCGACTTTTAGAAGTGGACAACCGTATAGTAGTTCCCATAGAATCCCCTGTTCGAATATTGGTTACAGCAGAAGACGTTCTACATTCTTGAGCAGTGCCATCACTAGGTGTAAAAACAGATGCTATCCCAGGACGTCTAAACCAAACCTCATTCATTGCCACACGACCTGGAATTTTTTACGGACAGTGCTCAGAAATTTGCGGAGCCAATCATAGTTTTATGCCAATCGTAGTAGAAGCAGTACCCTTTCTTGACTTCGAAACTTGATCT---CTAATAACAGAAGCCTCATTAAGAAGCTTAAGAGGAGA--AGCGACAGCCTTTTAAGCTGTAGACTGGTGACCACAAATCACCCTTAATGACATGCCACAATTAAACCCAGGCCCATGATTTCTGCTATTTGTTTTCTCTTGGTTAGTTCTTTTAACAATTATCCCACCCAAAGTATCTAACTACCAAAACACTAATGAAGCAACAACTCAAAACACAGAAAAACAAAGCCCTCAACCATGAAGCTGACCATGATCTTAAGCTTTTTTGATCAATTTATGAGCCCCTCACTACTAGGCATTCCTCTTGTCATACTCGCCCTTCTTGTCCCATGACTTCTGTTTCCAACACCATCATCTCGATGGTTAAACAACCGATTAACAACCCTGCAGTCATGATTCATCACTAACTTCACTAAACAAATCTTCTCTCCAATCAACCAGGGCGGACACAAGTGAGCCTTAATGTTAACATCCCTAATACTTATACTCATGTCTTTAAACCTACTTGGCCTGCTGCCTTATACATTCACACCAACAACTCAACTTTCACTAAACATGGGGCTCGCAGTACCGCTATGACTAGCTACTATCATTATTGGGCTTCGAAATCAAACCACCACATCCCTAGGACACCTGCTTCCTGAAGGCACACCAACCCCCCTAATTCCAATTCTCATTATTATTGAAACAATTAGCTTATTTATTCGACCCCTGGCCCTAGGCGTCCGATTAACCGCTAACCTTACAGCAGGTCACCTGTTAATTCAATTAATTTCTACAGCAACACTTGTTCTTGCACCAATAATATTAACAGTTTCACTTATAACAGCTACAGTCTTATTATTGCTAACCGTGCTGGAAGTAGCCGTAGCTATAATTCAAGCATACGTCTTTGTTCTTCTACTAAGCCTCTACTTACAAGAAAACGTATAATGGCACACCAAGCACACGCTTACCACATAGTAGACCCAAGTCCTTGACCTCTAACAGGAGCCATCGCAGCATTACTATTAACCTCTGGTCTAGCAGTATGATTTCACTTCAACTCAACTGTCTTAATAACAATAGGCCTAGTAACCATGCTTCTAACAATGCTTCAATGATGACGGGATGTTATCCGAGAGGGGACTTTCCAAGGACATCATACCCCGCCAGTTCAAAAAGGCCTACGATACGGCATAATTCTATTTATTACATCTGAAGTCTTCTTTTTTATTGGGTTCTTCTGAGCTTTCTACAACTCAAGCTTGGCCCCAACGCACGAACTTGGTGAATGTTGGCCCCCAGCCGGCATTACCCCACTTAACCCATTTGAAGTACCACTTTTAAACACAGCAGTCCTGTTAGCATCCGGAGTTACTGTAACATGGGCCCATCACTCCATTATGTGCGGTAACCGAAAAGAAGCCATCCAATCACTAGCCTTAACAATCATACTAGGACTATACTTTACCGCCCTGCAAGCAATAGAATACTACGAAGCACCATTCACAATTGCTGACGGTGTATACGGCTCAACATTTTTTGTAGCTACAGGTTTCCATGGCCTACACGTAATCATTGGCTCCTTATTCCTACTAACCTGTCTTATTCGACAAGTTCAATCTCATTTCACCTCTAAACACCATTTTGGTTTTGAAGCAGCTGCATGATACTGACATTTTGTAGACGTAGTTTGATTGTTCCTCTACGTATCAATCTATTGATGAGGTTCATACTTTCTTAGTATCA-AACAGTACACGTGACTTCCAATCACAAAGTCTCAGTTAGACTCTGAGAGAAAGTAATGATCCTGTTAATCGTGATTTTAGCCCTGGCCCTATCAGTTATTTTAACCATTATTAGCTTCTGGCTTCCACAAACTACCCCAGACCTAGAAAAGCTGTCTCCATACGAGTGCGGGTTTGACCCCTTAGGGTCAGCTCGATTACCGTTCTCTATACGCTTCTTCCTAGTGGCCATCCTCTTTTTACTGTTTGACCTAGAAATCGCCTTACTATTACCACTTCCTTGGGCCTCACAATTAACTTCACCAACAACTACAATCCTATGAACATCTATTATTATCGCTTTACTCACATTGGGTTTAATCTACGAATGAGCCCAAGGCGGATTAGAATGAGCAGAGTGGGTAATTAGTCTAAAAAAGACAGCCGATTTCGACTCAGCAGATTATAGTTCAAATCTATAATAACCCTATGACACCAGTACACTTCACCTTTTGCTCATCGTTCGCACTTAGCCTGACAGGGTTAGTATTACATCGAACGCATCTCCTTTCGGCACTACTATGCTTAGAAGGTGTAATGCTCTCACTATACATTGGCCTCTCAGCCTGACCAACCAATCTTCACCTATCATCATCATTTATCACCCCCCTACTTATATTGACATTCTCAGCATGCGAGGCAGGTGCCGGACTTTCTCTAATAATTGCAACAACCCGAACTCATGGGTCAGACAATTTAAACAACCTAAATCTTTTACAATGTTAAAAATCATTATTCCAACCCTAATGCTCATTCCTAGCACCTGGCTTACCCCCTCACGATGATTGTGGCCTTCCCTGACCCTGCAAGCCTTTACAATTTCATTTGTCAGCTTGTTATGATTTGTGAACGTATCAGAAAACCCTCAATTCACCAACCAGCTTCTGATAACAGACCAACTATCAACCCCACTACTCGTACTAACCTGTTGACTATTGCCTCTTATGCTTCTAGCGAGTCAAAATCATATATCTTTAGAGCCACTAACCCGCCAACGAACCTTCATCTCAATACTAGCCATTCTACAAGTATCATTAATTATGGCTTTTTCAGCATCAGAATTAATTCTTTTTTACATTATGTTCGAAGCAACACTAATTCCAACCTTATTTGTTATTACACGATGAGGAAATCAGGCTGAACGACTAAACGCCGGAACATACTTTATATTTTACACCCTGGCGGGGTCGCTTCCATTATTAGTCGCCCTAATATCCCTCCAATCTTCAACAGGAACCCTTTCAATCAACATTCTCTCTATGCTTTACAACCCCTTAGACAACACATGAGCAAACAAGCTATGATGAGTCGCCTGCCTATTAGCCTTCATAGCAAAAATACCATTATATGGTATTCACCTCTGACTCCCAAAAGCCCATGTAGAAGCCCCTATTGCCGGATCAATAGTTTTAGCCGCAATTTTACTAAAACTAGGCGGGTATGGGATTATACGAATCTCAACCACTCTTCCCCCAG---AAAAAAGCCTTGTTTACCCATTCCTAATTTTATCCCTATGAGGGATCATTATGACAAGCTCTATCTGTCTTCGTCAAACTGATCTGAAATCCCTAATCGCTTACTCATCTGTAAGCCACATAGGACTTGTTATCTCAGCAGCACTAATTCAAACACCATGAAGTTTCACCGGAGCCATGGTGCTAATAGTCGCGCACGGCCTGATCTCATCAGCACTATTCTGCCTGGCCAACACTAACTACGAGCGAACACACAGTCGAACACTTATTTTGACTCGAGGACTTCAGTCCATCTTGCCCCTCACAGCCACATGATGACTTTTAGCAAATCTAGCCAATATAGCTTTACCCCCAACCCCTAACTTAATAGGAGAACTTACCATTATAACAGCAATATTTGACTGATCTAATTGAACAATTCTGTTGACAGGATTAGGCACACTATTAACCGCTAGTTATTCTCTTTTCATACTCTTAATAACACAACGAGGATGCTTGCCAGAACACATAACCTCAATCTATCCTACCCATACACGTGAGCACGTCTTAATAAGCCTTCACCTAATTCCAATCATCCCCCTAATAATAAAACCGGACCTGATATGAGGCCTGGCCGCCTGTAGGCGTAGTTTAATAAAAACACTAGGTTGTGATTCTAAAGATAGAGGTTAAA-CCCCTCTCACCAACCGAATAGGGTGGG-CACACAAAGAACTGCTAATTACTTTGTACCGCGGTTCAACTCTGCGGCCTCTTCGGCTTTTAAAGGAAAATAGACGATCCATTGGCCTTAGGAGCCAAAGACTCTTGGTGCAACCCCAAGTAAAAGCTATGCACATACCAACTCTTTTCCAATCCTCACTAATTTTAACAATTACAACCCTCCTCCTGCCGATTATACTAACCTTTACAACCTTTAACACCCCTAACCTTCGAGAGATTATTAAAACGTCAGTAAAACTGTCATTCATTATTAGCCTTATCCCACTGCTAATCTTTCTAGATAAAGGAGTTGAATCTGTCACAACTAACTACCAATGAATAAACATTACCACCTTCAACATCTATCTTAGCTTTAAATTTGACATCTACTCACTAATATTTGTTCCAGTAGCCCTTTTCGTAACCTGGTCAATCCTTGAGTTTGCTATTTGATACATACACGCCGACCCAAACATTAACCAATTCTTTAAGTACCTCATAATTTTTCTGCTAGCAATAATCATTCTAGTAACATCTAATAACATATTCCAGCTATTTATTGGATGAGAGGGGGTAGGAATCATGTCCTTCTTACTTATCGGTTGATGGCACGGACGAGCAGACGCAAACACTGCTGCTCTTCAAGCCGTCATCTATAACCGTGTTGGCGATATCGGACTAATTCTAAGTATAGCATGAATTTCAATAAACACAAACTCATGGGAAATACAAGAAGT------ACTACCCACAAACATTACAACACTGCCCCTATTAGGCCTAATCTTGGCCGCAACCGGAAAGTCAGCACAATTTGGACTTCACCCTTGACTACCAGCAGCAATAGAAGGTCCAACCCCAGTCTCAGCCCTACTTCATTCTAGCACAATAGTAGTTGCCGGAATTTTCCTACTAATCCGCATACACCCCCTTATGCAAAACAACCAAACAGCACTTAATATCTGCCTATGCCTAGGAGCTATTACAACCCTATTCACAGCAACCTGCGCACTCACTCAAAATGATATCAAAAAAATTGTTGCCTTCTCCACCTCAAGCCAATTAGGCTTAATGATAGTAACCATTGGCCTCAACCTCCCACAGCTTGCCTTCTTCCATATTTGCACCCACGCATTCTTTAAAGCAATGCTGTTTTTATGCTCTGGCTCTATTATCCACAGTCTCAACGACGAACAAGATATCCGAAAAATAGGCGGACTACAAAAATCTTTACCCATCACTACATCTTGCTTAACAATCGGAAGCTTGGCCTTAATGGGCACCCCATTTTTAGCAGGCTTCTTTTCCAAAGACGCCATTATTGAAGCCATTAACACAAGCTACACCAACACTTGGGCACTTATCCTTACACTTACAGCTACATCATTTACAGCCGTTTATAGCTTTCGAATTATCTCAATAGCACAAATAGGGCACCCACGACACAACACACTTCCAGCAATCAACGAAAACAACCCCTCTGTCATTAACCCAATTAAACGATTGGCTTGAGGAAGCATTGTCGCAGGACTGTTAATCTCATCGAACATGACACCATCTTTTACCCCCGTTATAACAATACCTTTATTCGCCAAAGAAGCTGCTGTATTTGTAACAATTCTTGGCCTGCTGGTTGCAATAGACATCTCGAAAATATCTTCATCTTTTATTCAAACAATCAAATATAAACACCACTCATTCTCAAATATATTAGGATTCTATCCATCAATTATACACCGAATAGTTCCTAAACTAAACCTACTAATGTCTCAAACCGTTGCCACTCATCTTATTGATATATCCTGATATGAAAAAGCCGGCCCACAAGGCTTAGCTAACCAACAACTGCCAGTGATTAAAACCATCTCAAACATGCAACAAGGATTAATTAAGACCTATTTAGCGCTCTTCTCAGTATCTTTATTACTCATCCTTCTAC------TAATATAA-AGCACGAAGACTTCCAACAAAATGCCCACGGCTAAGCTCTAAAACAACAAACAACGTCAACAACAACACTCATCCACAAACACACAATATTCACCCACCTCAATCATACACCAAACTAACCCCAATCCAATCCTCACGAATCATGCTACCACTAACCTCTATACTGACCGCCCAAGAACCAAAATCTCCATCAACTATAAACGAAAACCCAAGCATAACCAATAACAAATAAACTAAAGCATACCCAAGCACAGGTCAATTTCCCCAGGCTTGAGGATAAGGCTCAGCCGTAAGAGCAGCAGAATACGCAAACACAACCAACATACCACCTAAATAAATTAAAAACAAGATTAACGACAAAAAACTCCCACCCAAACTTACAATAACTAAACAACCAAATGCAGCAGCCACCACCAAACCTAAGGCAGCAAAATAAGGAGAAGGATTAGAAGCTACAGCAACCAGCCCTAGAACTAAACAGATTATAAAAAAAGAAACCAAATACACCATAATTCCCATCAGGACTCTAACCAGAACCAATGACCCGAAAAACCACCGTTGTTATTCAACTATAGGAAC-AATGGCACCCAATATCCGAAAAACCCATCCACTAATCAAAATTGTAAACAACTCATTTATTGACCTACCAACGCCCTCAAACCTATCATCACTATGAAACTTTGGATCTCTTCTAGGGGTATGCTTAATCACACAAATCGCCACAGGATTATTTCTAGCAATACACTATACCGCAGATACTTCCCTCGCTTTTTCATCAGTGGCCCATATCTGCCGAGACGTCAATCACGGCTGACTAATTCGAAACCTGCACGCCAATGGGGCCTCTTTCTTCTTCATTTGCATTTACATACACATTGGACGAGGCATTTACTACGGATCATTCTTGTATAAAGAAACCTGAAACATCGGGGTAGTCCTACTCTTCCTAGTTATAGCTACAGCTTTTGTGGGCTATGTTCTTCCATGAGGACAAATATCATTCTGAGGGGCAACCGTAATTACAAATCTTCTGTCAGCCGTTCCATACGTTGGCAACACCCTTGTGCAATGAATCTGAGGAGGCTTCTCAGTAGATAACGCCACCTTAACACGATTCTTCGCCTTCCACTTCCTCCTGCCGTTCGCAATCGCCGGGACAAGTCTTCTACACCTACTATTCCTCCACGAAACAGGCTCAACAAATCCCACAGGACTTAACTCCGACCCAGACAAAATCTCATTCCACCCCTACTTTTCCTTTAAAGACATCCTGGGATTCCTCACCCTACTGACAGCCCTAGCCATGATAGCCCTATTCTCACCAAACCTCCTAGGAGACCCAGAAAACTTCACCCCCGCTAACCCACTTGTTACACCCCCACACATCAAGCCAGAATGGTACTTCCTATTCGCATACGCCATCCTACGATCAATCCCAAACAAGCTTGGCGGGGTCCTAGCCCTAATACTTTCCATCGCCATTCTAGTCCTCCTACCACTCACCCACACGTCTAAACAACGAGGACTAATATTCCGGCCTCTTACGCAAATAGCCTTCTGAGCGCTAGTCGCGGACACTGTAGTTTTAACCTGAATCGGAGGACAGCCAGTCGAAGAGCCCTTCATTATCATTGGACAAGTAGCCTCCACAATTTACTTCTTAATCTTCCTGTTCCTGTTCCCAGCCCTAGGCACCCTGGAAAACAAACTACTTAACTAAT-AGTCTTGATAGCTTAA--ATAAAGCATCGGCCTCGTAAGCCGAAGAGTGGAGGTTAGC-CGCTCCTCAAGAC-------------------------------------------------------------------------------------------------------------------------------------------------------------------------------------------------------------------------------------------------------------------------------------------------------------------------------------------------------------------------------------------------------------------------------------------------------------------------------------------------------------------------------------------------------------------------------------------------------------------------------------------------------------AAAGAGATTTAAACTCCCACCTCTGACCCCCAAAGCCAGCATTCTATTTTAACTATGTCCTGTCAA----CACTATGTATAATCGAG----------------------------------------------------CATTAATTTA-------------CTTTCCTCATGCATAT----------CTTACCAACATTTTATATTAATG--TAATACCTTAA----------------------------TACCATGTATAATCGAGCATTAATTTACTTTCCTCATGCATATCTTACCAACATTTTATATTAATGTAATACCTTAATACTATGTATAATCGAGCATTAATTTACTTTCCTCATGCATATCTTACCAAC------------ATTTTATATTAATGTAATACCTTA-----ATACTATGTATAATCGAGCATTAATTTACTTTCCTCATGCATATCTTACCAA--CATTTTATATTAATGTAATACCTTA-------------------------ATACTATGTATAATCGAGCA---------------------------------------------------------TTAATTTACTTTCCTCATGCATATCTTACCAACATTTTATATTAATGTAATACCTTAAT--ACTATGTATAATCGAGCATTAATTTACTTTCCTCATGCATATCTT-------------------------------------------ACCAACATTTTATATTAATGTAATA--------------------------CCTTAAT---ACTATGT-ATAATCGAGCATTAATTTACTTTCCTCATGCATATCTTA------------------------------------------CCAACATTTTATATTAATGTAATACCTTAATACTATGTATAATCG-------AGCATTAATTTACTTTCCT-------------------------------------CATGCATATCTTACC--------------------------------GACATTTTATATTAATG-----------------------------------TAATACCTTAATACTATGTATAATCGAGCATTAATTTACTTTCCTCATGCATATCTTACCA---------ACATTTTATATTAATGCTAGAGGAC-AAAAATG---------------------------------------------------------------------------------------------TATGATTAAAGATTACTCAAGAGAA---------TGATTTAACATTTTCAGGGGAAC----------------------------------CAAACATGAATAATA--AGACCAAAATTA------------AATGAATGAAAAAAAGATAATAAACGTATTTATAAAGACATTTAATA--------------------------------------------------CAACTCAAAAACCTGATTTAACACACTATCCAGTACAATAAAGAACAACA---------------TACTAACAATGCATAATATCCACATAACAATAATGATAT----------AAGACTAAATTGATAAATCCATAAAACTGTTACAAAAC---ATGAATATCTAAATAACAAGAAAATGAAAACTCAAATAACTTATGTATAACTACATAATATGAATAATATTCACTCCAAAATCCTTAAACCACTTTTAACTACATACAACCTGACACCAACAAGAAA-----AATAAAT---ATCATTA-AAAAACAT--TAAGTAAAAAAAC-ATAAATACAAGAAAGTTAAAAATTTATTAA----AACA--TTCATATAAGAACAATTAAAAATTCTTAACCAACATATAGAAAATGAATATAAACAAAACCAAAAATTCGAGCATAAAAATTAAAACAA-CATAACCATTCTTAAAAAAATTAAAAATTAAGAATAAAAGTTGGTAAACCTTGATCTACATATTAATTAAGAGTTACATACGTACTGTTTCAATAATCATAATATCTTAAACTATTGGTACTTGCA-----------------TAAGCAATACTTACACTAAAA-------------------CCTCGAGTAAGAAAAGTAAAAGAAGCACTCTTAT--AATATCAAACAATAATCAATGTTAATAA----GACAAAACTGAATA-------CAACCATAAAACAAGATTAGCATAAAAACTAAAACAATAAACATATAATTACCAAT---TAAAATTTATCAAGAACACCTAAAAA-ATAAACTCAAATAACTGAAG-AACAAT-----------ACGAAATTAAGAATAGACATGAAATTTATCTAATAATAAAAAAATTAAAATAAATAATAAACATAATGA----------------ATAAAAACATATATGACAGAGTACAAAAGCACAATGAATCAAATC-------TATTTTTAAGAAAAGTTAACTAACTAGGACA-GAGCAATTGCTCTCGGAAAATA-------------------------------CACAAGTTGCGGCAACGTATGTAAAAGTTCTAG-GATGATCTTAAGGTGAAGTACTAGAATTGAAGAAGACCTACTAGTAAGGG-----TAAGAGGCCTCCGGCGGAAGTGAATCCGTTGTGACCTCAATTGT--ATAGACTTAAAAATGATCTTCACAAATGCCTCCCTCTTAACGTTT--GTTACATAAACACCTTAACGTAGCTATTATCTC----CTAACCTGCATCTGGCGATCTTTTTTTTTTTGGGGGGGGGG-----------------------------------------AGCTTTCATTTGTCATCT-CAA-AGTGG-GGCCGGAATCC-----ATAAAAT------AGGGTGGAACACTTCAGTTCTTTGGC-TAAG---------AGAAACATCTGAGGTCCACT-------------CCTAAGGTGTTAAACATTAATGTTTTACTGACATAAATTTTCTTCATC-ACCTTGATGTTTGACCAC----CTTTCCCTACCTTTTCCCCGGGGGTATG-CTAAAATTTTAAATTTTACGATCTTCTAAAAATCCATAGTGAAGAAAAATCAAAAACCCATTTTTTTTAGCGATTTTTTTCAATTTTTTAGCAAATTTTTTCATATACACAAAACTACAAAGAACATCACATTAGTAAAAATTTTTTAG-GCG-TAAACCCCCCTACCCCCCATGAACTAGTTTTCCTGTAAAATTA-----GCTCTCGTTAAACCCCT-AAACCGAAA----------------------------GATTTTTTACA------------------------------------------------------------------------G-----------------TATTCTAGCCCACG--------------------------------------------------------------------------------------------------------------------------------------------------------------------------------------------CAGCTT--------------------------------------------------------------------------------------TATAACTG----------------------------------------------------------------------------------------------------------------------------AACTTAGACCCCCCCACGAA--------------------------------------------------------------------ATTTTTTTGC-------------------------------------------------ATTTTTACATGCAT-----------------------TTCTAC---------------------------TATTTATAAACCAAC-------------------------------------------------------------------------------------------------------------------------------------------------------CCCCCTACTTTATTCACGCACC-CACAGACATAGCTGTCACCCTTAACCGGGCT-----------------------GACGCCATAACATTTTGGCAG-----------------------------------------------------------------------------------------------------------------------------------------------------------------------------------------------------------------------------------------------------------------------------------------------------------------------------------------------------------------------------------------------------------------------------------------------------------------------------------------
	'AP014695.1_tropicalis_Asshima'                                                 GCTTACGTAGCTTAAA-TAAAGCACAGCACTGAAGATGCTGAGATGAGCCCTAAAAAGCTCCGAGAGCACAAAGGTTTGGTCCCAGCCTTGCAATCAACTATGTCTGAACTTACACATGCAAGCATCCGCACCCCCGTGAAAATGCCCTTAGGCCCCCAGAA--AGAGGATAAGGAGCCGGTATCAGGCACGAT-TATC----AGCCCACGACACCTTGCTTTGCCACACCCACAAGGGAACTCAGCAGTGATAAACATTGAATATGAGCGAC-TAAAGCTCGACTCAGTTACAGACAA-CAGAGCTGGTCAATCTCGTGCCAGCCGCCGCGGTTATACGAGAAACTCAAGTTGATTATTCACGGCGTAAAGCGTGATTAGGGTCTACCA--ATACTAGAGTCAAACCTTAGCTAAGCTGTCGCACGCTTTCGCTAAACTGAAGAACACTTACGAAAGTAACTCTA----CTCAACATACCTGAACTCACGACTGCTAGGAAACAAACTGGGATTAGATACCCCACTATGCCTAGCCTTAAACCTTGACCAATTACA-CTTCAATCCGCCAGGGAACTACGAGCCCAAGCTTAAAACCCAAAGGACTTGGCGGTGCCCCAAACCCACCTAGAGGAGCCTGTTCTATAATCGATACCCCCCGCTTAACCTCACCACTTCTTGCCAAACCCGCCTATATACCACCGTCGCCAGCCCACCCCGTGAGGGGACCTAAGTAGGCTTAATGA-TCCAACATCAACACGTCAGGTCAAGGTGTAGCACATGAAGTGGGAAGAAATGGGCTACATTTTCTAA--CACTAGAAAA--AACGAAAGATCTCTATGAAACCAGATCAGAAGGCGGATTTAGCAGTAAAGAGAAACAAGAGAGTTCTCTTTAAAATGGCCCTGGGGCGCGCACACACCGCCCGTCACCCTCTTC--TAAA-AA-CATACCTTATTAAATAA-AAACACACCAAAAATAAAGAAGAGGCAAGTCGTAACATGGTAAGCGCACCGGAAGGTGCGCTTGGAAT--CAAAGTATAGCTTAACC-CAAAGCCCCTCGCTTACACCGAGACGATATCCGTTAAACCCAGATTACTTTGAGCCACAAACCCAGCCTTAAT------TATTCATCAACAAAAGATTA-TCAACCCCACTAACCTCACCAACTAAATCATTTTAAACTTTTAGTATAGGCGATAGAAACAAGTCAA--AGAGCTACACATCTAGTACCGCAAGGGAAAGGTGAAATAGAAATGAAAAAAATAA-CAAAGCAACAAACAGCAGAGAAAACCCCTCGTACCTTTTGCATAATGGTCTAGCAAGTCCTAGTCAAGCAAAAAGAATTTTAGTTTGACCCCCCGAAACTAAGCGAGCTACTCCGAGACAGCTTTTTAGAGCCAACCCGTCTCTGTGGCAAAAGAGTGGGAAGATCTCCGAGTAGGGGTGACAGACCAAACGAGCTTAGTGATAGCTGGTTGCTCAGGAAACGAATATAAGATCAACTCT-AAG-TCTTG--TTATTAGCAGAAAAA-GC-AAAAAACATTTCTTAGAATTTATTCAACCAGGGTACAGCCTGGTTGAAACAGGGTACAACCTAGAACTATGGGTAAAGATCACATCTCAACAGGAA-AATGAACCAGTGGGCCTAAAAGCAGCCACCTGTAAAGAAAGCGTCAAAGCTCATTC-CC-ACA-TCTTCCACCAATACCGACACCACATCCGAACCCTTTTTTCCATACTGAGCTGTTCAATTCTAATATTGAAGCACTTATGCTAGAACTAGTAATGTGAATTT-AACATTCTCA--CAAATGCAAGTGTAAATCAGATCGAATCAATCACTGATAATTAACGACCTTA--TTGAGAATACTTCAGCAAC-AATTCAAGAAAACCCTGA--ACACAACATCGTTAACCTAACACAAGAGCA-TTTCAAGAAAGATTAAAAGATGCAGAAGGAACTCGGCAAACAACGAACCCCGCCTGTTTACCAAAAACATCGCCTCTTGCTAAACAA-CATGTATAAGAGGTCCAGCCTGCCCAGTGACTATATGTTCAACGGCCGCGGTATTCTGACCGTGCAAAGGTAGCGTAATCACTTGTCTTTTAAATAAAGACTGGTATGAAAGGCACCACGAAGGTTCAACTGTCTCCTGCATCCAATCCATTAAACTGACCTCCCCGTGCAGAGGCGGGGATACAACCATAAGACGAGAAGACCCTATGGAGCTTTAAA-CTTACGGCAACTGCTAACTAA--CCTAA-CCTCACACGAGATAAAAAATAACCTGGCAACAA--TG-ACCTAAAGTTTTCGGTTGGGGCGACCACGGAGAAAAAGAAATCCTCCTTGACGTACGAGGCCTTACCCTCTTAACCAAGAACGACAGTTCTAAGTAACAAAA-CATTTGACCATTATTGATCCAGTCTTACTGATCAACGAACCAAGTTACCCTAGGGATAACAGCGCAATCCATTTCGAAAGTTCCTATCGACAAATGGGTTTACGACCTCGATGTTGGATCAGGGCATCCCAGTGGTGCAGCCGCTACTAAAGGTTCGTTTGTTCAACGATTAAAGCCCTACGTGATCTGAGTTCAGACCGGAGTAATCCAGGTCAGTTTCTATCTATGCAGTATTTTCTCTAGTACGAAAGGACCGAGAAAATGAGGCCAAT-TTACAAACAAGCCTCCTCCC--TTATCAATGAAACCAACTTAATTGA-ATAAAGGACTTCAACTTTAAGCCCAAGATCAGGGCTAGCTAGTGTGGCAGAGCCTGGCCAATGCAAAAGACCTAAGCTCTTTGAATCAGGGGTTCAAATCCCCTCACTATCTATGTCCACCCTAATCACCCACCTAATCAACCCCCTTCTCTACATAGTCCCTATTCTCCTAGCAGTAGCCTTCTTAACCCTGATCGAACGAAAAGTATTAGGCTACATACAACACCGAAAAGGCCCCAATATTGTTGGACCCACAGGCCTCCTACAACCAATCGCAGATGGAGTAAAACTATTTATCAAAGAACCCATCCGCCCCTCAACCTCCTCACAAACCCTATTTCTTTTAGCCCCAACGATGGCCTTTGCCTTAGCTATATCTATCTGGGCCCCAATACCAATACCATTCTCCCTTGCGGACCTAAACCTAGGAATCCTCTTTATCTTAGCTCTTTCAAGCCTCACAGTTTACACCATCCTTGGATCAGGGTGGTCCTCCAATTCCAAATACGCCTTAATTGGGGCCCTACGAGCAGTAGCCCAAACCATCTCATATGAAGTCACCCTTGGCCTCATCCTCCTATGCATAATCATATTAACTGGGGGATTCACACTATTTAACTTCAACACAACACAAGAACACATATGACTTGTTATCCCAGGCTGACCTATAGCAGCAATATGATACATCTCAACCCTAGCAGAAACTAACCGAGCCCCATTCGACCTCACCGAAGGCGAGTCTGAACTAGTATCCGGCTTCAACGTTGAATACGCCGGAGGCCCCTTCGTCCTATTCTTCCTAGCCGAATACGCTAATATTTTAATAATAAATACCCTATCAGCTATCTTATTCATAGGATCCTCATTCATCAACACACCAGAGCTCTCCACCATTTCAATTATATTTAAAGCCTCCCTACTCTCTTTACTATTCCTATGAGTACGAGCCTCGTACCCCCGCTTCCGCTATGACCAATTAATACACCTTGTATGAAAAAACTTCCTCCCGATTACACTTGCAATAACACTATGACACATCTCTTTACCTATCTCCATATCAGGTCTACCCCCTCAAATATA--GGAAATGTGCCCGAAAG-TTAGGGATCACTTTGATAGAGTGAAACATAGGGGTTCAAACCCCCTCATTTCCTTAGAAAGACAGGAATTGAACCTGCACCTGAGAGATCAAAACCCTCCGTACTCCCACTATACCACTCTCTAGTAAAGTCAGCTAAATAAAGCTTTTGGGCCCATACCCCAAACATGTTGGTTAAACTCCTTCCTTTACT-AATGAACCCTATTGCACTATCAGTAATCCTCTCTAGCCTAGCACTAGGCACTATCCTCACCGTATCGAGCAACCACTGATTCCTAGCCTGAATAGGCTTAGAAATCAACACTCTGGCTATCATCCCACTGATAGCCCAAAACCATCATCCTCGAGCAGTTGAAGCCTCAACAAAATACTTTCTAACCCAAGCTGCTGCCTCAGCTCTTCTTCTATTCTCAGCTCTAAACAATGCCTGATTCACAGGCGAATGATCAATCATAAACTTAACCAACCCAATCTCATGCACCACAATAACCATTGCCATCTGCATAAAACTAGGTCTAGCACCATTCCACTTCTGACTCCCAGAAGTCCTTCAAGGGCTGAACCTAATAACAGGATTAATCTTATCCACTTGACAAAAACTCGCCCCCATGGCCATCCTTTACCAAATCTCCCCGTCACTAAATACCCCACTTCTTCTTCTAATCGGACTAACTTCTACACTAATTGGAGGCTGGGGAGGCCTAAACCAAACACAACTCCGAAAAATCCTGGCCTTTTCTTCCATCGCCCACCTTGGCTGAATAGCATCCATCCTCCCCATCATACCCCAGCTAACAATACTAAACCTAGTCATCTACCTAATCATAACATCAACCCTTTTCCTAACTCTAAAAACTGTTTCATCCACTAAAATTTCCACCCTGGCCACCTCCTGATCAAAAACCCCAACAACCACAGCACTAACCTTACTAACCCTCCTGTCCCTAGGAGGATTGCCCCCACTTTCAGGATTCATGCCTAAATGACTAATCCTACAAGAACTAACCAACCAAAACACCCCAATCCTCGCCACTATACTTGCACTCTCAGCTCTTCTAAGCCTATTCTTCTACCTACGACTATCTTACTCAATTACCTTAACATCCTCACCAAGCACATCAAACTCCCCCCTAACCTGACGACACCACTCAAATCAACCAACCACACTTCTATCCTTGATACTAATCTCCTCCTCCTTCCTTCTACCAATCTCACCTCTTATAA---------TCCACTAGGGACTTAAGTTAA-TCAGACTAAGGGCCTTCAAAGCCCTAAGAAGGAGTTAAAATCTCCTAGACCCTGAAT-------TAAGGCTTGCAGGACTTTATCCAACATCAATTGAATGCAACTCAAACACTTTAATTAAGCTAAAGCCTTA-CTAGAAAGACGGGCCTCGATCCCGCAACATTTTAGTTAACAGCTAAACGCTCTATCCAGCGAGCTTCATTCTACTTCTCCCGTTTTCG-CTTAGCAAAAAGAAAACGGGAGAAGCCCCGGCAAA-CTCTCATCTGCTTCTCCGAATTTGCAATTCGGCGTG-TCTCACACCGCGGGGCTTGGTAAGAAGAGGACTTGAACCTCTGTGATTGGGGCTACAACCCACCACCTA-ACCCTCGGCCATCTTACCTGTGGCTATCACTCGTTGATTATTCTCAACAAATCACAAAGACATTGGCACCCTTTATTTAGTCTTCGGTGCTTGAGCAGGAATAGTAGGAACAGCTTTAAGCCTCCTCATTCGAGCAGAGCTGAGCCAACCTGGGACCCTGCTAGGGGACGATCAGATTTATAATGTAATTGTAACCGCACATGCCTTTATTATAATCTTTTTCATAGTAATGCCTATTATAATCGGTGGGTTTGGCAATTGACTTGTACCATTAATAATCGGGGCCCCTGATATGGCATTTCCTCGAATAAACAACATGAGCTTTTGACTTCTCCCTCCCTCCTTCCTCTTACTTCTAGCCTCTTCTGGGGTGGAGGCCGGGGCCGGAACCGGCTGAACAGTCTACCCGCCATTAGCAGGGAACCTGGCACACGCCGGAGCCTCAGTAGACCTAACCATCTTCTCCCTCCATCTAGCAGGAGTCTCTTCAATTCTGGGGGCTATCAACTTCATTACAACAACTATCAACATGAAACCCCCCGCTATGTCCCAATACCAAACACCATTATTTGTATGATCTGTCCTCATTACAGCCGTCCTTCTTCTTCTCTCCCTCCCAGTCCTAGCAGCTGGCATTACGATGCTCCTCACAGACCGAAACCTAAACACGACCTTCTTTGATCCTGCTGGGGGAGGTGACCCTGTTTTATACCAACATCTATTTTGATTCTTCGGCCATCCAGAGGTTTACATCCTGATCCTTCCTGGGTTTGGTATAATCTCGCACATTGTAACTTACTACTCAGGCAAAAAAGAGCCTTTCGGATACATGGGGATAGTCTGAGCAATGATGTCCATCGGACTCCTAGGATTCATCGTCTGAGCCCACCACATATTCACAGTAGATTTAAACGTCGATACCCGAGCCTACTTCACCTCTGCAACAATAATTATCGCAATTCCAACAGGAGTTAAAGTATTCAGCTGATTAGCTACAATACACGGAGGGACAATCAAATGAGACGCCCCCATACTATGAGCCCTCGGTTTTATTTTCCTGTTTACAGTCGGTGGGCTGACAGGAATTGTACTGGCCAATTCTTCTTTAGACATCGTCCTTCACGACACCTACTATGTCGTGGCACACTTCCACTACGTTCTCTCCATGGGAGCAGTATTCGCAATTATAGGAGGCTTCGTCCACTGGTTCCCCTTATTCACTGGTTACACCCTACACGAAACATGAGCAAAAATCCACTTCGGTGTTATATTTGCAGGGGTCAACCTAACCTTTTTCCCTCAACACTTCCTTGGGTTAGCCGGGATACCTCGACGCTACTCAGACTACCCAGACGCCTACACACTTTGAAACACCGTCTCATCCGTAGGCTCCCTGATCTCCCTAGTAGCAGTAATCATGATAATGTTCATTATCTGAGAGGCATTTGCAGCAAAACGGGAAGTCACCTTAACAGAACTAACTTCAACCAACATCGAATGACTTCACGGATGCCCTCCCCCTTATCACACATTCGAAGAACCAGCCTTCGTCCAAATTCAGCCATCACACAACTAAT-CCGAGAAAAGAAGGAATCGAACCCCCATAATCTGATTTCAAGTCAGTCGCATCACCACTCTGCCATTTTCTTCTAAATTAACACCCAGAGACGTTAGTAAAATAATTACACCATCTTGTCAAGGCGGAATCACTGGTTAAACCCCGGTACATCTCAACATGGCACACCCATCACAATTAGGTTTTCAAGACGCAGCCTCTCCAATTATAGAAGAACTTCTACACTTCCACGACCACACCCTAATAGCTGTATTCCTTATTAGTACGCTCGTTCTTTACATCATTACAATTATAATAACCACCAAACTCACCAATACTAACTCCATGGACGCCCAAGAGATCGAAATAGTTTGAACTATTATGCCAGCAATCATCCTAATCATAATCGCCCTCCCATCCCTACGAATTCTTTATCTAATAGACGAAGTAAACGATCCCCACCTAACAGTAAAAACAATCGGACATCAATGATACTGAAGCTACGAGTACACCAACTACGAAGACCTGTCATTCGACTCATACATAATCCCAACCAGCGACCTAACCCCGGGACAATTTCGTTTATTAGAAGTTGACAACCGAATAGTAGTCCCAATGGAATCCCCCATCCGCCTCCTGGTAACTGCTGAAGATGTTCTTCACTCCTGAGCTCTCCCGGCCTTAGGGGTAAAAACAGATGCAATCCCCGGACGACTAAACCAAACATCCTTCATCGCTACTCGACCCGGAGTCTTTTACGGACAATGCTCAGAAATTTGCGGAGCCAATCATAGCTTTATACCTATCGTAGTCGAAGCAGTCCCACTAAACGACTTCGAGAACTGATCTTCATCAATACTAGAAGCCTCACTAAGAAGCTAAACAGGGTCA-AGCGACAGCCTTTTAAGCTGTAGACTGGTGACTCCCAACCACCCTTAGTGATATGCCACAACTGAACCCGGCCCCATGATTCGCTATCCTAATTTTCTCGTGACTAGTCCTTCTTGTCATTATTCCCCCTAAAATTCTAAAACATAAAACATTCAATGAACCAACCACACAAACAACAGAAAAACAAAAACCTAACCCTTGAAACTGACCATGAACCTAAGCTTCTTCGACCAATTTATGAGCCCTACACTCCTAGGAATCCCATTAATCGCTATTGCTATACTAGTCCCCTGACTTCTGTTCCCCAACCCATCCAATCGATGATTAAACAACCGGCTAATAACTCTACAATCTTGATTCATCCACAACTTCACAAAACAAATCTTTCTCCCAATCAACACCCCCGGCCATAAATGAGCTCTTATTCTTGCCTCCCTTATACTCCTTCTGATATCCTTAAACCTTCTTGGACTACTACCCTACACTTTCACCCCAACCACCCAACTTTCTCTCAACATAGGCCTAGCCGTCCCCCTCTGACTGGCCACAGTAATTATTGGCCTGCGCAATCAACCTACTGTAGCCCTAGGCCATCTTCTGCCTGAAGGAACCCCCACCCCCCTCATCCCAGTTTTAATTATTATCGAAACCATCAGCCTATTCATTCGACCACTAGCTCTTGGGGTACGACTAACCGCCAACCTCACAGCTGGCCACCTCCTAATTCAACTTATTGCAACCGCAGCATTCGTCCTCCTTCCAATTATACCCACCGTGTCTATCCTAACATCAATTGTCCTCTTCCTACTTACCCTACTAGAAGTAGCCGTAGCCATAATCCAAGCCTACGTATTTGTACTACTTCTAAGCCTCTACCTACAAGAAAACGTCTAATGGCACACCAAGCACACGCCTACCACATAGTAGACCCAAGCCCTTGACCTCTCACAGGAGCCGTAGCAGCTCTCTTACTCACTTCAGGACTAGCTATATGATTCCACTTTGGATCAACAATCCTTCTTACCCTAGGCCTAATCACTATAATCTTAACTATAATTCAGTGATGACGTGACATCATCCGAGAAGGGACCTTCCAAGGACATCACACCCCTCCAGTTCAAAAAGGACTCCGATACGGAATAATCCTGTTCATCACATCAGAAGTGTTCTTCTTCATTGGCTTTTTTTGAGCATTCTACAACTCAAGCCTGGCCCCAACCTATGAACTAGGAGAATGCTGACCACCAACTGGAATCACCCCACTCAACCCATTTGAAGTCCCCCTCCTTAACACAGCAGTACTCCTAGCTTCAGGCGTTACTGTCACATGAGCCCATCATAGCATTATGCACGGAAATCGAAAAGAAGCAATCCAATCCCTAGGTCTAACAATCCTCCTAGGCCTCTACTTTACCGCCCTTCAAGCAATAGAATACTACGAAGCTCCGTTTACAATCGCTGACGGAGTTTACGGATCAACATTCTTTGTCGCTACAGGATTCCACGGCCTTCATGTAATTATTGGCTCTCTATTCCTGTCCGTATGCTTTATACGACAAATCCAATACCACTTCACATCAAAACACCACTTCGGCTTCGAAGCCGCCGCATGATACTGGCATTTTGTTGACGTAGTCTGACTATTCCTATACGTCTCCATCTACTGATGAGGCTCATACTTTCTTAGTATCA-ACAAGTACACGTGACTTCCAATCACAAGGCCTCAGTTAAAACCTGAGAGAAAGTAATGACAGCCACTATCCTAGCCATTGCCACCGCCCTTTCCCTGATCTTGCTAACCGTAAGCTTTTGGCTCCCAATAATGACCCCCGATTCAGAAAAACTCTCCCCATACGAATGCGGGTTTGATCCCCTGGGCTCTGCCCGACTGCCATTCTCAATGCGATTTTTTCTAATCGCTATTCTATTTCTCTTATTCGACCTCGAAATCGCCCTTCTTCTCCCCTCCCCCTGAGCTGCGCAACTAAACTCCCCCGCCACCACCATTATCTGAGCAACCTTAATCATCATTCTTCTCACCCTTGGACTAATCTATGAATGAATTCAAGGGGGCCTAGAATGAGCCGAGTGGGCAGTTAGTCCAATCAAGACAGTTGATTTCGGCTCAACAAATTATGGTTAAACTCCATAACTGCCCTATGACACTCGTACACTTCAGCTTTTGCTCAGCATTCACCCTGGGCCTCACAGGCCTAGCTCTTCATCGAGCCCACCTTCTATCCGCCCTCCTTTGCCTAGAGGGTGTAATGTTATCAATATACGTAGGCCTTTCCACATGACCCACTCAAATCTCCCTTTTCTCATTCTCATTAGTCCCCATACTTATACTAACTTTCTCAGCATGCGAAGCCGGAACGGGCCTAGCTCTAATAGTTGCCACTACACGAACCCACGGAACGGACAACCTACACAACCTTAACCTCCTACAATGCTAAAAATTTTAATTCCCACATTAATGCTAATCCCATCAACATGGTTGATCAATAAAAAATGACTTTGACCGGCTCTAACCTCTCAAAGCCTTATTATCTCCCTCCTAAGTTTGTCTTGATTCTTTAATCAAACAGAAACCACCCACTACTCTAATCATCTAATATCAATTGACCAATTATCAACCCCCCTACTAATCCTCACATGCTGACTTCTCCCCCTTATAATCTTAGCCAGCCAAAATCACCTATCCACCGAACCAGTCTCCCGCCAACGGACCTTCATTACCATACTAATTTTCCTCCAACTTTCCCTGATCATAGCATTTTCTGCAACCGAACTAATTCTGTTCTACATTATATTCGAAATCACACTAATCCCCACACTAATCATTATCACCCGATGAGGCAACCAGGCGGAACGCCTAAACGCAGGCACCTACTTCTTGTTCTACACCTTAGCCGGATCATTGCCCCTACTAGTTGCCCTCCTTTCACTATACTCCTACACCGGCACCCTCTCACTCAGCCTCCTCCAACTTCTTCCTAACCACATCCCCCTTTCATGAGCCAATAAACTATGATGATTCGCCTGCCTTTTAGCTTTCATAGTAAAAATACCCCTATACGGTGCCCACCTGTGACTCCCAAAAGCCCATGTAGAAGCCCCAATTGCCGGGTCAATAGTCCTAGCCGCTATTCTTTTGAAACTAGGCGGCTATGGCATCATCCGAATCTCCATCACCCTGACACCAGCTATAAAAGAAATAGCCTACCCATTTCTCATCCTATCCCTTTGAGGCATTATTATAACAAGCTCGATCTGCTTGCGACAAACCGACTTAAAGTCTATAATCGCCTACTCCTCAGTCAGCCACATAGGCCTAGTAATTTCAGCAGCAATAATCCAAACCCCATGAAGCCTAACGGGGGCAATAATTTTGATAATCGCCCACGGACTAATCTCATCCGCTCTATTTTGTCTTGCTAACACCAACTATGAACGAACACACAGCCGAGCCCTTCTCCTGTCCCGAGGGCTACAAACTATTCTTCCACTAATGGGTACATGATGATTACTCTCCAATCTAGCTAACATAGCCCTCCCCCCGTCACCTAACCTAATAGGAGAGATCACTATCATAACCGCCCTGTTCAACTGATCAAACTGAACAATCATCCTAACCGGGCTAGGCACACTTCTCACAGCAAGCTATTCACTTTACATGTTCCTCATAACCCAACGAGGCCCCACCCCAGAACACCTAGCTGCAATCACCCCGACTCACACACGAGAACACACCCTCATAACCCTCCACTTAATCCCGATTATCCCCTTAATAATGAAACCAGAACTAATTTGAGGCCTATTCTCCTGTAGATGCAGTTTAACTAAAACACTAGATTGTGATTCTAGAGACAGAGGTTAGA-CCCCTCTCATCAACCGAACTAGACAGGAGATGCCAAGAACTGCTAATTACTTCGCACCGCGGTTCAATTCCGCGGCTTGTTCGGCTTTTAAAGGAAAACAGTCTCTCCGCTGGTCTTAGGAACCAGAAACTCTTGGTGCAAATCCAAGTAAAAGCTATGAGCCTTCCCCTGATTTTCAACTCCTCCCTAGTAATCACAATCACAACCCTTCTTACCCCTATTCTACTAGCATCCACCACCCACAGTCCCCCCACTCTCCACCAAACAATTAAGACAGCAGTAAAGACTTCATTTTTTATTAGCCTAATCCCATTATCAATCTTCCTAGACCAAGGACTAGAATCGATCACAACCAACTTTCACTGAATAAACATCAACTCTTTTGACATTAACATTAGCTTCAAATTCGACATCTACTCCTCAATCTTCCTTCCTATCGCCCTTTTTGTAACATGATCCATCCTAGAATTTGCCACATGATATATAGCCTCAGACCCATTAATCACCCGATTTTTTAAATACCTCCTCACCTTCCTGGTAGCTATAGTCATCTTAGTTACCGCAAACAACTTCTTCCAACTATTCATCGGATGAGAGGGCGTTGGAATTATATCCTTCCTCCTTATCGGGTGATGATATGCCCGAGCAGATGCCAACACCGCAGCCCTACAGGCCGTAATTTATAACCGGGTCGGAGACATTGGACTAATTCTAAGCATAGCTTGAGTAGCAATAAACCTAAACTCATGAGAGATACAACAAGTATTTCTGCTTAGCTCTCAAGACCTCACCCTACCTCTCCTTGGACTAATCCTAGCAGCCACAGGAAAATCAGCTCAATTTGGCCTTCACCCATGACTCCCAGCAGCTATAGAAGGCCCAACCCCAGTCTCAGCCCTGCTTCACTCTAGCACAATAGTCGTAGCAGGAATCTTTCTCCTTATCCGCATCCACCCGATAATCCAAAACAACCACACTGCACTAACAATCTGCCTCTGCTTGGGGGCAATCACAACACTTTTCACAGCTGCTTGCGCCTTAACACAAAACGACATTAAAAAAATCGTAGCTTTCTCAACATCTAGTCAACTAGGACTTATAATAGTCACAATTGGACTTAATCTCCCCCAACTAGCGTTCTTCCACATCTGCACCCACGCATTCTTTAAAGCCATGCTCTTCCTCTGCTCAGGATCCATCATCCACAGCCTAAATGACGAACAAGACATTCGTAAAATAGGAGGCCTTCAAAACTCTTTACCCACCACTACCACCTGCCTAACAATCGGAAGCCTGGCCTTAACCGGAACCCCATTCCTAGCCGGATTTTTCTCTAAAGACGCAATCATCGAAGCCTTAAACACCTCCCAAACCAACGCATGAGCTCTAACCCTTACACTAATTGCCACATCATTCACAGCCGTCTACAGCTTCCGAATTATCTTCTTCGCCTCCATGGGGCATCCACGCTCTAACCCTCTCTCACCAATTAACGAAAACAACCCAACAGTAATAAATCCCATCAAACGCCTAGCCTGAGGAAGCATTGTCTCCGGACTTCTAATCGCATCAAACATGCTCCCAATAAAATCCCCTATCATAACTATACCCCTCATAGCGAAACAAGCAGCCATTTTAGTAACAATCACTGGCCTCATTGTCGCAATTGACTTAACCAATATAACCAGCTCCCTTAACACTCCAGCAAAAACAAAAATCCACTCTTTCTCGAACCTCCTTGGATTCTTCCCATTGATTATTCATCGACTCACACCAAAAACCAACCTTAATATAGCACAAAAAATTGCCACACACATCGTAGATATGTCTTGATACGAAAAAGCTGGTCCCCAAGGACTGGCCAACCAACAACTGCCAATAATTAAAACCACTTCAAACATTCAACAAGGACTTATTAAGACATACCTTACCCTTTTCTTAATAACCTCGGCCATTTTAATTTCCC------TACTCTAG-TGCACGGAGACTTCCACTATAATGCCCACGACTTAACTCAAACACCACAAATAAAGTCAGCAACAACACCCACCCCCCAACAAACAACATTCACCCACCAAAAGAGTATATTAAAGACACCCCAGCTCAATCCCCACGAACCACATAACCCTCCAACCCAACTAAATCTACAACCCCATCTTCCCCAACCCCTCCAACTACCATATATCAAGATACCACACCCACCAAATATGCTACTACATACCCCGCCACTGATCAACTCCCCCACGCCTCCGGATAAGGCTCCGCCGTCAAAGCAGCCGAATAAGCAAAAACCACCAACATTCCACCTAGATAGATTAAAAACAGAATGAGAGACAAGAAAGAAGACCCCAACCCAACAATTACTCAACAACCAGCCCCGGCCGCTACAACTAACCCCAAAGCAGCATAATAAGGAGAAGGGTTTGAAGCAACAGCCACCAACCCTAACACCAGACCAACTATAAAAAAAGAAATTATATAAATCATAATTCCCATCAGGACTCTAACCAGAACCTGTGATCTGAAAAACCACCGTTGTTCTTCAACTATGGAAACTAATGGCACCAAACATTCGAAAATCCCACCCGCTAATCAAAATCGTCAATAACTCATTCATCGACCTACCAGCCCCATCAAACCTATCATCCTGATGAAACTTCGGCTCTTTACTAGGCATCTGCTTAATTACCCAAATCGTCACCGGCCTATTTTTAGCAATGCACTACACAGCAGACACCTCCATAGCCTTCTCATCAGTCGCCCACATCTGCCGAGACGTCAACTACGGCTGATTAATTCGTAACCTTCACGCAAACGGAGCATCTTTCTTCTTCATTTGTGTTTACCTTCACATTGGCCGAGGACTATACTACGGATCTTTCCTTTTCAAAGAAACATGAAACATCGGGGTCATCCTTTTATTCTTAGTCATGGCAACCGCATTTGTCGGATACGTACTTCCTTGAGGACAAATATCTTTCTGAGGGGCTACAGTAATTACTAATCTTCTTTCTGCTATTCCGTACATCGGAAACGTACTAGTCCAATGAATTTGGGGAGGATTCTCGGTAGACAACGCCACCCTAACTCGATTCTTCGCCTTCCATTTCCTTCTACCCTTCCTAATTGCAGGAGCCAGCATCCTTCACCTTTTATTCCTCCACGAGACCGGATCAACAAACCCAACAGGACTTAACTCAGACCCAGACAAAGTTCCATTCCACCCATACTTCTCATACAAAGATCTACTAGGCTTTTTAATTATACTCACTTCACTAACCCTTTTGGCCCTATTCTCTCCTAACCTCCTGGGGGACCCAGAAAACTTCACCCCAGCCAACCCACTTGTCACACCTCCTCACATCAAACCTGAGTGGTACTTCCTATTTGCCTACGCCATCCTTCGATCCATCCCAAACAAACTAGGCGGAGTCTTAGCCCTAGTCTTCTCCATTCTAATCTTAGCCCTTATACCCCTCCTCCACACCTCTAAGCAACGAAGCCTAATATTCCGACCCCTCACACAAATCGCCTTCTGAGCCCTAGTAGCAGACACTCTGATCCTTACCTGAATCGGAGGACAACCAGTAGAAGACCCATACATCATAATTGGCCAACTAGCCTCAGTAGTCTACTTCGCTATCTTCCTTATCTTACTCCCAGCCATCGGTTGAATAGAAAACAAACTCCTTAACTGAT-AGTCCTGATAGCTTAAT-CCAAAGCATCGGTCTTGTAAGCCGAAGACTGGAGGCTAACTCCCTCCTCAAGACTTTTA-------------------------------------------------------------------------------------------------------------------------------------------------------------------------------------------------------------------------------------------------------------------------------------------------------------------------------TTGGCAGTTGTTAGCCCCCAAC------------------------------------------------------------------------------------------------------------------------------------------------------------------------------------------------------------------------------------------------------------------------------------------ACTCGAGGAAGAAGGATTCAAACCTCCACTATTGACCCCCAAAGCCAACATTCTACTTAAATTACCCCTCGA--C----------------------------------------------------------------------------------------------------------------------------TAAGGATATGTTCTATTTACA-----------------------------------------TATTATGCTT-ATAGAGCATTCATCTTTTAACCCCATGAATA----------------------------------------------------------------------------ATCTTCACAGCCA-AATATAAAAATCTAACCTTAAGGATATGTTCTATTTACATATTATGCTT-ATAGAGCA--------------------------------------TT------------CATCTTTTAACCCCATGAATAATCTTCACAG-CCAAATATAAAAATCTAACCTT--------------------------------------------------------AAGGATATGTTCTATTTACAT---------------------------------------ATTATGCTT-ATAGAGCATTCATCTTTTAACCCCATGAATA------------------------------------------------------------------------------------------------------------AT-CTTC-ACAGCC-AAATATAAAAATCTAACCTTAAGGATATGTT---------------------------------------------CTATTTACATATTATGCTTATAG---------------------------AGCATTCATCTTTTAACCC-------------------------------------CATGAATAATCTTTA---TAACT-AACATG-----------------------------------------------------------------------AGAAATCAACAACACC--------ACTA-AAAATC---------------------------------CCCTCTAACAAAAAAATAAGATAGC-ATAAA-------------------------------------------------------------------------------------------TAT-TCTACACAGCAATCATGCAAC----------------TTTAATTCTTTACAAATTTA----------------------------------AAATAATGACAAAAGACAAA-AAAAA--------------------GAAATAACC--ATGAAATCCTCAACAACATAAACATTAATTA---------------------------------------------------AAACTTTAATTTGACTTTAACATAT-CTTAAACATTAAATTTTATTTAA-------------------ACAATTAAAACTCATCCGAACTAAAG-CAACTTACAAGCAAAAG-AAAAGTCAAAGATC----------------------------TCCACCTTTAAATATCATTTATCGAACATTA-CAATCCACCA--AACTACGACAAAACTTGCCAAAT--AAAATTGAAA-ACAAACATCCAATTCTAAACCATAACAAATCTTGTTTAGCTAAAAA-----------------TTAAA-TCAACCTT--GAAATATAATAGC--AAAATAAAAAGAAGTTTAACAAT-ATTAC-----------TTAAAACATAACATGTAAAAAGCTATTCATGAAC--CAAAACATGAATATGTACA-----------------ACAA----ATAAATAT-GAAAACCACCT--------AAATTCTATGCTTATTGCGCATCTGAAATGCTTAACT-----------------TCCCATACGTACTGTTTCACT---TAGAATATCATAACA-CAAGTACATGGA-------------------CACTAGCATAATATATACAA-CATATCAAATTTGTA-----ATAACCTTATCAAGCATATTACACTTGACTATC-ATTTAAAACATAAACTTAATGCTAATCA----CAAAGAAATAA-AGACTTAC-AATCATTATTAACAG---AACATTGACTGACACTCAACATAAATATTCTCGAACAA--GATAAGTTAATCCAACAAACCTTTAATAAATCATTGAAAGAGCTTTAAAACCCAT-------------AAAAACAGGAAAATTGATTTATAACATTAAATC----------TTTAATCAAAAGTCTCCGTGACCCCCTTAATATCTCTTTATAATTAGA----AAGTCAATGGGTAAAACATTAATGCAA-----------------TAAC--AACAGTTAACTCAACCGGACT-AAGCAATTGTATCCTGACCCTTTCTCACTTTA--------------------C-TTGGTCCGGAAAGATGCCTG-----ATGCTAG-TATGCCCTGAATCTACCGGACTATAAAATTAGCCGGATTATTGATGAG----GTTTAAAAAGCATCCGTCGGTAGTGAATCTG-TGGGATCCTAATCGT-AGACAGGTTTTAAATGATATTCAGAAAAGCATCTCCC-CTATGTTAAAAACCTTTAACTCACTTTAC-CTGGCCTGAACT--TAATTAGATAGCATCTGGTA--------ACTTTT------------------------------------------TTTTTGGT-GGATCTCATTAG-CATTT-CGGTAGTGG-GGCCGGAGCCCC---AATTAAAC------CGGGTGGGACATAC-GTTTCATTGGC-TAAT-----------TCGTAACAGGAGTATTAG--------------GCATGTGTACATTCATGAATGCATGACTGACATAAA---ATTTTAGC-------TATCATAACGAA-------TATTCAGCTTTTTCCCTATTATCCACCCGGGGTCCTAGTTAACCTGTTTTA---------------------------------------------------------------------------------------------------------------AAAACTTTTTTGCTGCGCTAAACCCCCC-TACCCCCCAAATTAATTCTTCTTGCAGAAACCTTCT-GTTTTCGTTAAACCCCT-AAACCGAAA----------------------------ACCAGTCTCTACAATTAAACTA----------------------------------------------------------------------------ACCCATCTAGCTTAAAC--------TGTTTATCGCCAGCGTGGCGCA----------------------------------------------------------------------------------------------------------------------------------------------------------------------------------------------------------------------AAGGAAAAACATCCTTCACCACCAAACTACCTTCC-ACAAACT------------------------------------------------------------------------------------------------------------AGAAACGGGGTACCTT-CCC-TAAACCCACAA-------------------------------------------------------------------------AGCAATTTAC-------------------------------------------------ATATATATATATAT--------------------------------------------------------CGTTAGAC--------------------------------------------------------------------TCTATTATTAACAGCAACTCCTGTAGAGCGCACTTTTA-------------------------------------------------------CTGTCTTCTTTAGTACGTT------ATAAC-----AATTTTCTA-----------------------------------------CCTCCCCCACTTACGCT----------------------------------------------------------------------------------------------------------------------------------------------------------------------------------------------------------------------------------------------------------------------------------------------------------------------------------------------------------------------------------------------------------------------------------------------------------------------------------
	'AY789013.1_tropicalis'                                                         GCTTACGTAGCTTAAA-TAAAGCACAGCACTGAAGATGCTGAGATGAGCCCTAAAAAGCTCCGAAAGCACAAAGGTTTGGTCCCAGCCTTGTCATCAACTTTATCTGAACTTACACATGCAAGCATCCGCATTCCCGTGAAAATGCCCTTAAGCCCCTAAAA-CAGAGGATAAGGAGCCGGTATCAGGCACGAC-CATC----AGCCCACGACACCTTGCTATGCCACACCCACAAGGGAACTCAGCAGTGATAAACATTGAACATGAGCGAT-TAAAGCTCGACTCAGTTACAGATAA-CAGAGTTGGTCAATCTCGTGCCAGCCGCCGCGGTTATACGAGAAACTCAAGTTGATAATTCACGGCGTAAAGCGTGATTAAGGTTCACCC--TCACTAGAGTCAAACCCTAGCTAAGCTGTCGCACGCTTTCGCTAGACTGAAGAACACTAACGAAAGTAACTCTA----CCCAACATACCTGAACTCACGACCGCTAGGAAACAAACTGGGATTAGATACCCCACTATGCCTAGCCTTAAACCTTGACCAATTACA-CTTCAATCCGCCAGGGAACTACGAGCCCAAGCTTAAAACCCAAAGGACTTGGCGGTGCCCCAAACCCACCTAGAGGAGCCTGTTCTATAATCGATACCCCCCGCTTAACCTCACCACTTCTTGCCAAACCCGCCTATATACCACCGTCGCCAGCCCACCCCGTGAGGGGACACAAGTAGGCTCAATGA-TCAAACATCAATACGTCAGGTCAAGGTGTAGCAAATGAAGTGGGAAGAAATGGGCTACATTTTCTAA--TACTAGAAAA--AACGAAAGATCTTTATGAAACCAGATCAGAAGGCGGATTTAGCAGTAAAGAGAGACAAGAGAGCTCTCTTTAAAATGGCCCTGGGGCGCGCACACACCGCCCGTCACCCTCTTC--CAAA-AA-CCACCTACCTTAAATAA-AACATTACA-AAAACAAAGAAGAGGCAAGTCGTAACATGGTAAGCGCACCGGAAGGTGCGCTTGGAAT--CAAAGTATAGCTTAACC-TAAAGCCCCTCGCTTACACCGAGACGATATCCGTTAAACCCAGATTACTTTGAGCCATAAACCTAGCCTT-AT------TATTTACCAACAAAAGATTA-CCCCCTACACCAACCCCACCAACTAAACCATTTTAAACTTTTAGTATAGGCGATAGAAACAAGTCTA--AGAGCTACATATCCAGTACCGCAAGGGAAAGGTGAAATAGAAATGAAACAAATAA-TAAAGCAACAAACAGCAGAGAAAAACCCTCGTACCTTTTGCATAATGGTCTAGCAAGTCCTAGTCAAGCAAAAAGAATTTAAGTTTGACCCCCCGAAACTAAGCGAGCTACTCCGAGACAGCTTTTTAGAGCCAACCCGTCTCTGTGGCAAAAGAGTGGGAAGATCTCCGAGTAGGGGTGACAGACCAAACGAGCTTAGTGATAGCTGGTTGCTCAGGAAACGAATATAAGATCAACTCT-AAG-TCCCG--TTATTAGCAAACAAA-GC-AAAAAACACTTCTTAGAATTTATTCAACCAGGGTACAGCCTGGTTGAAACAGGATACAACCTACAACTATGGGTAAAGATCATACTTCGACAGGAA-AATGAACCAGTGGGCCTAAAAGCAGCCACCTGTTAAGAAAGCGTCAAAGCTCCCTC-AT-ATA-CCTTCCGCCAATACCGACATCTCCTCCGAACCC-TTTTTCCGTACTGAGCTGTTCAATTCTAATATTGAAGCACCTATGCTAGAACTAGTAATGTGAATCT-ACCATTCTCT--AAAATGCAAGTGTAAATCAGATCGAATTAATCACTGATAATTAACGACTTTA--TTGAGGACAGTTCAACAAC-AACCCAAGAAAACCCTGA--ACACAACACCGTTAACCTAACACAAGAGCA-TTTAAAGAAAGATTAAAAGATGCAGAAGGAACTCGGCAAA-AGTGAACCCCGCCTGTTTACCAAAAACATCGCCTCTTGCCAAACAA-CACGTATAAGAGGTCCAGCCTGCCCAGTGACTATATGTTCAACGGCCGCGGTATTCTGACCGTGCAAAGGTAGCGTAATCACTTGTCTTTTAAATAAAGACTGGTATGAATGGCACCACGAAGGTTCAACTGTCTCCTGCATCCAATCCATTAAACTGACCTCCCCGTGCAGAGGCGGGGATATTCCCATAAGACGAGAAGACCCTATGGAGCTTTAAA-CTTACGGCAACTGCTAAACAA--TCCAA-CCCCACACGGGAAAACAGACAATTAAGCAACAA--TG-ACCTAAAGTTTTCGGTTGGGGCGACCACGGAGAAAAAAAAATCCTCCTTGATGTACGGGGCCTTACCCTCTTAACCAAGAACGACAGTTCTAAGTAACAAAA-CATTTGACCACTATTGATCCAGTCCAACTGATCAACGAACCAAGTTACCCTAGGGATAACAGCGCAATCCATTTCGAAAGTTCCTATCGACAAATGGGTTTACGACCTCGATGTTGGATCAGGGCATCCCAGTGGTGCAGCCGCTACTAAAGGTTCGTTTGTTCAACGATTAAAGCCCTACGTGATCTGAGTTCAGACCGGAGTAATCCAGGTCAGTTTCTATCTATGCAGTATTTTCTCTAGTACGAAAGGACCGAGAAAATGAGGTCTATGTCACAAACAAGCCTCCTCCC--TTATCAATGAAAACAACTTAATTGA-ATAAAGGACTAACAACTTCAGCCCAAGATAAGGGCTAGCTAGTGTGGCAGAGCCTGGCTAATGCAAAAGACCTAAGCTCTTTGATTCAGGGGTTCAAATCCCCTCACTATCTATGTCCACCCTTATCACTCACTTAATCAACCCCCTTCTATACATGGTCCCGATCCTTCTGGCAGTAGCCTTCCTAACTCTTATTGAACGAAAAGTACTGGGATACATACAACATCGAAAAGGCCCAAACATTGTTGGGCCCATAGGACTTCTCCAACCAATCGCAGACGGAGTAAAACTATTTGTAAAAGAACCTATCCGCCCTTCAACCTCCTCCCAAGCCCTTTTCCTACTGGCCCCCACCATAGCCTTCGCCCTAGCCATATCTATCTGAGCCCCTATCCCCATGCCATTCTCCCTTGCCGACTTAAATCTGGGAATCCTATTCATTCTAGCCCTCTCAAGCCTCACAGTTTACACCATCCTTGGATCAGGGTGATCCTCCAATTCAAAATACGCATTAATTGGAGCTCTTCGAGCAGTTGCCCAAACAATCTCATATGAAGTTACTCTTGGTCTAATCCTCCTCTGCATAATTATACTAACCGGTGGATTTACACTATTCAACTTCAACACAACACAAGAGCACATATGACTAGTCATTCCAGGCTGACCTATAGCAGCAATATGATACATCTCAACACTAGCGGAAACCAATCGAGCCCCATTTGACTTAACCGAAGGAGAATCTGAACTTGTTTCTGGGTTCAACGTAGAATACGCTGGGGGCCCCTTTGTCCTCTTCTTTCTAGCCGAATACGCCAATATCCTTATAATAAACACCCTGTCAACTATTCTATTCCTGGGATCCTCATTTATTGACACCCCTGAACTCACAACAATTTCGATCATGTTTAAAGCTTCCCTGCTCTCTCTTTTATTCTTATGAGTACGAGCTTCATACCCACGCTTTCGATATGATCAACTAATACATCTTGTGTGAAAAAACTTTCTCCCAATCACACTAGCAATAACACTATGACACATCTCCTTACCAATCTCTCTATCAGGCCTACCACCTCAGATATA--GGAAACGTGCCCGAAAG-TTAGGGATCACTTTGATAGAGTGAAACATAGGGGTTCAAACCCCCTCGTCTCCTTAGAAAGACAGGAATTGAACCTGCACCTGAGAGATCAAAACCCTCCGTACTCCCACTATACCACTCTCTAGTAAAGTCAGCTAAA-AAAGCTTTTGGGCCCATACCCCAAACATGTTGGTTAAACTCCTTCCTTTACT-AATGAACCCTATCGCACTATCAATAATCCTCTCAAGCCTAGCATTAGGCACTATCCTCACTGTATCAAGCAATCATTGATTCCTAGCCTGAATAGGCCTAGAAATCAATACCCTAGCTATCATCCCACTGATAGCCCAAAACCACCACCCACGAGCAGTTGAAGCCTCAACCAAATACTTTCTAACTCAAGCTGCAGCCTCAGCTCTTCTCTTATTCTCAGCTTTAAATAATGCTTGGTTCACTGGAGAATGGTCAATTATAAACTTGACCAACTCAATCTCATGCACCACCATAACCATCGCCATCTGCATGAAACTCGGACTAGCACCATTCCACTTCTGACTCCCAGAGGTCCTCCAAGGACTTAATTTAACAACAGGTCTTATCCTATCTACCTGACAAAAACTTGCCCCAATGGCCATCCTCTACCAGATCTCTCCATCAATAAACACCTCCCTTCTTCTTTTAATTGGACTAACCTCAACATTAATCGGGGGGTGAGGTGGACTGAATCAAACCCAACTCCGAAAGATCCTAGCCTTCTCCTCCATTGCCCACCTTGGATGAATAGCCTCTATCCTCCCCATCATACCTCAACTGATAATCCTAAACCTAATTATTTACCTCATCATAACATCGACCCTCTTCCTAACTCTAAAAACCATCTCATCCACTAAAATTTCCACCCTAGCCACCTCATGACCAAAAACTCCAACAACCACAGCCCTCACCCTATTAACTCTTCTTTCCCTCGGAGGATTACCCCCCTTATCAGGATTTATACCAAAATGACTTATCCTTCAAGAACTCACTAACCAAAATACCCCTATCTTAGCTACCATGCTCGCACTCTCAGCTCTTCTGAGCCTATTCTTTTATCTACGACTATCTTACTCAATTACCCTAACATCTTCACCAAATACCTCTAACTCCCCTTTAACCTGACGTCACAACTCTAAACAACCAACCACCCTTTTATCCCTCATATTAATCTCCTCATTCTTCCTCCTACCAATCTCGCCACTAATAA---------TATCCTAGGGACTTAAGTTAA-CCAGACTAAGGGCCTTCAAAGCCCTAAGAAGGAGTTGAAATCTCCTAGACCCTGTAC-------TAAGGCTTGCAGGACTTTATCCAACATCAATTGAATGCAACTCAAACACTTTAATTAAGCTAAAGCCTTT-CTAGAAAGACGGGCCTTGATCCCGTAACATTTTAGTTAACAGCTAAACGCTCAAACCAGCGAGCTTCATTCTACTTCTCCCGTTTTCGCCCCGGCAAAAAGAAAACGGGAGAAGCCCCGGCAAA-CTCTCATTTGCTTCTCCGGATTTGCAATTCGGCGTG-TCTGACACCGCAGGACTTGGGAAGAAGAGGACTTGAACCTCTGTAATTGGGGCTACAACCCACCGCCTA-ACCCTCGGCCATCTTACCTGTGGCTATTACTCGTTGATTATTCTCAACAAATCACAAAGACATCGGCACCCTTTATTTAGTCTTCGGTGCTTGAGCAGGAATAGTAGGAACAGCTTTAAGCCTCCTTATTCGAGCAGAGCTGAGTCAACCTGGAACCCTATTAGGGGACGATCAGATTTATAATGTAATTGTAACTGCACACGCCTTTATTATGATTTTCTTCATGGTAATGCCTATTATGATCGGCGGGTTTGGCAACTGACTCATTCCATTAATAATCGGGGCCCCCGACATGGCATTTCCTCGAATAAATAATATAAGCTTCTGACTCCTACCTCCATCATTCCTGTTACTCCTAGCCTCTTCAGGAGTAGAAGCTGGAGCCGGAACGGGCTGAACAGTCTATCCTCCATTAGCGGGGAATTTGGCACATGCCGGAGCCTCAGTAGATTTAACAATTTTCTCCCTCCATTTAGCAGGGGTTTCTTCAATTTTGGGAGCTATTAATTTTATTACTACAACTATTAACATAAAACCCCCTGCTATATCTCAATACCAAACGCCCCTGTTTGTTTGATCCGTACTCATTACAGCTGTCCTTCTTCTTCTTTCCCTCCCTGTTCTAGCAGCCGGAATTACAATACTACTCACAGACCGAAATTTAAACACAACCTTCTTTGACCCTGCTGGTGGAGGTGACCCAGTATTATACCAACACCTATTCTGATTCTTTGGCCACCCAGAAGTCTACATTCTAATCCTTCCAGGATTTGGTATGATCTCGCACATTGTGACCTACTACTCAGGGAAAAAAGAGCCCTTCGGATACATAGGAATAGTCTGAGCAATGATATCCATTGGACTCTTAGGTTTTATTGTATGAGCCCACCACATATTTACAGTAGACTTAAATGTTGATACCCGAGCCTACTTCACCTCAGCAACAATAATTATCGCAATCCCAACAGGGGTTAAAGTATTTAGCTGACTAGCTACAATGCATGGAGGAACAATCAAATGAGACGCCCCAATGCTTTGAGCCCTTGGCTTTATTTTCCTATTTACTGTAGGCGGACTAACAGGGATCGTCCTTGCCAACTCTTCTTTAGACATCGTCCTTCACGATACCTATTATGTCGTAGCACACTTCCATTATGTTCTCTCAATAGGAGCAGTATTCGCAATTATAGGAGGCTTTGTTCATTGATTCCCGTTATTCACAGGGTACACCCTTCACGAAACATGAGCAAAAATCCACTTCGGCGTTATATTTGCAGGGGTTAACCTAACCTTCTTTCCCCAACACTTCCTAGGATTAGCGGGTATACCTCGACGTTATTCTGATTACCCAGATGCCTACACACTTTGAAACACCGTCTCATCTGTCGGCTCCTTAATTTCCCTAGTGGCGGTAATTATGATGATATTCATTATCTGAGAAGCATTCGCAGCAAAACGGGAAGTCACTCTAACAGAACTAACTTCAACAAATATTGAATGACTTCACGGATGCCCTCCCCCTTACCACACATTCGAAGAACCAGCCTTTGTACAAATTCATCCATCACATAATTAAT-CCGAGAAAAGAAGGAATCGAACCCCCATAATCTGATTTCAAGTCAGTCGCATCACCACTCTGCCATTTTCTTTTAAATCAACACCTAGAGACGTTAGTAAAACAATTACACCGCCTTGTCAAGACGGAATCACTGGTTAAACCCCGGTACATCTCATCATGGCACACCCATCACAATTAGGTTTTCAAGACGCAGCCTCTCCAATTATGGAAGAACTTTTGCACTTCCACGACCACACCCTCATAGCCGTATTCCTTATTAGTACGCTCGTTCTTTACATCATTACAATCATGATAACCACTAAACTAACCAACACCAACTCCATAGACGCCCAAGAAATCGAAATAGTTTGAACCATTATACCAGCAATTATCCTAATCATAATTGCCCTGCCGTCCCTACGAATTCTTTATCTTATAGACGAAGTAAATGACCCCCATCTTACAGTAAAAACAATCGGCCATCAATGATACTGAAGCTATGAATACACTAACTACGAAGACCTATCATTCGACTCGTACATAATCCCAACCAGCGATCTGACCCCAGGTCAATTCCGATTGTTAGAAGTCGACAACCGAATAGTAGTTCCCATGGAGTCTCCTATTCGGCTCTTAGTGACCGCTGAAGACGTTCTTCACTCCTGAGCTCTCCCATCCTTCGGAGTAAAAACAGATGCTATCCCAGGACGACTTAATCAAACATCATTCATCGCCACTCGACCAGGAGTATTCTACGGACAATGCTCAGAAATTTGCGGAGCTAATCACAGCTTCATACCGATCGTAGTCGAAGCAGTCCCACTAAACGACTTCGAGAACTGATCTTCATCAATACTAGAAGCCTCACTAAGAAGCTAAACAGGGCCA-AGCGACAGCCTTTTAAGCTGTAGACTGGTGACTCCCAACCACCCTTAGTGATATGCCACAACTAAACCCAGGCCCATGATTCGCTATTCTAATTTTCTCGTGACTAGTTCTTCTTGTCATTATTCCCCCCAAAATTCTCAAACACAAAACATTCAATGAGCCAACCACACAAACAACAGAGAAACAAAAACCTAACCCTTGAAACTGACCATGAACTTAAGCTTCTTCGATCAATTTATGAGCCCTACACTCTTAGGAGTTCCTTTAATCGCCATTGCCATGCTAATCCCCTGACTCCTCTTCCCTAATCCCTCTAACCGATGACTAAACAACCGACTAATAACTCTCCAATCTTGATTTATTCACAACTTCACAAAACAAATCTTCCTCCCTATTAACACCCCGGGTCACAAATGAGCTCTTATTCTAGCCTCCCTAATACTTCTCCTTATATCCCTCAACCTTCTCGGACTTCTCCCCTACACCTTTACCCCAACGACCCAACTCTCCCTTAACATAGGCCTAGCTGTTCCCCTCTGATTAGCCACAGTCATTATTGGTCTCCGCAACCAACCAACTGTAGCCCTAGGCCACCTTTTACCCGAAGGGACCCCCACCCCTCTTATCCCAGTTCTTATTATTATCGAAACCATTAGTCTTTTCATCCGACCACTAGCCCTCGGAGTGCGGCTTACTGCTAATCTAACTGCTGGCCACCTTCTCATCCAGCTAATCGCAACCGCAGCATTCGTCTTACTTCCAATTATACCCACTGTGTCTATCCTAACATCAATTGTTCTGTTCCTATTAACCCTCCTAGAAGTAGCCGTAGCTATAATCCAAGCCTACGTATTTGTTTTACTTCTAAGCCTATACCTACAAGAAAACGTTTAATGGCACACCAAGCACACGCCTACCACATAGTTGACCCAAGCCCTTGACCCCTCACAGGAGCTGTCGCAGCCCTTCTACTCACATCAGGACTAGCTATATGATTCCACTTTGGATCATTGATCCTCCTTACACTAGGCCTAATCACCATAATCCTCACTATAATCCAATGATGACGAGACATCATTCGAGAAGGAACCTTCCAAGGACACCACACTCCTCCAGTTCAAAAAGGGCTCCGATACGGAATGATTCTATTCATCACATCCGAAGTATTCTTTTTCATTGGTTTCTTCTGGGCATTCTACAATTCAAGCCTTGCCCCCACTTACGAACTAGGAGAATGTTGACCACCAACAGGGATCACCCCCCTCAACCCATTCGAAGTTCCTCTACTTAACACAGCCGTACTCCTAGCTTCAGGGGTTACTGTCACATGAGCCCACCACAGCATCATACATGGAAATCGAAAAGAAGCAATCCAATCCCTAGGCCTAACTATCCTCTTAGGTCTCTACTTTACCGCTCTCCAAGCAATAGAATATTATGAAGCCCCTTTTACTATTGCCGACGGAGTTTACGGATCCACATTCTTCGTTGCCACAGGGTTCCACGGACTTCACGTCATTATCGGCTCTTTATTCTTATCCGTGTGCTTCATTCGACAAATCCAATACCACTTCACGTCAAAACATCACTTCGGCTTCGAAGCCGCCGCATGATATTGACATTTCGTTGACGTAGTCTGACTCTTCCTGTACGTCTCTATCTACTGATGAGGCTCATACTTTCTTAGTATCA-ACAAGTACACGTGACTTCCAATCACAAAGCCTCAGTTAAAATCTGAGAGAAAGTAATGACAGCCACTATTTTAGCCATTGCCACCGCCCTTTCCCTGATCCTTCTAACTGTAAGCTTTTGGCTCCCAATAATAACCCCCGACTCAGAAAAACTCTCCCCGTACGAATGCGGATTTGATCCACTGGGCTCTGCCCGATTACCATTCTCCATACGATTCTTCCTGATCGCAATCCTATTTCTCTTATTCGACCTTGAAATCGCCCTTCTTCTCCCCTCACCCTGAGCTGCGCAATTAAATTCTCCAACTACCACTATCATCTGAGCAACCTTAATTATTACCCTTCTAACTCTTGGGTTAATCTATGAATGAATTCAAGGAGGACTAGAATGGGCTGAATGGGAAGTTAGTCCAACCAAGACAGTTGATTTCGGCTCAACAAATTATGGTTAAACCCCATAACTACCCTATGACACTCGTACACTTCAGCTTTTGCTCAGCATTCACCCTAGGCCTTACAGGCCTAGCTCTTCATCGAGCCCACCTTCTGTCAGCCCTCCTATGCCTAGAAGGGGTTATACTGTCTATGTACGTTGGCCTCTCCTCATGACCCACTCAAATCTCTCTCTTCTCATTCTCCCTAGTTCCCATACTCATGTTGACTTTTTCAGCATGCGAAGCCGGAACAGGATTAGCCTTGATAGTTGCTACAACCCGAACCCACGGAACAGACAATCTACACAACCTCAACCTCCTACAATGCTAAAAATCTTAATCCCCACACTAATGCTTATCCCATCCACATGATTAATCAACAAAAAATGACTTTGACCATCTCTCACCTCCCAAAGCCTTATTATCTCTCTTCTCAGTCTCTCTTGATTTTTCAACCAAACAGAAACCACCCACTTCTCTAACCACCTTATATCAATTGACCAACTATCAACCCCGTTGCTAATCCTCACATGCTGACTTTTACCCCTCATAATCTTGGCCAGCCAAAACCACCTCTCAACAGAACCAATCTCACGTCAACGAACCTTCATTACTATATTAGTTTTCCTCCAGCTCTCTCTAATTATAGCATTTTCCGCAACTGAGTTAATCCTATTCTATATTATATTCGAAATCACACTTATCCCAACGCTGATTATTATTACCCGCTGAGGAAACCAAGCAGAACGACTAAATGCAGGCACTTACTTTTTATTCTACACCTTAGCAGGGTCCTTGCCCTTACTGGTCGCCCTTCTATCTCTGTACTCCTACACCGGCACCCTCTCACTAAGCCTTCTCCAACTTCTCCCTAACCACATCCCCCTCTCTTGAGCAAATAAACTATGATGATTCGCCTGCCTTCTTGCCTTTATAGTCAAGATACCTCTGTACGGCACCCATCTTTGACTCCCCAAAGCCCATGTAGAGGCCCCAATCGCTGGATCCATAGTCCTAGCCGCTATTCTTCTAAAACTAGGCGGATACGGCATTATCCGAATCTCAATTACACTGACACCCGCTATAAAAGACTTAGCGTACCCCTTCCTAATCTTATCTCTATGGGGCATTATTATGACAAGCTCAATCTGCTTGCGACAAACCGACTTAAAATCTATAATCGCCTACTCTTCAGTAAGCCACATAGGCCTTGTGATTTCAGCAGCAATAATCCAAACTCCATGAAGTCTTACTGGAGCAATAATTTTGATAATCGCCCACGGATTAATCTCATCTGCCCTATTCTGCCTTGCTAATACCAATTACGAACGCACACACAGCCGAGCCCTATTACTTTCCCGAGGCCTACAATCTATTCTTCCCCTGATAGGCACATGATGATTACTATCCAACCTAGCTAATATAGCTCTCCCCCCATCACCAAACCTAATAGGAGAAATCACCATCATAACCGCCCTATTCAACTGATCAAACTGAACTATTATTCTAACCGGAATCGGCACGCTTTTAACAGCAAGTTATTCCCTTTACATATTCCTTATTACCCAACGAGGCCCCACCCCAGAACATCTAACTGCAATTACCCCAACACACACTCGAGAGCACACCCTTATAACCCTCCACCTCATCCCTATCATTCCACTAATAATAAAACCAGAACTAATCTGAGGCCTATTCTTCTGTAGACATAGTTTAACTAAAACACTAGATTGTGATTCTAGAAACAGAGGTTAAA-CCCCTCTTGTCAACCGAACCAGACTGGAGATGCCAAGAACTGCTAATTACTTCGCACCGCGGTTCAATTCCGCGGCTTGTTCGGCTTTTAAAGGAAAACAGTCTCTCCGCTGGTCTTAGGAACCAGAAACTCTTGGTGCAAATCCAAGTAAAAGCTATGAATCTCCCCCTAATCTTTAACTCCTCCTTAATAATTACAATCACAACCCTTCTCACCCCGATTCTTCTAGCATCTACCTCACTAAACACCCAACACCTCCACAAAATAATTAAAACAGCAGTAAAAACCTCATTTTTCATTAGCCTGATCCCCCTTTCGATTTTCCTCGACCAAGGGTTAGAATCTATCACAACCAACTTTCACTGAATAAATATCAACTCTTTCGATATCAACATGAGTTTTAAATTCGACATCTACTCCTCAATCTTCCTCCCTATTGCCCTATTTGTAACATGATCAATTCTAGAGTTCGCCACATGATACATAGCATCAGACCCATTAATCACTCGATTCTTTAAATATCTCCTCACCTTCTTAGTAGCCATAGTTATTCTAGTCACAGCAAACAACTTCTTTCAACTGTTTATCGGTTGAGAAGGCGTTGGAATTATATCCTTCCTTCTTATTGGATGATGATACGCCCGAGCAGATGCCAACACCGCGGCCCTACAGGCCGTGATTTACAACCGAGTAGGAGACATTGGACTCATTCTAAGCATGGCCTGAGTGGCAATAAACCTAAACTCATGGGAAATACAACAAGTATTTATACTTAATCCCGAAAACCTCACCCTCCCCCTACTAGGACTAATTCTAGCAGCCACTGGAAAATCAGCTCAATTTGGCCTCCACCCGTGACTTCCGGCGGCAATAGAAGGCCCCACCCCTGTTTCAGCCCTACTACACTCAAGCACGATGGTTGTAGCCGGAATCTTCCTGCTAATTCGCATCCACCCCATAATCCAAAACAACAACACTGCATTAACAATTTGCCTATGCCTTGGGGCAATTACAACACTCTTCACAGCTGCTTGCGCCTTAACACAAAACGACATCAAAAAAATTGTGGCATTCTCTACATCCAGTCAACTTGGCCTCATGATAGTTACAATCGGACTTAATCTTCCTCAACTAGCATTCTTCCACATCTGCACCCACGCATTCTTCAAAGCCATACTATTCCTATGCTCGGGGTCTATTATTCACAGCCTAAATGACGAACAAGACATTCGTAAAATAGGCGGCCTACAAAACTCTCTCCCCACCACCACCACCTGCTTAACAATTGGGAGCCTTGCCCTTACCGGAACCCCCTTCCTAGCAGGATTCTTCTCTAAAGATGCAATCATTGAAGCCCTAAACACCTCTCAGACCAACGCATGAGCACTAGCCCTTACACTAATCGCTACATCATTCACAGCTGTTTATAGCTTTCGAATTATCTTCTTCGCCTCTATGGGTCACCCACGATCCAACCCTCTCTCACCTATTAATGAAAACAACCCTACAGTAATAAACCCTATTAAACGCCTAGCTTGAGGAAGCATTATCTCCGGACTTGTAATCGCATCAAACATACTCCCAATTAAATCTCCTATTATGACTATACCACTTATGGCGAAACAAGCAGCCATCCTGGTTACCATGGCCGGTCTAATTATCGCAATTGACCTCGCCAACCTCACCACTTCCATTAACACCCCGACCAAAACAAAAGTTCACTCTTTCTCTAACCTCCTTGGATTCTTCCCACTGATTATTCACCGACTCACACCAAAAACTAACCTAAACATAGCACAAAAAATCGCCACACACATTGTGGATATATCCTGATATGAAAAAGCTGGTCCTCAAGGACTAGCCAACCAGCAACTGCCAATAATTAAAACCACTTCAAACATTCAACAGGGATTAATCAAAACCTACCTCACCCTCTTCTTAATAACCTCTGCCATTTTAATCTCCC------TACTCTAA-AGCACGGAGACTTCCACTATAATGCCCCCGACTTAACTCAAACACCACAAACAAAGTTAATAACAACACTCACCCCCCTACAAACAACATTCATCCACCCCAAGAATACATCAAAGACACCCCAACTCAATCCCCACGAACCACATAACCCTCCAATCCTGCTAAACCCACAACTCCGTCCTCCTCTACACCGCCCTCTACCACATATCAAGTAACCACCCCTACCATATATGCCACTACGTAGCCCACCACCGACCAACTCCCCCAAGCCTCTGGATAAGGCTCCGCCGTCAAAGCAGCCGAATAGGCAAAAACCACCAACATCCCACCTAAATAAATTAAAAACAAAACAAGAGATAAAAAGGAAGACCCCAATCCAACAATCACTCAACAACCCGCACCGGCAGCCACAACTAAACCCAGAGCAGCATAATAAGGAGAAGGGTTTGAAGCAACAGCTACTAACCCTAGTACTAAGCCTACTATAAAAAAAGAAACTATATAAATCATAATTCCCATCAGGACTCTAACCAGAACCTGTGATCTGAAAAACCACTGTTGTTCTTCAACTATGGAAACTAATGGCACCAAACATTCGAAAATCTCATCCACTTATCAAAATTGTTAATAACTCATTTATTGACCTACCAACCCCATCAAACCTATCCTCGTGATGAAACTTCGGCTCCCTTCTAGGGGTCTGCTTAATTGCCCAGATCGCTACAGGTTTATTCCTAGCAATACACTACACAGCAGACACCTCTATAGCCTTCTCATCAGTCGCCCACATCTGCCGAGACGTTAACTACGGCTGACTAATCCGTAACCTTCACGCAAACGGCGCATCCTTCTTCTTTATCTGTATTTATCTACACATTGGCCGAGGGTTGTATTATGGATCATTCCTCTACAAAGAAACATGAAATATTGGAGTCATCCTCTTATTCCTAGTCATAGCCACTGCATTTGTCGGATACGTCCTCCCCTGAGGACAAATATCTTTCTGAGGGGCCACAGTAATTACTAATCTTCTCTCTGCTATTCCGTACATCGGAAACGTACTAGTCCAATGAATCTGGGGAGGATTCTCAGTAGACAACGCTACCTTAACCCGATTTTTTGCCTTCCACTTCCTCCTACCTTTCCTTATTGCAGGAGCCAGCATCCTCCACTTACTGTTCCTCCATGAAACTGGATCAACAAACCCCACAGGACTAAACTCGGACCCAGACAAAATCCCATTTCACCCATACTTTTCTTACAAAGACCTCCTGGGATTTCTAATTATACTAACCTCACTAACTCTCCTAGCAATATTTGCCCCGAACCTTCTAGGTGACCCAGAAAACTTCACCCCAGCCAATCCACTTGTTACCCCTCCACACATCAAGCCAGAATGGTACTTCCTGTTTGCCTATGCCATCCTCCGATCGATCCCAAATAAATTAGGCGGAGTCCTAGCCCTAGTCTTCTCAATTCTGATTCTGGCTCTAATGCCCCTCCTGCATACCTCTAAACAACGAAGCCTTATATTCCGACCACTCACACAAATCACCTTCTGAGCCTTAGTAGCTGACACCCTAATCCTCACATGAATCGGAGGACAACCAGTAGAAGACCCTTATATCATGATCGGCCAACTAGCCTCAGTAATTTACTTCGCCATCTTCCTGGTCTTAATCCCCACCATTGGATGAGTAGAAAACAAACTCCTCAACTGAT-AGTCCTGATAGCTTAAC-TTAAAGCATCGGTCTTGTAAGCCGAAGACTGGAGGCTAACGCCCTCCTCAAGACTTTCA----------------------------------------------------------------------------------------------------------------------------------------------------------------------------------------------------------------------------------------------------------------------------------------------------------------------------TTTTTGGCAGTTGCCAGCCCCCA--------------------------------------------------------------------------------------------------------------------------------------------------------------------------------------------------------------------------------------------------------------------------------------------ATTCGAGGAAGAAGGAATCAAACCTCCACTATTGACCCCCAAAGCCAACATTCTATTTAAATTACCCCTCGAAGC----------------------------------------------------------------------------------------------------------------------------AAAGGATATGCTCTATATACA-----------------------------------------TACTATGCTT-ATAGAGCATTAATTTTTTAACCCCACGAATA----------------------------------------------------------------------------ATATTTATAGCT--AAAATGAAA------------------------------------------------------------------------------------------------------------------------------------------------TATCTAACATA--------------------------------------------------------GAGGATATGCTCTATATACAT---------------------------------------ACTATGCTT-ATAGAGCATTAATTTTTTAACCCCACGAATA------------------------------------------------------------------------------------------------------------AT-ATTT-ATAGCT-AAAATGAAATATCTAACATAGAGGATATGCT---------------------------------------------CTATATACATACTATGCTTATAG---------------------------AGCATTAATTTTTTAACCC-------------------------------------CACGAATAATATTTT---CAAAC-GAAAAG-----------------------------------------------------------------------AAATCTCAACATTACC--------AGCATATAATC---------------------------------CCATCAAACAAAACACTAAGAAAAC-ATAAA--------------------------------------------------------------------------------------------AA-CCTATACAGCTATCATGCAAC----------------TTTAATCCTTCATAAAAAAT----------------------------------CTAGCATGAAGAAGGAATTTCCAAAA--------------------AAAACAACC--AAGAAATCCCCAACACTACGAATATTAATCA--------------------------------------------------CAAATTTAAAAGAAATACTTACATTC-CACAAACATTCAAATTCTAGAT---------------------AAACTAAAAACCATCCAAACTAAAG-TACATTACCAACACCAA-ATAA-TTAAAGATT----------------------------CCCACCTTTAACTATTCTTTATTGAACA-TA-TACTCCATCA--AACTGCGACAATCAAGAAAAAAAGCGATATTAAAA-ATAAACATCCAATACTTAACCTAAA-AAACCCTATTTAGCTAAAAA-----------------TGATC-CACACCTT--GAAATATAAGAACAAAAAGTAGAA-GACGATTAACATTCATTAT-----------TTAAAACATGAAATGCAAATAATCATTAATGTGT--AAAAACATGAATATTCATC-----------------ACAACAATTCATGTTT-TACAAACAT-----------ATTATTATGCTTATTGAACATCTGAATTGCTTAACT-----------------GCACATTCGTACTGTTTCACT---CAGAATATCACAAAC-AAATTTTATGGT-------------------CACTAGCATAATACAAACAA-CATTTTGTCATAGTA-----ATAACCTTAAAATG-ATTTCTCTCATGACTATTAAATAACAACATAAAATTAATGTTAAAAA----CAAAAAAAAGATTAATCAAC-AATCATTATTATCA----ACCTTAAATGATTAATGAAAATGAATATTCTAAACAAA--ATAAAATTAATTCAAAAAACCTTTAAC-AATTATTAAAAGAACAGTATAAACCAT-------------AAAACCATGAAAAATGTTTATTAGACATAAATC----------CTTAATAAACAATCTCCGTGATCCCCCC--TCCCATATAAATAACAAA----TAATTTATGGATAAAACATTAAAATAT-----------------TTCCTGAACAATTAACTCAACCGGACC-AAGCAATTGTATCTAGACCCTTTCTCACTTAA--------------------CCTTGGTCCGGAAAGATGTCTG-----ATGCTAG--ATGCCCTGAATCTACCGGACTACAATATTAGCCGGATTATTGATGAG----GTTTAAAAAGCATCTGTCGGTAGTGAATCTG-TGGGATCCTAATCTC-AGACAGGTTTTAAATGAAATTCAGAAAAGCATCTCCC-CTATGTTTAAATCCATTAATTCACTTTAC-CTGGCCTCAATC--GAATTGGGTAACATCTGGTA--------TTTTTT------------------------------------------TTTTTGGTCGGCTTTCAATAG-CATTT-CAGTAGTGG-GGCCGGTGCTTC---AATTAAAC------CGGGTAGAACATAT-GGTGTATTGGC-TAAT-----------TCGTAACAGATGTATTAG--------------GCATGTGTACATTCATTAATGCATGACTGACATAAA---AATTTAAC-------TACCATAATGAA-------TTCTCAGCTTTTTACCTATTTTCCACCCGGGGCCCCGATTAGTCTATTTTTA--------------------------------------------------------------------------------------------------------------AAAAATTTTTTGCTGCGCTAAACCCCCC-TACCCCCCAAATTAA-TTTTCTTGTATAAACCTTCC-GTCTTCGTTAAACCCCT-AAACCGAAA----------------------------ACCAGTCTCTACAATTAAACTA----------------------------------------------------------------------------ACCCATCTAGTCTTAGC--------CGCTTTACCTCAACATTGAACA----------------------------------------------------------------------------------------------------------------------------------------------------------------------------------------------------------------------GAAGAAAACC-TTCTTCGCCGCTCAACTACACTCT--AAAACT------------------------------------------------------------------------------------------------------------AGAAACGGGGTACCTT-CCCTTAAACCCAAAA-------------------------------------------------------------------------ATCAAAGTAT-------------------------------------------------ACTTATATATATAT--------------------------------------------------------CGTTAAAC-------------------------------------------------------------------TTTTTTCACTTATAGCAACCCCTGTGGAGCACACTTTTA-------------------------------------------------------CCACCTTCTTTAGTACGTT------ATAAC-----AATTTTCTC-----------------------------------------TGTTCCTCATTAACACT----------------------------------------------------------------------------------------------------------------------------------------------------------------------------------------------------------------------------------------------------------------------------------------------------------------------------------------------------------------------------------------------------------------------------------------------------------------------------------
	'tropicalis_R7931_mtDNA'                                                        GCTTACGTAGCTTAAA-TAAAGCACAGCACTGAAGATGCTGAGATGAGCCCTAAAAAGCTCCGAAAGCACAAAGGTTTGGTCCCAGCCTTGTCATCAACTTTATCTGAACTTACACATGCAAGCATCCGCATTCCCGTGAAAATGCCCTTAAGCCCCTAAAA-CAGAGGATAAGGAGCCGGTATCAGGCACGAC-CATC----AGCCCACGACACCTTGCTATGCCACACCCACAAGGGAACTCAGCAGTGATAAACATTGAACATGAGCGAT-TAAAGCTCGACTCAGTTACAGATAA-CAGAGTTGGTCAATCTCGTGCCAGCCGCCGCGGTTATACGAGAAACTCAAGTTGATAATTCACGGCGTAAAGCGTGATTAAGGTTCACCC--TCACTAGAGTCAAACCCTAGCTAAGCTGTCGCACGCTTTCGCTAGACTGAAGAACACTAACGAAAGTAACTCTA----CCCAACATACCTGAACTCACGACCGCTAGGAAACAAACTGGGATTAGATACCCCACTATGCCTAGCCTTAAACCTTGACCAATTACA-CTTCAATCCGCCAGGGAACTACGAGCCCAAGCTTAAAACCCAAAGGACTTGGCGGTGCCCCAAACCCACCTAGAGGAGCCTGTTCTATAATCGATACCCCCCGCTTAACCTCACCACTTCTTGCCAAACCCGCCTATATACCACCGTCGCCAGCCCACCCCGTGAGGGGACACAAGTAGGCTCAATGA-TCAAACATCAATACGTCAGGTCAAGGTGTAGCAAATGAAGTGGGAAGAAATGGGCTACATTTTCTAA--TACTAGAAAA--AACGAAAGATCTTTATGAAACCAGATCAGAAGGCGGATTTAGCAGTAAAGAGAGACAAGAGAGCTCTCTTTAAAATGGCCCTGGGGCGCGCACACACCGCCCGTCACCCTCTTC--CAAA-AA-CCATCTACCTTAAATAA-AACATTACA-AAAACAAAGAAGAGGCAAGTCGTAACATGGTAAGCACACCGGAAGGTGCGCTTGGAAT--CAAAGTATAGCTTAACC-TAAAGCCCCTCGCTTACACCGAGACGATATCCGTTAAACCCAGATTACTTTGAGCCATAAACCTAGCCTT-AT------TATTTACCAACAAAAGATTACCCCCCTACACCAACCCCACCAACTAAACCATTTTAAACTTTTAGTATAGGCGATAGAAACAAGTCTA--AGAGCTACATATCCAGTACCGCAAGGGAAAGATGAAATAGAAATGAAACAAATAA-TAAAGCAACAAGCAGCAGAGAAAAACCCTCGTACCTTTTGCATAATGGTCTAGCAAGTCCTAGTCAAGCAAAAAGAATTTAAGTTTGACCCCCCGAAACTAAGCGAGCTACTCCGAGACAGCTTTTTAGAGCCAACCCGTCTCTGTGGCAAAAGAGTGGGAAGATCTCCGAGTAGGGGTGACAGACCAAACGAGCTTAGTGATAGCTGGTTGCTCAGGAAACGAATATAAGATCAACTCT-AAG-TCCTG--TTATTAGCAAACAAA-GC-AAAAAACACTTCTTAGAATTTATTCAACCAGGGTACAGCCTGGTTGAAACAGGATACAACCTACAACTATGGGTAAAGATCATACTTCGACAGGAA-AATGAACCAGTGGGCCTAAAAGCAGCCACCTGTTAAGAAAGCGTCAAAGCTCCCTC-AT-ATA-CCCTCCGCCAATACCGACATCTCCTCCGAACCC-TTTTTCCGTACTGAGCTGTTCAATTCTAATATTGAAGCACCTATGCTAGAACTAGTAATGTGAATCT-ACCATTCTCT--AAAATGCAAGTGTAAATCAGATCGAATTAATCACTGATAATTAACGACCTTA--TTGAGGACAGTTCAGCAAC-AACCCAAGAAAACCCTGA--ACACAACACCGTTAACCTAACACAAGAGCA-TTTAAAGAAAGATTAAAAGATGCAGAAGGAACTCGGCAAA-AGTGAACCCCGCCTGTTTACCAAAAACATCGCCTCTTGCCAAACAA-CACGTATAAGAGGTCCAGCCTGCCCAGTGACTATATGTTCAACGGCCGCGGTATTCTGACCGTGCAAAGGTAGCGTAATCACTTGTCTTTTAAATAAAGACTGGTATGAATGGCACCACGAAGGTTCAACTGTCTCCTGCATCCAATCCATTAAACTGACCTCCCCGTGCAGAGGCGGGGATATACCCATAAGACGAGAAGACCCTATGGAGCTTTAAA-CTTACGGCAACTGCTAAACAA--TCCAA-CCCCACACGGGAAAACAGACAATTAAGCAACAA--TG-ACCTAAAGTTTTCGGTTGGGGCGACCACGGAGAAAAAAAAATCCTCCTTGATGTACGGGGCCTTACCCTCTTAACCAAGAACGACAGTTCTAAGTAACAAAA-CATTTGACCACTATTGATCCAGTCCAACTGATCAACGAACCAAGTTACCCTAGGGATAACAGCGCAATCCATTTCGAAAGTTCCTATCGACAAATGGGTTTACGACCTCGATGTTGGATCAGGGCATCCCAGTGGTGCAGCCGCTACTAAAGGTTCGTTTGTTCAACGATTAAAGCCCTACGTGATCTGAGTTCAGACCGGAGTAATCCAGGTCAGTTTCTATCTATGCAGTATTTTCTCTAGTACGAAAGGACCGAGAAAATGAGGTCTATGTCACAAACAAGCCTCCTCCC--TTATCAATGAAAACAACTTAATTGA-ATAAAGGACTAACAACTTCAGCCCAAGATAAGGGCTAGCTAGTGTGGCAGAGCCTGGCTAATGCAAAAGACCTAAGCTCTTTGATTCAGGGGTTCAAATCCCCTCACTATCTATGTCCACCCTTATCACTCACTTAATCAACCCCCTTCTATACATGGTCCCGATCCTTCTAGCAGTAGCCTTCCTAACTCTTATTGAACGAAAAGTACTGGGATACATACAACATCGAAAAGGCCCAAACATTGTTGGCCCCATAGGACTTCTCCAACCAATCGCAGACGGAGTAAAACTATTTGTAAAAGAACCTATCCGCCCTTCAACCTCCTCCCAAGCCCTTTTCCTACTGGCCCCCACCATAGCCTTCGCCCTAGCCATATCTATCTGAGCCCCTATCCCCATGCCATTCTCCCTTGCCGACTTAAATCTGGGAATCCTATTCATTCTAGCCCTCTCAAGCCTCACAGTTTACACCATCCTTGGATCAGGGTGATCCTCCAATTCAAAATACGCATTAATTGGGGCTCTTCGAGCAGTTGCCCAAACAATCTCATATGAAGTTACTCTTGGTCTAATCCTCCTCTGCATAATTATACTAACCGGTGGGTTTACACTATTCAACTTCAACACAACACAAGAGCACATATGACTAGTCATTCCAGGCTGACCTATAGCAGCAATATGATACATCTCAACACTAGCGGAAACCAATCGGGCCCCATTTGACTTAACCGAAGGAGAATCTGAACTTGTTTCTGGGTTCAACGTCGAATACGCTGGGGGCCCCTTTGTTCTCTTCTTTCTAGCCGAATACGCCAATATCCTTATAATAAACACCCTGTCAACTATTCTATTCCTGGGATCCTCATTTATTAACACCCCTGAACTCACAACAATTTCGATCATGTTTAAAGCTTCCCTGCTCTCTCTTATATTCTTATGAGTACGAGCTTCATACCCACGCTTTCGATATGATCAACTAATACATCTTGTGTGAAAAAACTTTCTCCCAATCACACTAGCAATAACACTATGACACATCTCCTTACCAATCTCTATATCAGGCCTACCACCTCAAATATA--GGAAACGTGCCCGAAAG-TTAGGGATCACTTTGATAGAGTGAAACATAGGGGTTCAAACCCCCTCGTCTCCTTAGAAAGACAGGAATTGAACCTGCACCTGAGAGATCAAAACCCTCCGTACTCCCACTATACCACTCTCTAGTAAAGTCAGCTAAA-AAAGCTTTTGGGCCCATACCCCAAACATGTTGGTTAAACTCCTTCCTTTACT-AATGAACCCTATCGCACTATCAATAATCCTCTCAAGCCTAGCATTAGGCACTATCCTCACTGTATCAAGCAATCATTGATTCCTAGCCTGAATAGGCCTAGAAATCAATACCCTAGCTATCATCCCACTGATAGCCCAAAACCACCACCCACGAGCAGTTGAAGCCTCAACCAAATACTTTCTAACTCAAGCTGCAGCCTCAGCTCTTCTCTTATTCTCAGCTTTAAATAATGCTTGGTTCACTGGAGAATGGTCAATTATAAACTTGACCAACTCAATCTCATGCACCACCATAACCATCGCCATCTGCATGAAACTCGGACTAGCACCATTCCACTTCTGACTCCCAGAGGTCCTCCAAGGGCTTAATTTAACAACAGGTCTTATCCTATCTACCTGACAAAAACTTGCCCCAATGGCCATCCTCTACCAGATCTCTCCATCAATAAACACCTCCCTTCTTCTTTTAATTGGACTAACCTCAACATTAATCGGGGGGTGAGGTGGACTGAATCAAACCCAACTCCGAAAGATCCTAGCCTTCTCCTCCATTGCCCACCTTGGGTGAATAGCCTCTATCCTCCCCATCATACCTCAACTGATAATCCTAAACCTAATTATTTACCTCATCATAACATCTACCCTCTTCCTAACTCTAAAAACCATCTCATCCACTAAAATTTCCACCCTAGCCACCTCATGACCAAAAACTCCAACAACCACAGCCCTCACCCTATTAACTCTTCTTTCCCTCGGAGGATTACCCCCCTTATCAGGATTTATACCAAAATGACTTATCCTTCAAGAACTCACTAACCAAAATACCCCTATCTTAGCTACCATGCTCGCACTCTCAGCTCTTCTGAGCCTATTCTTTTATCTACGACTATCTTACTCAATTACCCTAACATCTTCACCAAATACCTCTAACTCCCCTTTAACCTGACGTCACAACTCTAAACAACCAACCACCCTCTTATCCCTCATATTAATCTCCTCATTCTTCCTCCTACCAATCTCGCCACTAATAA---------TATCCTAGGGACTTAAGTTAA-CCAGACTAAGGGCCTTCAAAGCCCTAAGAAGGAGTTGAAATCTCCTAGACCCTGTAC-------TAAGGCTTGCAGGACTTTATCCAACATCAATTGAATGCAACTCAAACACTTTAATTAAGCTAAAGCCTTT-CTAGAAAGACGGGCCTCGATCCCGTAACATTTTAGTTAACAGCTAAACGCTCAAACCAGCGAGCTTCATTCTACTTCTCCCGTTTTCGCCCCGGCAGAAAGAAAACGGGAGAAGCCCCGGCAAA-CTCTCATTTGCTTCTCCGGATTTGCAATTCGGCGTG-TCTGACACCGCAGGACTTGGGAAGAAGAGGACTTGAACCTCTGTAATTGGGGCTACAACCCACCGCCTA-ACCCTCGGCCATCTTACCTGTGGCTATTACTCGTTGATTATTCTCAACAAATCACAAAGACATCGGCACCCTTTATTTAGTCTTCGGTGCTTGAGCAGGAATGGTAGGAACAGCTTTAAGCCTCCTTATTCGAGCAGAGCTGAGTCAACCTGGAACCCTATTAGGGGACGATCAGATTTATAATGTAATTGTAACTGCACACGCCTTTATTATGATTTTCTTCATGGTAATGCCTATTATGATCGGTGGGTTTGGCAACTGACTCATTCCATTAATAATCGGGGCCCCCGACATGGCATTTCCTCGAATAAATAATATAAGCTTCTGACTCCTACCTCCATCATTCCTATTACTCCTAGCCTCTTCAGGAGTAGAAGCTGGAGCCGGAACGGGCTGAACAGTCTATCCTCCATTAGCGGGGAATTTGGCACATGCCGGAGCCTCAGTAGATTTAACAATTTTCTCCCTCCATTTAGCAGGGGTTTCTTCAATTTTGGGGGCTATTAATTTTATTACTACAACTATTAACATAAAACCCCCTGCTATATCTCAATACCAAACGCCCCTGTTTGTTTGATCCGTACTCATTACAGCTGTCCTTCTTCTTCTTTCCCTCCCTGTTCTAGCAGCCGGAATTACAATACTACTCACAGACCGAAATTTAAACACAACCTTCTTTGACCCTGCTGGTGGAGGTGACCCAGTATTATACCAACACCTATTCTGATTCTTTGGCCACCCAGAAGTCTACATTCTAATCCTTCCAGGGTTTGGTATGATCTCGCACATTGTGACCTACTACTCAGGGAAAAAAGAGCCCTTCGGATACATAGGAATAGTCTGAGCAATGATATCCATTGGACTCTTAGGTTTTATTGTATGAGCCCACCACATATTTACAGTAGACCTAAATGTTGATACCCGAGCCTACTTCACCTCAGCAACAATAATTATCGCAATCCCAACAGGGGTTAAAGTATTTAGCTGACTAGCTACAATGCATGGAGGAACAATCAAATGAGACGCCCCAATGCTATGAGCCCTTGGCTTTATTTTCCTATTTACTGTAGGCGGACTAACAGGGATCGTCCTTGCCAACTCTTCTTTAGACATCGTCCTTCACGATACCTATTATGTCGTAGCACACTTCCATTATGTTCTCTCAATAGGAGCAGTATTCGCAATTATAGGAGGCTTTGTTCATTGATTCCCGTTATTCACAGGGTACACCCTTCACGAAACATGAGCAAAAATCCACTTCGGCGTTATATTTGCAGGGGTTAACCTAACCTTCTTTCCCCAACACTTCCTAGGATTAGCGGGTATACCTCGACGTTATTCTGATTACCCAGATGCCTACACACTTTGAAACACCGTCTCATCTGTCGGCTCCTTAATTTCCCTAGTGGCGGTAATTATGATGATATTCATTATCTGAGAAGCATTCGCAGCAAAACGGGAAGTCACTCTGACAGAACTAACTTCAACAAATATTGAATGACTTCACGGATGCCCTCCCCCTTACCACACATTCGAAGAACCAGCCTTTGTACAAATTCATCCATCACACAACTAAT-CCGAGAAAAGAAGGAATCGAACCCCCATAATCTGATTTCAAGTCAGTCGCATCACCACTCTGCCATTTTCTTTTAAATCAACACCTAGAGACGTTAGTAAAACAATTACACCGCCTTGTCAAGACGGAATCACTGGTTAAACCCCGGTACATCTCATCATGGCACACCCATCACAATTAGGTTTTCAAGACGCAGCCTCTCCAATTATAGAAGAACTTTTGCACTTCCACGACCACACCCTCATAGCCGTATTCCTTATTAGTACGCTCGTTCTTTACATCATTACAATCATGATAACCACTAAACTAACCAACACCAACTCCATAGACGCCCAAGAAATCGAAATAGTTTGAACCATTATACCAGCAATTATCCTAATCATAATTGCCCTACCGTCCCTACGAATTCTTTATCTTATAGACGAAGTAAATGACCCCCATCTTACAGTAAAAACAATCGGCCATCAATGATACTGAAGCTATGAGTACACTAACTACGAAGACCTGTCATTCGACTCGTACATAATCCCAACCAGCGATCTGACCCCAGGTCAATTCCGATTATTAGAAGTCGACAACCGAATAGTAGTTCCCATGGAGTCTCCTATTCGGCTCTTAGTGACCGCTGAAGACGTTCTTCACTCCTGAGCTCTCCCATCCTTCGGAGTAAAAACAGATGCTATCCCAGGACGACTTAATCAAACATCATTCATCGCCACTCGACCAGGAGTATTCTACGGACAATGCTCAGAAATTTGCGGAGCCAATCACAGCTTCATACCGATCGTAGTCGAAGCAGTCCCACTAAACGACTTCGAGAACTGATCTTCATCAATACTAGAAGCCTCACTAAGAAGCTAAACAGGGTCA-AGCGACAGCCTTTTAAGCTGTAGACTGGTGACTCCCAACCACCCTTAGTGATATGCCACAACTAAACCCAGGCCCATGATTCGCTATTCTAATTTTCTCGTGACTAGTTCTTCTTGTCATTATTCCCCCCAAAATTCTCAAACACAAAACATTCAATGAGCCAACCACACAAACAACAGAGAAACAAAAACCTAACCCTTGAAACTGACCATGAACTTAAGCTTCTTCGATCAATTTATGAGCCCTACACTCTTAGGAATTCCTTTAATCACCATTGCCATGCTAATCCCCTGACTCCTCTTCCCTAATCCCTCTAACCGATGACTAAACAACCGACTAATAACTCTCCAATCTTGATTTATTCACAACTTCACAAAACAAATCTTCCTCCCTATTAACACTCCGGGTCACAAATGAGCTCTTATTCTAGCCTCCCTAATACTTCTCCTTATATCCCTCAACCTTCTCGGACTTCTCCCCTACACCTTTACCCCAACGACCCAACTCTCCCTTAACATAGGCCTAGCTGTTCCCCTCTGATTGGCCACAGTCATTATTGGTCTCCGCAACCAACCAACTGTAGCCCTAGGCCACCTTTTACCCGAAGGGACCCCCACCCCTCTTATCCCAGTTCTTATTATTATCGAAACCATTAGTCTTTTCATCCGACCACTAGCCCTTGGAGTGCGGCTTACTGCTAATCTAACTGCTGGCCACCTTCTCATCCAGCTAATCGCAACCGCAGCATTCGTCTTACTTCCAATTATGCCCACTGTGTCTATCCTAACATCAATTGTTCTGTTCCTATTAACCCTCCTAGAAGTAGCCGTAGCTATAATCCAAGCCTACGTATTTGTTTTACTTCTAAGCCTGTACCTACAAGAAAACGTTTAATGGCACACCAAGCACACGCCTACCACATAGTTGACCCAAGCCCTTGACCCCTCACAGGAGCTGTCGCAGCCCTTCTACTCACATCAGGACTAGCTATATGATTCCACTTTGGATCATTGATCCTCCTCACACTAGGCCTAATCACCATAATCCTCACTATAATCCAATGATGACGAGACATCATTCGAGAAGGAACCTTCCAAGGACACCACACTCCTCCAGTTCAAAAGGGACTCCGATACGGAATAATCCTATTCATCACATCCGAAGTATTCTTTTTCATTGGTTTCTTCTGGGCATTCTACAATTCAAGCCTTGCCCCCACTTACGAACTAGGAGAATGTTGACCACCAACAGGGATCACCCCCCTCAACCCATTTGAAGTTCCTCTACTTAACACAGCCGTACTCCTAGCTTCAGGGGTTACTGTCACATGAGCCCACCACAGCATCATGCATGGAAATCGAAAAGAAGCAATCCAATCCCTAGGCCTAACTATCCTCTTAGGTCTCTACTTCACCGCTCTCCAAGCAATAGAATATTATGAAGCCCCTTTTACTATTGCCGACGGAGTTTACGGATCCACATTCTTCGTTGCCACAGGGTTCCACGGACTTCACGTCATTATCGGCTCTTTATTCCTATCCGTGTGCTTCATTCGACAAATCCAATACCACTTCACGTCAAAACATCACTTCGGCTTCGAAGCCGCCGCATGATATTGACATTTCGTTGACGTAGTCTGACTCTTCCTGTACGTCTCTATCTACTGATGAGGCTCATACTTTCTTAGTATCA-ACAAGTACACGTGACTTCCAATCACAAAGCCTCAGTTAAAATCTGAGAGAAAGTAATGACAGCCACTATTTTAGCCATTGCCACCGCCCTTTCCCTGATCCTTCTAACTGTAAGCTTTTGGCTCCCAATAATAACCCCCGACTCAGAAAAACTCTCCCCGTACGAATGCGGATTTGATCCACTGGGCTCTGCCCGATTACCATTCTCCATACGATTCTTCCTGATCGCAATCCTATTTCTCTTATTCGACCTTGAAATCGCCCTTCTTCTCCCCTCACCCTGAGCTGCGCAATTAAACTCTCCAACTACCACCATCATCTGAGCAACCTTAATTATTACCCTTCTAACTCTTGGGTTAATCTATGAATGAATTCAAGGAGGACTAGAATGGGCTGAATGGGAAGTTAGTCCAACCAAGACAGTTGATTTCGGCTCAACAAATTATGGTTAAACCCCATAACTACCCTATGACACTCGTACACTTCAGCTTTTGCTCAGCATTCACCCTAGGCCTTACAGGCCTAGCTCTTCATCGAGCCCACCTTCTGTCAGCCCTTCTATGCCTAGAAGGGGTTATACTGTCTATGTACGTTGGCCTCTCCTCATGACCCACTCAAATCTCTCTCTTCTCATTCTCCCTAGTTCCCATACTCATGTTGACTTTTTCAGCATGCGAAGCTGGAACAGGATTAGCCTTGATAGTTGCTACAACCCGAACCCACGGAACAGACAATCTACACAACCTCAACCTCCTACAATGCTAAAAATCTTAATCCCCACACTAATGCTTATTCCATCCACATGATTAATCAACAAAAAATGACTTTGACCATCTCTCACCTCCCAAAGCCTTATTATCTCTCTTCTCAGTCTCTCTTGATTCTTCAACCAAACAGAAACCACCCACTTCTCTAACCACCTTATATCAATTGACCAACTATCAACCCCGTTGCTAATCCTCACATGCTGACTTTTACCCCTCATAATCTTGGCCAGCCAAAACCACCTCTCAACAGAACCAGTCTCACGTCAACGAACCTTCATTACTATATTAGTTTTCCTCCAGCTCTCTCTAATTATAGCATTTTCCGCAACTGAGTTAATCCTATTCTATATTATATTCGAAGTCACACTTATCCCAACGCTGATTATTATTACCCGCTGAGGAAACCAAGCAGAACGACTAAATGCAGGCACTTACTTTTTATTCTACACCTTAGCAGGGTCCTTGCCTTTACTGGTCGCCCTTCTATCTCTGTACTCCTACACCGGCACCCTCTCACTAAGTCTTCTCCAACTTCTCCCTAACCACATCCCCCTCTCATGAGCAAATAAACTATGATGATTCGCCTGCCTTCTTGCCTTTATAGTCAAAATACCTCTGTACGGCACCCATCTTTGACTCCCCAAAGCCCATGTAGAGGCCCCAATCGCTGGATCCATAGTCCTAGCCGCTATTCTTCTAAAACTAGGCGGATACGGCATTATCCGAATCTCAATTACACTGACACCCGCTATAAAAGACTTAGCGTACCCCTTTCTAATCTTATCTCTATGGGGCATTATTATGACAAGCTCAATCTGCTTGCGACAAACCGACTTAAAATCTATAATCGCCTACTCTTCAGTAAGCCACATAGGCCTTGTGATTTCAGCAGCAATGATCCAAACTCCATGAAGTCTTACTGGAGCAATAATTTTGATAATCGCCCACGGATTAATCTCCTCTGCCCTATTCTGCCTTGCTAATACCAATTACGAACGCACACACAGCCGAGCCCTATTACTTTCCCGAGGCCTACAATCTATTCTTCCCCTGATAGGCACATGATGATTACTATCCAACCTAGCTAATATAGCTCTCCCCCCATCACCAAACCTAATAGGAGAAATCACCATCATAACCGCCTTATTCAACTGATCAAACTGAACTATTATTCTAACCGGAATCGGCACGCTTTTAACAGCAAGTTATTCCCTTTACATATTCCTTATAACCCAACGAGGCCCCACCCCAGAACATCTAACTGCAATTACCCCAACACACACTCGAGAGCACACCCTTATAGCCCTCCACCTCATCCCTATCATTCCACTAATAATAAAACCAGAACTAATCTGAGGCCTATTCTTCTGTAGACATAGTTTAACTAAAACACTAGATTGTGATTCTAGAAACAGAGGTTAAA-CCCCTCTTGTCAACCGAACCAGACTGGAGATGCCAAGAACTGCTAATTACTTCGCACCGCGGTTCAATTCCGCGGCTTGTTCGGCTTTTAAAGGAAAACAGTCTCTCCGCTGGTCTTAGGAACCAGAAACTCTTGGTGCAAATCCAAGTAAAAGCTATGAATCTCCCCCTAATCTTTAACTCCTCCTTAATAATCACAATCACAACCCTTCTCACCCCGATTCTTCTAGCATCTACCTCACTAAACACCCAACACCTCCACAAAATAATTAAAACAGCAGTAAAAACCTCATTTTTCATTAGCCTGATCCCCCTTTCGATTTTCCTCGACCAAGGGTTAGAATCTATCACAACCAACTTTCACTGAATAAATATCAACTCTTTCGATATCAACATGAGTTTTAAATTCGACATCTACTCCTCAATCTTCCTCCCTATTGCCCTATTTGTAACATGATCAATTCTAGAGTTCGCCACATGATACATAGCATCAGACCCACTAATCACTCGATTCTTTAAATATCTCCTCACCTTCTTAGTAGCCATAGTTATTCTAGTCACAGCAAACAACTTCTTTCAACTGTTTATTGGTTGAGAAGGCGTTGGAATTATATCCTTCCTTCTTATTGGATGATGATACGCCCGAGCAGATGCCAACACCGCGGCCCTACAGGCCGTGATTTACAACCGAGTAGGAGACATTGGACTCATTCTAAGCATGGCCTGAGTGGCAATAAACCTAAACTCATGAGAAATACAACAAGTATTTATACTTAATCCCGAAAACCTCACCCTCCCCCTACTAGGACTAATTCTAGCAGCCACTGGAAAATCAGCTCAATTTGGCCTCCACCCGTGACTTCCGGCGGCAATAGAAGGCCCCACCCCTGTTTCAGCCCTACTACACTCAAGCACGATGGTTGTAGCCGGAATCTTCCTGCTAATTCGCATCCACCCCATAATCCAAAACAACAACACTGCATTAACAATTTGCCTATGCCTTGGGGCAATTACAACACTCTTCACAGCTGCTTGCGCCTTAACACAAAACGACATCAAAAAAATTGTGGCATTCTCTACATCCAGTCAACTTGGCCTCATGATAGTTACAATCGGACTTAATCTTCCTCAACTAGCATTCTTCCACATCTGCACCCACGCATTCTTCAAAGCCATACTATTCCTATGCTCGGGGTCTATTATTCACAGCCTAAATGACGAACAAGACATTCGTAAGATAGGCGGCCTACAAAACTCTCTCCCCACCACCACCACCTGTTTAACAATCGGGAGCCTTGCCCTTACCGGAACCCCCTTCCTAGCAGGATTCTTCTCTAAAGATGCAATCATTGAAGCCCTAAACACCTCTCAGACCAACGCATGAGCACTAGCCCTTACACTAATCGCTACATCATTCACAGCTGTTTATAGCTTTCGAATTATCTTCTTCGCCTCTATGGGTCACCCACGATCCAACCCTCTCTCACCTATTAATGAAAACAACCCTACAGTAATAAACCCTATTAAACGCCTAGCTTGAGGAAGCATTATCTCCGGACTTGTAATCGCATCAAACATACTCCCAATTAAATCTCCTATTATGACTATACCACTTATGGCGAAACAAGCAGCCATCCTGGTTACCATGGCCGGTCTAATTATCGCAATTGACCTCGCCAACCTCACCACCTCCATTAACACCCCAACCAAAACAAAAGTTCACTCTTTCTCTAACCTCCTTGGATTCTTCCCACTGATTATTCACCGACTCACACCAAAAACTAACCTAAACATAGCACAAAAAATCGCCACACACATTGTGGATATATCCTGATATGAAAAAGCTGGCCCTCAAGGACTAGCCAACCAGCAACTGCCAATAATTAAAACCACTTCAAACATTCAACAGGGATTAATCAAAACCTACCTCACCCTCTTCTTAATGACCTCTGCCATTTTAATCTCCC------TACTCTAA-AGCACGGAGACTTCCACTATAATGCCCCCGACTTAACTCAAACACCACAAACAAAGTTAATAACAACACTCACCCCCCTACAAACAACATTCATCCACCCCAAGAATACATCAAAGACACCCCAACTCAATCCCCACGAACCACATAACCCTCCAATCCTGCTAAACCCACAACTCCGTCCTCCTCTACACCGCCCTCTACCACATATCAAGTAACCACTCCTACCATATATGCCACTACGTAGCCCACCACCGACCAACTCCCCCAAGCCTCTGGATAAGGCTCCGCCGTCAAAGCAGCCGAATAGGCAAAAACCACCAACATCCCACCTAAATAAATTAAAAACAAAATAAGAGATAAAAAGGAAGACCCCAATCCAACAATCACTCAACAACCCGCACCGGCAGCCACAACTAAACCCAGAGCAGCATAATAAGGAGAAGGGTTTGAAGCAACAGCTACTAGCCCTAGTACTAAGCCTACTATAAAAAAAGAAACTATATAAATCATAATTCCCATCAGGACTCTAACCAGAACCTGTGATCTGAAAAACCACTGTTGTTCTTCAACTATGGAAACTAATGGCACCAAACATTCGAAAATCTCACCCACTTATCAAAATTGTTAATAACTCATTTATTGACCTACCAACCCCATCAAACCTATCCTCGTGATGAAACTTCGGCTCCCTTCTAGGGGTCTGCTTAATTGCCCAGATCGCTACAGGTTTATTCCTAGCAATACACTACACAGCAGACACCTCTATAGCCTTCTCATCAGTCGCCCACATCTGCCGAGACGTTAACTACGGCTGACTAATCCGTAACCTTCACGCAAACGGCGCATCCTTCTTCTTTATCTGTATTTATTTACACATTGGCCGAGGGTTGTATTATGGATCATTCCTCTACAAAGAAACATGAAATATTGGAGTCATCCTCTTATTCCTAGTCATAGCCACTGCATTTGTCGGATACGTCCTTCCCTGAGGACAAATATCTTTCTGAGGGGCCACAGTAATTACTAATCTTCTCTCTGCTATTCCGTACATCGGAAACGTACTAGTCCAATGAATCTGGGGAGGATTCTCAGTAGACAACGCTACCTTAACCCGATTTTTTGCCTTCCACTTCCTCCTACCTTTCCTTATTGCAGGAGCCAGCATCCTCCACTTACTGTTCCTCCATGAAACTGGATCAACAAACCCCACAGGACTAAACTCGGACCCAGACAAAATCCCATTTCACCCATACTTTTCTTACAAAGACCTCCTGGGGTTTCTAATTATACTAACCTCACTAACTCTCCTAGCAATATTTGCCCCGAACCTTCTGGGTGACCCAGAAAACTTCACCCCAGCCAACCCACTTGTTACCCCTCCACACATCAAGCCAGAATGGTACTTCCTGTTTGCCTATGCCATCCTCCGATCGATCCCAAATAAATTAGGCGGAGTCCTAGCTCTAGTCTTCTCAATTCTAATTCTGGCTCTAATGCCCCTCCTGCATACCTCTAAACAACGAAGCCTTATATTCCGACCACTCACACAAATCACCTTCTGAGCCTTAGTAGCTGACACCCTAATCCTCACATGAATCGGAGGACAACCAGTAGAAGACCCTTATATCATGATTGGCCAACTAGCCTCAGTAATTTACTTCGCCATCTTCCTGGTCTTAATCCCCACCATTGGATGAGTAGAAAACAAACTCCTCAACTGAT-AGTCCTGATAGCTTAAC-TTAAAGCATCGGTCTTGTAAGCCGAAGACTGGAGGCTAACGCCCTCCTCAAGACTTTCA----------------------------------------------------------------------------------------------------------------------------------------------------------------------------------------------------------------------------------------------------------------------------------------------------------------------------TTTTTGGCAGTTGCCAGCCCCCA--------------------------------------------------------------------------------------------------------------------------------------------------------------------------------------------------------------------------------------------------------------------------------------------ATTCGAGGAAGAAGGAATCAAACCTCCACTATTGACCCCCAAAGCCAACATTCTATTTAAATTACCCCTCGAAGC----------------------------------------------------------------------------------------------------------------------------AAAGGATATGCTCTATATACA-----------------------------------------TACTATGCTT-ATAGAGCATTAATTTTTTAACCCCACGAATA----------------------------------------------------------------------------ATATTTATAGCTA-AAAATGAAA------------------------------------------------------------------------------------------------------------------------------------------------TATCTAACATA--------------------------------------------------------GAGGATATG-----TATACAT---------------------------------------ACTATGCTT-ATAGAGCATTAATTTTTTAACCCCACGAATA------------------------------------------------------------------------------------------------------------AT-ATTT-ATAGCTAAAAATGAAATATCTAACATAGAGGATATGTT---------------------------------------------CTGTATACATACTATGCTTATAG---------------------------AGCATTAATTTTTTAACCC-------------------------------------CACGAATAACATTCT---CAAATAAAAAAG-----------------------------------------------------------------------AAACTTCAACATTATC--------AGCATACAATC---------------------------------CCATCAAACAAAACACTAAGAAAAC-ATAAA--------------------------------------------------------------------------------------------AA-CCTATACAGCTATCATGCAAC----------------TTTAATCCTTCATAAAAAAT----------------------------------CTAGTATGAAGAAGGAATTTTCAAAA--------------------AGACAACCA--AGAAAATCCCCAACATCATGAATATTACTCA--------------------------------------------------CAAATTTAAAAGAAACCCTTACATTT-CACAAACATTCAAATTCTAGAT---------------------AAACTAAAAACCATCAGAACTAAAG-TACATTACCAACATCAA-ATAA-TTAAAGATT----------------------------TCCACCTTTAACTATTCTTTATTGAACA-TA-TACTCCATCA--AACTGCGACAATCAAGAAAAAAAGCAATATTAAAA-ATAAACATCCAATACTCAACCTAAA-AAACCCTACTTAGCTAAAAA-----------------TGATC-CACACCTT--GAAATATAAGAAC-AAAAGTAAAA-GACGATTAACATTCATTAT-----------TTAAAACATAAAATGCAAATAACCATTAATGTGT--GAAAACATGAATATTCATA-----------------ACAACAACCTATGTTT-GACAAACAT-----------ATTATTATGCTTATTGCGCATCTGGATTGCTTAACT-----------------GCACATTCGTACTGTTTCACT---CAGAATATCACAAAC-AAATTTTATGGT-------------------CACTAGCATAATACAAACAA-CATTTTGTTATAGTA-----ATAACCTTAAAATG-ATTCCTCTCATGACTATTAAATAATAACATAAAATTAATGTTAAAAA----CAAAAAAAAGATTAACTAAC-AATCATTATTATCA----ACCATAAATGATTAATGAAAATGAATATTCTAAACAAA--ATAAAATTAATTCAAAAAACCTTTAAC-AATTATTAGAAGAACAATATAAACCAT-------------AAAACCATGAAAAATGCTTATTAGACATAAATC----------CTTAATAAACAGTCTCCGTGATCCTCCC--TCCCATATAAATAACAAA----TAATTTATGGATAAAACATTAAAGTAT-----------------TTCCTGAACAATTAACTCAACCGGACC-AAGCAATTGTATCTAGACCCTTTCTCACTTAA--------------------CTTTGGTCCGGAAAGATGTCTG-----ATGCCAG--ATGCCCTGAATCTACCGGACTACAATATTAGCCGGATTATTGATGAG----GTTTAAAAAGCATCCGTCGGTAGTGAATCTG-TGGGATCCTAATCTT-AGGCAGGTTTTAAATGAAATTCAGAAAAGCATCTCCC-CTATGTTTAAATCCATTGATACACTTTAC-CTGGCCTCAATC--GAATTGGGTAACATCTGGTAT-------TTTTTT------------------------------------------TTTTTGGTCGGCTTTCAATAG-CATCT-CAGTAGTGG-GGCCGGTGCTTC---AATTAAAC------CGGGTAGAACATAT-GGTGTATTGGC-TAAT-----------TCGTAACAGATGTATTAG--------------GCATGTGTACATTCATTAATGCATGACTGACATAAA---AATTTAAC-------TATCATAATGAA-------TTCTCAGCTTTTTACCTATTTTCCACCCGGGGCCCCGATTAGTCTGTTTTTA--------------------------------------------------------------------------------------------------------------AAAAATTTTTTGCTGCGCTAAACCCCCC-TACCCCCCAAATTAA-TTTTTTTGTATAAACCTTCC-GTCTTCGTTAAACCCCT-AAACCGAAA----------------------------ACCAGTCTCTACAATTAAACTA----------------------------------------------------------------------------ACCCATCTAGTCTTAGC--------CGCTTTACCTCAACATTGAACA----------------------------------------------------------------------------------------------------------------------------------------------------------------------------------------------------------------------GAAGAAAACC-TTCTTCACCGCTCAACTACACTCT--AAAACT------------------------------------------------------------------------------------------------------------AGAAACGGGGTACCTT-CCCTTAAACCCAAAA-------------------------------------------------------------------------ATCAATGTAT-------------------------------------------------ACTTATATATATAT--------------------------------------------------------CGTTAAAC-------------------------------------------------------------------TTTTTTCACTTATAGCAACCCCTGTGGAGCACACTTTTA-------------------------------------------------------TCACCTTCTTTAGTACGTT------ATAAC-----AATTTTCTC-----------------------------------------TGTTCCTCACCAACACT----------------------------------------------------------------------------------------------------------------------------------------------------------------------------------------------------------------------------------------------------------------------------------------------------------------------------------------------------------------------------------------------------------------------------------------------------------------------------------
	'calcaratus_R7934_mtDNA'                                                        GCTTACGTAGCTTAAA-TAAAGCACAGCACTGAAGATGCTGAGATGAGCCCTAAAAAGCTCCGAAAGCACAAAGGTTTGGTCCCAGCCTTGTCATCAACTTTATCTGAACTTACACATGCAAGCATCCACATTCCCGTGAAAATGCCCTTAAGCCCCCTAAA-CAGAGGATAAGGAGCCGGTATCAGGCACGAC-CATC----AGCCCACGACACCTTGCTATGCCACACCCACAAGGGAACTCAGCAGTGATAAACATTGAACATGAGCGAT-TAAAGCTCGACTCAGTTACAGATAA-CAGAGTTGGTCAATCTCGTGCCAGCCGCCGCGGTTATACGAGAAACTCAAGTTGATAATTCACGGCGTAAAGCGTGATTAAGGTTCACCT--ACACTAGAGTCAAACCCTAGCTAAGCTGTCGCACGTTTTCGCTAGACTGAAGAACACTTACGAAAGTAACTCTA----TCCAACACACCTGAACTCACGACCGCTAGGAAACAAACTGGGATTAGATACCCCACTATGCCTAGCCTTAAACCTTGACCAATTACA-CTTCAATCCGCCAGGGAACTACGAGCCCAAGCTTAAAACCCAAAGGACTTGGCGGTGCCCCAAACCCACCTAGAGGAGCCTGTTCTATAATCGATACCCCCCGCTTAACCTCACCACTTCTTGCCAAACCCGCCTATATACCACCGTCGCCAGCCCACCCCGTGAGGGGATCCAAGTAGGCTCAATGA-TCAATCATCAATACGTCAGGTCAAGGTGTAGCAAATGAAGTGGGAAGAAATGGGCTACATTTTCTAA--CACTAGAAAA--AACGAAAGATCTCTATGAAACCAGATCAGAAGGCGGATTTAGCAGTAAAGAGGGACAAGAGAGCTCTCTTTAAAATGGCCCTGGGGCGCGCACACACCGCCCGTCACCCTCTTC--TAAATAA-CCCACTACCTTAAATAA-AACATCACATGAAACAAAGAAGAGGCAAGTCGTAACATGGTAAGCGCACCGGAAGGTGCGCTTGGAAT--CAAAGTATAGCTTAACT-TAAAGCCCCTCGCTTACACCGAGGCGATATCCGTTAGACCCAGATTACTTTGAGCCATAAACCTAGCCTT-AT------TATCTACCAACAAAAGATTA-CCCCCTCCACTAACCTTACCAACTAAATCATTTTCAACTTTTAGTATAGGCGATAGAAACAAGTCTA--AGAGCTACACATCTAGTACCGCAAGGGAAAGGTGAAATAGAAATGAAACAAATAA-CAAAGCAACAAGCAGCAGAGAAGAAACCTCGTACCTTTTGCATAATGGTCTAGCAAGTCCTAGTCAAGCAAAAAGAATTTCAGTTTGACCCCCCGAAACTAAGCGAGCTACTCCGAGACAGCTTTTTAGAGCCAACCCGTCTCTGTGGCAAAAGAGTGGGAAGATCTCCGAGTAGGGGTGACAGACCAAACGAGCTTAGTGATAGCTGGTTGCTCAGGAAACGAATATAAGATCAACTCT-AAG-TTCTG--TTATTAGCAGAAAAA-GC-AAAAAACACTTCTTAGAATTTATTCAACCAGGGTACAGCCTGGTTGAAACAGGATACAACCTAGAACTATGGGTAAAGATCACACCTCAACAGGAA-AATGACCCAGTGGGCCTAAAAGCAGCCACCTGTAAAGAAAGCGTCAAAGCTCGCTC-AT-ACATTTTTCCACTAATACCGACACCTCCTCCGAACCC-TTTCTCCGTACTGAGCTCTTCAATTCTAATATTGAAGCACCTATGCTAGAACTAGTAATGTGAATCT-ACCATTCTCC--AAAATGCAAGTGTAAATCAGATCGAATAAATCACTGATAATTAACGACCTTA--TTGAGAACAGTTCAGCAAC-AACTCAAGAAAACCCTGA--ACACAACACCGTTAACCTAACACAAGAGCA-TTTCAAGAAAGATTAAAAGATGCAGAAGGAACTCGGCAAACAACGAACCCCGCCTGTTTACCAAAAACATCGCCTCTTGCCAAACAA-CACGTATAAGAGGTCCAGCCTGCCCAGTGACTATATGTTCAACGGCCGCGGTATTCTGACCGTGCAAAGGTAGCGTAATCACTTGTCTTTTAAATAAAGACTGGTATGAATGGCACCACGAAGGTTCAACTGTCTCCTGCATCCAATCCATTAAACTGACCTCCCCGTGCAGAGGCGGGGATATGTCCATAAGACGAGAAGACCCTATGGAGCTTTAAA-CTCACGGCAACTGCTAAACAA--CCTAACCCCCACACGGGAAAACAAACAATTAAGCAACAA--TG-ACCCAAAGTTTTCGGTTGGGGCGACCACGGAGAAAAAAAAATCCTCCTTGATGTACGAGGCCTTACCCTCTTAACCAAGAACGACAGTTCTAAGTAACAAAA-CATTTGACCACTATTGATCCAGTCCAACTGATCAACGAACCAAGTTACCCTAGGGATAACAGCGCAATCCATTTCGAAAGTTCCTATCGACAAATGGGTTTACGACCTCGATGTTGGATCAGGGCATCCCAGTGGTGCAGCCGCTACTAAAGGTTCGTTTGTTCAACGATTAAAGCCCTACGTGATCTGAGTTCAGACCGGAGTAATCCAGGTCAGTTTCTATCTATGCAGTATTTTCTCTAGTACGAAAGGACCGAGAAAATGAGGCCTATCTCATAAAAAAGCCTCCTCCC--TTATCAATGAAAACAACTAAATTGA-ATAAAGGACTTC-AACTTCAGCCCAAGATCAGGGCTAGCTAGTGTGGCAGAGCCTGGCTAATGCAAAAGACCTAAGCTCTTTGATTCAGGGGTTCAAATCCCCTCACTATCTATGTCCACCCTGATCACTCACCTAATTAATCCTCTTTTGTATATAGTCCCAATTCTTCTGGCAGTAGCCTTTCTAACCCTAATTGAACGGAAAGTGCTAGGATACATACAGCATCGAAAAGGCCCTAACATTGTCGGACCCACAGGACTTCTCCAGCCAATCGCAGATGGGGTAAAATTATTTGTTAAAGAACCTATTCGCCCTTCAACCTCCTCCCAAGCCCTTTTCTTACTGGCCCCCACCATAGCCTTCGCCCTAGCTATATCAATCTGAGCCCCTATGCCAATGCCCTTCTCACTTGCGGACTTAAATCTAGGGATCCTCTTCATTCTGGCTCTCTCAAGCCTTACAGTCTATACTATCCTCGGGTCAGGATGATCCTCCAATTCAAAATACGCATTAATTGGGGCACTTCGAGCAGTTGCCCAAACAATCTCATATGAAGTTACTCTTGGTCTTATCCTCCTCTGCATGATTATACTAACCGGCGGCTTCACACTATTCAACTTCAACACAACGCAAGAACACATGTGACTTGTGATTCCAGGCTGACCTATAGCAGCAATATGATACATTTCAACTCTAGCAGAAACCAACCGAGCCCCATTTGACTTAACCGAGGGGGAATCTGAACTTGTTTCTGGCTTCAACGTCGAATACGCCGGAGGCCCCTTTGTTCTCTTCTTTCTAGCCGAATATGCCAACATCCTAATAATAAACACCCTATCAACTATTCTTTTCCTAGGGTCCTCATTTATTAACACCCCTGAGCTCACAACAATTTCAATCATATTCAAAGCTTCCCTACTTTCCCTCCTATTCTTATGAGTACGAGCCTCATACCCACGCTTCCGATATGACCAACTAATACACCTTGTATGAAAAAACTTTCTCCCAATTACTCTGGCAATAACACTATGACACATCTCCTTACCAATCTCCCTATCAGGTCTACCTCCTCAAATATA--GGAAACGTGCCCGAAAG-TTAGGGATCACTTTGATAGAGTGAAATATAGGGGTTCAAACCCCCTCGTCTCCTTAGAAAGACAGGAATTGAACCTGCACCTGAGAGATCAAAACCCTCCGTACTCCCACTATACCACTCTCTAGTAAAGTCAGCTAAA-AAAGCTTTTGGGCCCATACCCCAAACATGTTGGTTAAACTCCTTCCTTTACT-AATGAACCCAATCGCACTGTCAATAATCCTCTCGAGCCTCGCATTAGGCACTATTCTTACTGTATCAAGCAATCACTGATTTCTAGCCTGAATGGGCCTAGAAATCAATACCTTAGCTATCATCCCCCTGATAGCCCAAAACCACCACCCCCGAGCAGTTGAAGCCTCAACTAAATACTTTCTAACTCAAGCTGCAGCCTCAGCCCTTCTACTATTTTCAGCTTTAAACAATGCCTGATTCACTGGAGAATGATCAATTATAAACTTGACCAACCAAATTTCATGTACCACCATAACTATTGCCATTTGCATAAAATTAGGACTGGCACCATTCCACTTCTGACTCCCAGAAGTCCTCCAAGGGCTGAATTTAACGACAGGTCTTATCCTATCTACCTGGCAAAAACTCGCCCCAATAGCCATCCTCTATCAAATCTCCCCATCAACAAACACCTCCCTTCTCCTTTTAATTGGACTTACTTCAACATTAATCGGGGGGTGAGGTGGACTAAACCAAACCCAACTACGAAAGATCCTAGCCTTCTCCTCTATCGCTCACCTTGGATGAATAGCTTCCATCCTCCCCATCATACCTCAACTAATAATCTTAAACCTAATTATCTACCTAATTATAACATCCACCCTGTTTCTAACCCTAAAAACTATCTCATCTACTAAGATCTCCTCCCTGGCTACCTCATGGCCCAAAACCCCAACAACAACAGCACTCACCCTGCTAACCCTCCTTTCTCTTGGAGGGTTACCCCCATTATCAGGGTTTATGCCAAAATGACTCATCCTACAAGAACTAACCAATCAAAATACTCCCATCTTAGCCACTATACTTGCACTGTCAGCTCTTTTGAGCCTATTCTTTTACTTACGACTATCTTACTCAGTCACTCTAACATCTTCACCAAACACCTCTAACTCCTCTCTGACCTGACGTCACAACTCAAAACAACCAACCACCCTCTTATCACTTATACTTATCTCCTCGTTCTTCCTCTTACCAATCTCACCATTAATAG---------TATCTTAGGGACTTAAGTTAA-CCAGACTAAGGGCCTTCAAAGCCCTAAGAAGGAGTTAAAATCTCCTAGACCCTGAAC-------TAAGGCTTGCAAGACTTTATCCCACATCAATTGAATGCAACTCAAACACTTTAATTAAGCTAAAGCCTTT-CTAGAAAAACGGGCCTTGATCCCGTAACATTTTAGTTAACAGCTAAACGCTCAATCCAGCGAGCTTCATTCTACTTCTCCCGTTTTCGCCCCGACAAAAAGAAAACGGGAGAAGCCCCGACAAA-CCTTCGCTTGCCTCTCCGAATTTGCAATTCGGCGTG-TCTGACACCGCAGGGCTTGGGAAGAAGAGGACTTGAACCTCTGTAATTGGGGCTACAACCCACCGCCTA-ACCCTCGGCCATCTTACCTGTGGCTATTACTCGTTGACTATTCTCAACAAATCACAAAGACATCGGCACCCTTTACTTAGTCTTCGGTGCTTGAGCAGGAATGGTAGGAACAGCTTTAAGCCTCCTTATTCGAGCAGAGCTGAGTCAGCCTGGAACCCTGTTGGGGGACGATCAGATTTATAATGTAATTGTAACCGCACACGCCTTTATTATAATCTTCTTCATGGTAATGCCTATTATGATCGGCGGGTTTGGCAACTGGCTCGTCCCGTTGATAATTGGCGCCCCCGACATGGCATTTCCTCGGATGAACAATATAAGCTTTTGACTCCTGCCCCCTTCATTCCTCTTACTCCTAGCCTCTTCAGGGGTTGAAGCTGGAGCCGGAACCGGTTGAACAGTTTATCCTCCATTAGCGGGAAACTTGGCACATGCCGGAGCCTCAGTAGATTTGACCATTTTCTCCCTCCATCTGGCAGGGGTCTCTTCGATTTTAGGAGCTATCAATTTTATTACCACAACTATTAACATGAAGCCCCCCGCTATATCTCAGTACCAAACGCCCTTGTTTGTTTGATCCGTTCTCATCACAGCCGTTCTTCTTCTTCTATCCCTACCTGTCCTAGCAGCCGGAATTACAATACTTCTTACAGACCGAAACTTAAATACAACCTTCTTCGACCCTGCTGGTGGAGGTGACCCAGTACTTTACCAACACCTATTCTGATTCTTTGGCCACCCAGAAGTCTACATTCTGATTCTTCCAGGATTTGGTATAATCTCGCACATTGTAACCTACTATTCAGGCAAAAAAGAGCCTTTCGGGTACATAGGGATAGTCTGAGCAATGATGTCTATCGGGCTCTTAGGTTTTATTGTGTGAGCCCACCACATGTTTACAGTAGACCTAAACGTTGACACCCGAGCCTACTTCACCTCTGCAACAATAATTATCGCAATCCCAACAGGGGTTAAAGTGTTTAGCTGACTAGCCACAATGCATGGAGGAACAATCAAGTGAGACGCCCCAATGCTATGAGCCCTTGGCTTCATTTTCCTGTTTACTGTAGGAGGGCTGACAGGAATCGTTCTTGCTAATTCTTCCTTAGACATCGTCCTTCATGACACCTATTACGTCGTAGCACATTTCCACTACGTTCTTTCAATAGGGGCAGTATTCGCAATTATAGGAGGCTTTGTTCATTGATTCCCTCTATTCACAGGATACACCCTCCACGAAACATGAGCAAAAATCCACTTCGGCGTTATATTTGCAGGGGTCAATCTTACCTTCTTCCCCCAGCACTTCCTAGGGTTAGCAGGCATGCCTCGACGTTACTCTGACTACCCAGATGCTTACACACTTTGAAACACCGTATCATCTGTCGGCTCTTTAATTTCCCTAGTGGCAGTAATCATGATGATATTCATCATCTGAGAGGCATTCGCAGCAAAACGGGAGGTCACCCTGACGGAACTAACCTCAACTAATATCGAGTGGCTTCACGGATGTCCTCCCCCCTACCACACATTCGAAGAACCAGCCTTCGTCCAAATTCAACCATCACACAATTAAC-CCGAGAAAAGAAGGAATTGAACCCCCATAATCTGATTTCAAGTCAGTCGCATCACCACTCTGCCATTTTCTTTTAAATCAACACCCAGAGATGTTAGTAAAATAATTACACCGCCTTGTCAAGACGAAATCACTGGTTAAACCCCGGTACATCTCAACATGGCACACCCATCACAATTAGGTTTTCAAGACGCAGCCTCTCCAATTATAGAAGAACTTCTACACTTCCACGACCACACTCTAATAGCCGTATTCCTTATTAGTACGCTCGTTCTTTACATCATCACAATTATAATAACCACTAAACTAACCAACACCAACTCCATAGACGCCCAAGAAATCGAAATAGTTTGAACCATTATACCAGCAATTATCCTGATCATAATTGCCCTGCCATCCCTACGAATCCTTTACCTCATAGACGAAGTAAATGACCCACACCTTACAGTAAAAACAATTGGCCATCAGTGATACTGAAGCTATGAGTATACCAATTACGAAGACCTGTCATTCGACTCTTACATAACTCCAACCAGCGATCTAACCCCTGGCCAATTCCGATTGTTAGAAGTCGACAACCGAATAGTAGTTCCTATAGAATCCCCCATCCGTCTTTTAGTAACCGCTGAAGACGTCCTTCACTCCTGAGCTCTCCCATCCTTTGGGGTGAAAACAGATGCTATCCCAGGACGACTTAATCAAACATCATTCATCGCCACCCGACCAGGGGTATTCTACGGGCAATGCTCAGAAATTTGCGGAGCCAATCACAGCTTCATGCCGATCGTAGTCGAAGCAGTCCCACTAAATGACTTCGAGAACTGATCTTCATCAATACTAGAAGCCTCACTAAGAAGCTAAACAGGGTCA-AGCGACAGCCTTTTAAGCTGTAGACTGGTGACTCCCAACCACCCTTAGTGATATGCCACAACTAAATCCCGGCCCATGATTCACCATTCTAATTTTCTCATGACTAGTTCTTCTAGTTATTATCCCCCCAAAAGTTCTTAAACACAAAACATTCAATGAACCAACCACACAAACAACAGAGAAACAAAAACCTAATCCTTGAAACTGACCATGAACCTAAGCTTCTTCGATCAATTTATGAGCCCGACACTCCTAGGGATTCCTTTAATCGCCATCGCCATGTTAGTCCCATGACTCCTCTTCCCCAACCCCTCTAACCGATGACTAAACAACCGACTAATAACTCTCCAATCTTGATTTATCCACAACTTCACAAAACAAATCTTCCTCCCAATTAACACCCCCGGCCACAAATGAGCTCTTATTCTTGCCTCCCTAATACTCCTCCTCATATCCCTCAACCTTCTCGGGCTTCTCCCATACACTTTTACCCCAACCACCCAACTTTCCCTTAACATAGGCCTGGCGGTTCCCCTCTGATTAGCCACAGTCATCATTGGCCTGCGAAACCAACCAACTGTAGCCCTAGGCCACCTTCTACCAGAAGGAACCCCCACCCCTCTTATCCCAGTTTTGATTATTATTGAAACCATTAGTCTTTTTATCCGACCATTAGCTCTTGGAGTGCGACTTACTGCTAATCTAACTGCTGGCCACCTTCTCATTCAACTAATTGCAACCGCAGCATTCGTTTTACTTCCGATTATACCGACTGTCTCAATCCTAACATCAATTGTTCTGTTCCTATTAACCCTCCTAGAAGTAGCCGTAGCTATAATCCAGGCCTACGTATTTGTCTTACTTCTAAGCCTATACCTACAAGAAAACGTCTAATGGCACACCAAGCACACGCCTACCACATAGTTGACCCAAGCCCTTGACCTCTCACAGGAGCTGTCGCAGCCCTTCTTCTCACATCAGGATTAGCTATATGATTCCACTTCGGATCAGTAATCCTCCTCACACTAGGCCTAGTCACCATGATCCTAACTATGATCCAATGATGACGAGACATCATCCGAGAAGGGACCTTCCAAGGACACCACACCCCCCCGGTTCAAAAAGGCCTCCGATACGGAATAATCCTGTTCATCACATCCGAAGTGTTCTTTTTCATTGGCTTCTTCTGAGCATTCTACAATTCAAGCCTTGCCCCTACCTACGAACTTGGGGAATGCTGACCACCAACCGGGATTACCCCTCTTAATCCATTTGAAGTTCCCCTACTCAACACAGCCGTACTTCTAGCTTCAGGGGTTACTGTCACATGAGCCCACCACAGCATCATGCACGGAAATCGTAAAGAAGCAATCCAATCCCTAGGCCTGACTATCCTCTTAGGCCTCTATTTTACCGCCCTCCAGGCAATAGAGTATTACGAAGCCCCCTTTACTATCGCCGATGGGGTTTACGGATCCACATTCTTCGTTGCCACGGGGTTCCACGGACTTCACGTTATCATCGGCTCTTTATTCCTATCCGTGTGCTTTATTCGACAGATCCAATACCACTTCACGTCAAAACACCACTTCGGCTTCGAAGCCGCCGCATGATACTGACACTTCGTTGACGTAGTTTGACTATTCCTATACGTCTCTATCTACTGATGAGGCTCATACTTTCTTAGTATCA-ACAAGTACACGTGACTTCCAATCACAAAGTCTCAGTTAAAATCTGAGAGAAAGTAATGACAGCCACTATTTTAGCCATTGCCACCACTCTTTCCCTAATCCTTCTAACTGTAAGCTTTTGACTCCCAATAATAACTCCCGACTCAGAGAAACTCTCCCCGTACGAATGCGGATTTGATCCACTGGGCTCTGCCCGACTACCATTCTCTATACGATTTTTCCTGATCGCAATCCTATTTCTCTTGTTTGATCTTGAAATCGCTCTCCTTCTCCCCTCCCCCTGAGCTGCACAACTAAATTCCCCTACCACCACTATCATCTGAGCAACCTTAATTATCGCCCTACTTACTCTTGGACTAATCTATGAATGAATTCAAGGAGGACTAGAGTGAGCTGAGTGGGCAGTTAGTCCAATCAAGACAGTTGATTTCGGCTCAACAAATTATGGTTAAACCCCATAACTACCCTATGACACTCGTACACTTCAGTTTCTGCTCAGCATTTACTCTAGGCCTCACGGGCCTAGCTCTTCATCGAGCTCACCTCCTGTCAGCCCTCCTATGCCTAGAAGGAGTTATACTATCCATGTATGTTGGCCTCTCCGCATGACCCACTCAAATCTCTCTTTTTTCATTCTCCCTCGTCCCCATACTTATGCTGACTTTTTCAGCATGCGAAGCCGGAACAGGACTAGCCCTAATAGTCGCTACAACCCGAACTCACGGAACAGATAATCTGCACAATCTTAATCTCCTACAATGCTAAAAATCTTAATCCCTACCCTAATGCTCATCCCGTCCACATGACTAATCAACAAAAAATGACTTTGACCCTCCCTTACCTCTCAAAGCCTTATTATTTCCCTCCTAAGCTTATCATGATTCTTCAACCAGACAGAAACTACCCACTTCTCTAACCACCTTATATCAATTGATCAACTATCTACCCCCTTGTTAATTCTCACGTGCTGGCTTTTACCACTTATAATTCTAGCTAGCCAAAACCACCTTTCCACAGAACCGATCTCACGTCAACGAACTTTCATCACTATGCTAGTCTTCCTTCAACTTTCCCTAATTATAGCATTTTCCGCAACTGAATTAATTCTATTCTACATTATATTCGAAATTACACTAATCCCCACGCTAATCATTATTACCCGCTGAGGAAATCAAGCAGAACGGCTAAATGCTGGCACTTACTTTTTATTTTATACTCTAGCAGGGTCCTTGCCTCTTCTAGTTGCCCTCCTCTCTCTATACTCATACACCGGCACCCTTTCACTAAGCCTCCTTCAACTTCTCCCCAACCACATTCCTCTATCATGAGCAAACAAACTCTGATGGTTCGCCTGCCTTCTTGCCTTCATGGTTAAAATACCTTTGTACGGCACTCACCTGTGACTCCCTAAAGCCCATGTAGAAGCCCCAATCGCTGGGTCCATAGTTCTAGCCGCCATTCTTCTGAAGCTAGGAGGGTACGGCATCATCCGAATCTCAATCACACTAACACCCGCTATAAAAGACTTAGCCTACCCCTTCCTAATTCTATCTCTCTGAGGCATCATTATAACAAGCTCAATCTGCTTGCGACAAACCGACTTAAAATCTATAATCGCCTACTCTTCAGTAAGCCACATAGGACTTGTGATTTCAGCAGCAATAATTCAAACCCCTTGAAGTCTTACTGGAGCAATAATCTTAATAATCGCCCATGGACTAATCTCCTCTGCCTTATTCTGCCTTGCCAACACCAATTACGAACGCACACACAGCCGAGCCCTTTTACTATCCCGAGGATTACAATCTATTCTCCCTTTGATGGGCACATGATGATTACTATCCAACCTAGCCAACATAGCCCTCCCCCCATCACCCAACCTAATAGGAGAAATCACCATCATGGCCGCCCTCTTTAACTGATCAAACTGAACTATTATTTTAACCGGAGTCGGCACGCTTCTCACAGCAAGCTACTCCCTTTACATGTTCCTTATAACCCAACGAGGACCCACCCCAGAGCATCTAACTGCAATCACCCCAACACACACACGAGAGCACACCCTAATAACCCTTCACCTTGTCCCAATTTTCCCGCTAATAATGAAACCAGAACTAATCTGAGGCCTATTCTTTTGTAGACATAGTTTAATTAAAACACTAGATTGTGATTCTAGAAACAGAGGTTAAACCCCCTCTTGTCAACCGAACTAGACGGGAGATGCCAAGAACTGCTAATTACTTCGCACCGCGGTTCAATTCCGCGGCTCGTTCGGCTTTTAAAGGAAAACAGTCTCTCCGCTGGTCTTAGGAGCCAGAAACTCTTGGTGCAAATCCAAGTAGAAGCTATGAATCTCCCTTTAATCTTTAACTCCTCCTTAATAATCACAATCACCACCCTTCTCACCCCGATTTTTCTAGCATCCACTTCCATCAACATCCCTCACCTCCACAAAGCAATTAAAACAGCAGTAAAAGCCTCATTTTTCATCAGCCTGATTCCCCTTTCAATCTTCCTCGACCAAGGGTTAGAATCTATCACAACTAATTTTCACTGAATAAATATCAACTCCTTCGACATCAATATTAGCTTCAAATTCGATATCTACTCCTCGATTTTTCTCCCTATCGCCCTATTTGTAACCTGATCGATCCTCGAGTTTGCCATATGATACATAGCATCAGACCCATTAATCACTCGATTCTTCAAATACCTCCTCACCTTTCTAGTAGCCATAGTCATCTTAGTCACAGCAAATAACTTCTTCCAGCTATTTATCGGCTGAGAAGGTGTCGGTATTATATCCTTCCTCCTAATTGGATGATGGTACGCCCGAGCAGATGCCAACACCGCGGCCCTGCAAGCCGTAATTTACAACCGGGTAGGAGACATCGGACTCATTATAAGCATAGCCTGAGTGGCAATAAACCTAAACTCATGAGAGATACAACAAGTATTTACACTTGCCTCTCAAGATCTCACCCTGCCTCTTCTAGGACTTATTCTAGCAGCCACAGGAAAATCAGCTCAATTCGGCCTCCACCCGTGACTCCCGGCAGCAATAGAAGGCCCCACCCCCGTTTCAGCCCTTCTACACTCGAGCACCATAGTTGTAGCTGGAATCTTCCTACTCATTCGCATCCACCCTATAATCCAAAATAACAATACTGCATTAACAATTTGTCTCTGCCTAGGGGCAATTACAACACTCTTCACGGCTGCCTGCGCTTTAACACAAAACGACATCAAAAAAATTGTAGCATTCTCCACATCCAGCCAACTTGGCCTCATAATAGTTACAATCGGTCTTAACCTTCCCCAATTAGCATTCTTCCACATCTGCACTCACGCATTCTTCAAAGCCATGCTCTTCCTCTGCTCGGGATCTATTATTCACAGCCTTAATGACGAACAAGACATTCGTAAAATAGGAGGCCTACAAAACTCTCTCCCCACCACCACCACCTGTCTAACAATCGGAAGCCTTGCCCTAACCGGAACCCCCTTCCTAGCGGGATTTTTCTCAAAAGACGCAATTATTGAAGCCCTGAACACTTCCCAAACCAACGCATGAGCACTAGCCCTGACACTAATCGCCACATCATTCACAGCTGTTTACAGCTTCCGAATTATCTTCTTTGCCTCCATAGGCCACCCACGATCCAACCCTCTTTCACCAATTAACGAAAACAACCCAACAGTAATAAACCCTATTAAACGCCTAGCTTGAGGAAGTATCGTCTCCGGGCTTGTAATCGCATCGAACATGCTCCCAATTAAAACTCCAATTATAACCATACCATTTGTAGCAAAACAAGCAGCTATCCTAGTTACAATCACCGGCTTAATTATCGCAATTGACCTCACCAACCTTGCTAGCTCCATTAACACCCCGACTAAAACAAAAGCCCACTCTTTCTCCAACCTCCTGGGATTCTTCCCGCTGATCATTCATCGACTTACACCAAAAACTAATCTAAACATAGCACAAAAAATCGCCACACACGTCGTGGATATATCCTGGTATGAAAAAGCTGGCCCTCAAGGACTAGCTAACCAGCAACTGCCAATAATTAAAACCACTTCAAACATTCAACAGGGGCTAATCAAGACTTACCTCACTCTCTTCTTAATGACCTCGGCCATCTTAATCTCCC------TACTCTAA-GGCACGAAGACTTCCACTATAATGCCCTCGGCTTAACTCAAGCACCACAAACAAAGTTAGTAACAATACTCACCCCCCTACAAACAACATTCATCCCCCCCAAGAGTACATCAAAGACACCCCCCCCCAATCCCCACGAACTACATAACCCTCCAACCCTGATAAGCCTACAACCCCATCCTCCTCTACACCATCTTCCATTACATATCAAGTGACCACTCCTACCACATACGCCACTACATAACCCGCTACCGATCAACTTCCCCAAGCCTCTGGATAAGGCTCCGCCGTTAAAGCAGCCGAATAAGCAAAAACCACCAGTATCCCCCCTAAATAGATCAAAAAGAGAACAAGAGATAAAAAGGAAGACCCCAATCCAACAATTACTCAACAACCAGCCCCGGCAGCCACAACCAGACCCAGAGCAGCATAATAAGGGGAAGGATTTGAAGCAACCGCTACCAACCCTAATACTAAACCTACTATAAAAAAAGAAACTATATAAATCATAATTCCCATCAGGACTCTAACCAGAACCTGTGATCTGAAAAACCACTGTTGTTCTTCAACTATGGAAACTAATGGCACCCAACATTCGAAAATCTCACCCACTTATCAAAATCGTTAATAACTCATTTATTGACCTACCAGCCCCATCAAACCTGTCCTCATGATGAAACTTCGGCTCTCTCTTAGGGGTCTGCTTAATCGCCCAAATCGCCACAGGCTTGTTTCTAGCGATACACTACACAGCAGATACCTCCATAGCCTTCTCATCAGTTGCCCACATTTGCCGAGACGTCAACTACGGCTGACTAATTCGCAACCTTCACGCAAATGGCGCATCCTTCTTCTTCATCTGTATTTACCTCCACATTGGCCGGGGCTTATATTACGGGTCCTTTCTCTACAAAGAAACATGAAACATCGGAGTTATCCTCTTATTTCTAGTCATAGCCACCGCATTTGTCGGATACGTCCTCCCCTGAGGACAAATATCTTTCTGAGGGGCTACAGTAATTACTAATCTTCTATCTGCTATTCCGTACATCGGAAACGTACTAGTCCAATGAATCTGGGGGGGCTTCTCAGTAGACAACGCCACCTTAACCCGATTCTTCGCCTTCCACTTCCTCCTCCCCTTCCTCATTGCAGGTGCCAGCATCCTCCACCTCCTGTTTCTCCATGAAACCGGATCAACAAACCCAACAGGACTTAACTCGGACCCAGACAAAGTCCCATTCCACCCATACTTCTCTTACAAAGATCTCCTAGGCTTTCTAATTATACTAACCTCACTAACCCTACTAGCAATATTCGCCCCGAACCTTCTAGGCGACCCAGAAAACTTCACCCCAGCTAACCCCCTTGTCACCCCTCCACATATCAAACCAGAGTGGTACTTCCTATTTGCCTACGCCATCCTCCGATCTATCCCAAACAAACTAGGCGGAGTCTTAGCCTTAGTTTTCTCCATCCTGATCCTAGCCCTTATACCTCTTCTTCACACCTCTAAACAACGAAGCCTAATATTCCGACCACTAACACAAATCGCCTTCTGAGCCTTAGTAGCCGACACCCTGATCCTCACATGAATCGGCGGACAACCAGTAGAAGACCCCTATATCATGATCGGCCAACTAGCCTCAGTAATCTACTTCGCTATCTTCCTCATCTTAATCCCAACCATTGGCTGAGTAGAAAACAAACTCCTCAACTGAT-AGTCCTGATAGCTTAAC-CTAAAGCATCGGTCTTGTAAGCCGAAGACTGGAGGCTGACTCCCTCCTCAAGACTTTCA----------------------------------------------------------------------------------------------------------------------------------------------------------------------------------------------------------------------------------------------------------------------------------------------------------------------------TTTTTGGCAGTTGTCAGCCCCCACCCT---------------------------------------------------------------------------------------------------------------------------------------------------------------------------------------------------------------------------------------------------------------------------------------TATTCGAGGAAGAAGGAATTAAACCTCCACTATTGACCCCCAAAGCCAACATTCTATTTAAATTACCCCTCGATAC----------------------------------------------------------------------------------------------------------------------------AAAGGATATGCTCTATATACA-----------------------------------------TACTATGCTT-ATAGAGCATTAATTTTTTTACCCCACGAACA----------------------------------------------------------------------------ATATTTTCAACT--------------------------------------------------------------------------------------------------------------------------------------------------------------------------------------------------------------------------------------------------------------------------------------------------------------------------------------------------------------------------------------------------------------------------------------------------------------AACTTAAAAGATCTAACATAGAGGATATGCT---------------------------------------------CTATACACATACTATGCTTATAG---------------------------AGCATTAATTTTTTTACCC-------------------------------------CACGACTAATATTTT---CAAATGACAAAC-----------------------------------------------------------------------AAACATCAACAGTACC--------AGCATAAAATC---------------------------------CCATTTAACAAAAAATTAAGAAAAC-ATATT--------------------------------------------------------------------------------------------AA-CCTATACAGCTATCATGCAAC----------------TTTAATTCTTTAAAAAAGTT----------------------------------ACAGCATGAAAAAAGACAAAGAAAAA--------------------AAAATAACCTTTATAAATCCTCAACATCATGAAT-TTTCTTT--------------------------------------------------CAAACTTTAAAATAACTATAACATTT-CACAAACATTCAAATTTAAACTT-------------------CAAAAGAATAACCACCTCAACCAAAGCTATACTATTAAACAAAG-ATTA-TGAATAATC----------------------------TCCACCTTTAACTATTCTTTATTGAACATTA-CAATCCATCA--AACTACGACAAATAAGATAAAATG-ATTATGAATA-ATAAGCATCCAATCCTCAACCATAA-ACAGCTTGTTTAGCTAAAAT-----------------TAATT-CA-ACCTT--GAAATATAAGAACAAAAAGTAAAATAATAATTAACATTCATTAT----------CCTAAAACATAATATGTAACTAGCTAAAAATGTAA--AACAACATAAATATTCTTT-----------------TAAACAATAACATCTT-AAAAAACAT-----------ATATTTATGCTTATTGCGCATCTGGATTGCTTAAAC-----------------TCACATTCGTACTGTTTCACT---AAGAATATCATAACC-AAATTTTATGGC-------------------CACTAGCATAATACAAACAA-CATTTCATCCTAGTA-----ATAACCTTATCATG-ATCTCCTACATGTATATC-AACCACAACATAAAATTAATGCTAAAAA----CAAGAATCTGTTAAATGGAC-AGTCGTTATTTACA----AATACCACTGATCAATAAGAATGAATATTCTTTACAAA--TATAAATTAATTCAACAAACCTTTAAC-TATTATTAAATGAGCAAT-TAAACCAA-------------AAAACCATGAAAAATGCTTGTTAAACATATATC----------CTTAATGAACAGTCTCCGTGACCCCCTT--TATTGTATTTATAACAAA----ATATTCATGGACAAAACATTCATATAT-----------------TTCCAGAGCAGTTAACTCAATTGGACT-AAGCAATTGTATCTAGACCCTTTCTCACTTAA--------------------CTTTGGACCGGAAAGATGTCTG-----ATGCTAG--ATGCCCTGAATCTACCGGACTACAATATTAGCCGGATTATTGATGAG----GTTTAAAAAGCATCCGTCGGTAGTGAATCTG-TGGGATCCTAATCTT-AGACAGGTTTTAAATGAAATTCAGAAAAGCATCTCCC-CTATGTTAAAATTCCATTCTATACTTTAC-CTGGCCTCAATT--GTATTGGGTAACATCTGGTA--------ATTTTT------------------------------------------TTTTTGGTCGGCTTTCAATAG-CATCT-CAGTAGTGG-GGCCGGTGCTTC---AATTAAAC------CGGGTAGAACATAT-AATGTATTGGC-TAAT-----------TCGTAATGGAAGTATTAG--------------GCATGTGTACATTCATTAATGCATGACTGACATAAA---TATTTAGC-------TACCATAAGGAA-------TTCTCAACTTTTTTCCTA-TTTCCACCCGGGGCCCCGAAAAACCTATTATT---------------------------------------------------------------------------------------------------------------AAAATTTTTTTGCTGCGCTAAACCCCCC-TACCCCCCAAATTAATTTTTCTTGTAAAAACTTTCC-GTCTTCGTTAAACCCCT-AAACCGAAA----------------------------ACCAGTCTCTACAATTAAACTA----------------------------------------------------------------------------ACCCATCTAGCCTTAGC--------TGCTTTGTCTCAACATAGAATA----------------------------------------------------------------------------------------------------------------------------------------------------------------------------------------------------------------------GAAGAAAAAT-CTTTTCACTACTCAATTTGCCTCCTAAAAGCT------------------------------------------------------------------------------------------------------------AGAAACGGGGTACCTT-CCC-TAAACCCAAAA-------------------------------------------------------------------------ATCAA---------------------------------------------------------TGTGTATATAT--------------------------------------------------------CGTTAAAC--------------------------------------------------------------------TTTTTCATTTATAGCAACCCCTGTAGAACACACTTTTG-------------------------------------------------------TTGCCTTCTTTAGTACGTT------ATAACA----AATTTTGTC-----------------------------------------CATTCCTCATAAACACT----------------------------------------------------------------------------------------------------------------------------------------------------------------------------------------------------------------------------------------------------------------------------------------------------------------------------------------------------------------------------------------------------------------------------------------------------------------------------------
	'mellotropicalis_R7933_mtDNA'                                                   GCTTACGTAGCTTAAA-TAAAGCACAGCACTGAAGATGCTGAGATGGGCCCTAAAAAGCTCCGAAAGCACAAAGGTTTGGTCCCAGCCTTGTCATCAACTATGTCTGAACTTACACATGCAAGCATCCGCACCCCCGTGAAAATGCCCTTAAGCCCCCTAAA-TAGAGGATAAGGAGCTGGTATCAGGCACGAC-CATC----AGCCCATGACACCTTGCTCTGCCACACCCACAAGGGAACTCAGCAGTGATAAACATTGAACATGAGCGACGTAAAGCTCGACTCAGCTACAGACAA-CAGAGTTGGTCAATCTCGTGCCAGCCGCCGCGGTTATACGAGAAACTCAAGTTGATAATTCACGGCGTAAAGCGTGATTAAGGTCCATCC--TCACTAGAGTCAAACCCCAGCTAAGCTGTCGCACGCTTTCGCTAGGCTGAAGAACACTCACGAAAGTAACTCTA----TCAACCACACCTGAACTCACGACCGCTAGGAAACAAACTGGGATTAGATACCCCACTATGCCTAGCCTTAAACCTTGACTAATTACA-CTTCATTCCGCCAGGGAACTACGAGCCCAAGCTTAAAACCCAAAGGACTTGGCGGTGCCCCAAACCCACCTAGAGGAGCCTGTTCTATAATCGATACCCCCCGCTTAACCTCACCACTTCTTGCCAAACCCGCCTATATACCACCGTCGCCAGCCCACCCCGTGAGGGAACCTCAGTAGGCTTAATGA-TTTCACATCAACACGTCAGGTCAAGGTGTAGCATATGAAGTGGGAAGAAATGGGCTACATTTTCTAA--CACTAGAAAA--AACGAAAGATCTCTATGAAACCAGATCAGAAGGCGGATTTAGCAGTAAAGAGAAACAAGAGAGTTCTCTTTAAAATGGCCCTGGGGCGCGCACACACCGCCCGTCACCCTCTTC--TATAAAA-CACACCCCATTAAATAA-AAACCAAGA-CAAACAAAGAAGAGGCAAGTCGTAACATGGTAAGCGCACCGGAAGGTGCGCTTGGAAC--CAAAGTATAGCTTAACTCTAAAGCCCCTCGCTTACACCGAGTCGATATCCGTTAAATCCAGATTACTTTGAGCCACCAACCTAGCCTTAAC------TTCACACTAATAAATAACTACCCCAACACACTAACTCCACCAACTAAATCATTCTAAACTTTTAGTATAGGCGATAGAAACAAGTCAA--AGAGCTACAAACATAGTACCGCAAGGGAAAGATGAAATAGAAATGAAAAAAATAA-CAAAGCAACAAACAGCAGAGAAAAAATCTCGTACCTTTTGCATAATGGTCTAGCAAGTCCAAATCAAGCAAAAAGAATTTTAGTTTGACCCCCCGAAACTAAGCGAGCTACTCCGAGACAGCTTTATAGAGCCAACCCGTCTCTGTGGCAAAAGAGTGGGAAGATCTCCGAGTAGGGGTGACAGACCAAACGAGCTTAGTGATAGCTGGTTGCTCAGGAAACGAATATAAGATCTACTCT-AAG-TCCTG--TTGCTAGCAAAAAAA-GC-AAAAAACATTTCTTAGAATTTATTCAACCAGGGTACAGCCTGGTTGAAAAAGGATACAACCTAGAACTATGGGTAAAGATCACACCACAACAGGAA-AATGAACCAGTGGGCCTAAAAGCAGCCACCTGAGAAGAAAGCGTCAAAGCTCGCTC-AT-CCT-CCCTCCGTCAATACCGACATCATATCCGAACCC-TTTCTCCTTACTGAGCTGTTCAATTCAAATATTGAAGCACTTATGCTAGAACTAGTAATGTGAATCT-AACATTCTCA--CAAATGCAAGTGTAAATCAGATCGAATAAATCACTGATAATTAACGGCCTTA--TTGAGGATACTTCAGCAAC-AACCCAAGAAAACCCTGA--ACACAACACCGCTAACCTAACACAAGAGCA-TTTCAAGAAAGATTAAAAGACGCAGAAGGAACTCGGCAAAC--TGAACCCCGCCTGTTTACCAAAAACATCGCCTCTTGCTAAACAA-CATGTATAAGAGGTCCAGCCTGCCCAGTGACTATATGTTCAACGGCCGCGGTATTCTGACCGTGCAAAGGTAGCGTAATCACTTGTCTTTTAAATAAAGACTAGTATGAATGGCATCACGAAGGTTCAACTGTCTCCTGCATCCAATCCATTAAACTGACCTCCCCGTGCAGAGGCGGGGATACACCCATAAGACGAGAAGACCCTATGGAGCTTTAAA-CTTACGGCAACTGCTAACTAA--CCTCA-CCCCACACGGGACACCATCCAACTAAGCAACAA--TG-ACCCAAAGTTTTCGGTTGGGGCGACCACGGAGAAGAAAAAATCCTCCTTGATGTACGAGGCCTTACCCTCTTAGCCAAGAACGACAGTTCTAAGCAACAAAA-CATTTGACCACTATTGATCCAGTCTTACTGATCAACGAACCAAGTTACCCTAGGGATAACAGCGCAATCCATTTCGAAAGTTCCTATCGACAAATGGGTTTACGACCTCGATGTTGGATCAGGGCATCCCAGTGGTGCAGCCGCTACTAAAGGTTCGTTTGTTCAACGATTAAAGCCCTACGTGATCTGAGTTCAGACCGGAGTAATCCAGGTCAGTTTCTATCTATGCAGTATTCTCTCTAGTACGAAAGGACCGAGAAAATGAGGCCTATTTATTTTACAAGCCTCCTCCC--TTATCAATGAAGACAACTTAATTGA-GAAAAGGACTAC-AACCAAAGCCCAAGATCAGGGCTAGCTAGTGTGGCAGAGCCCGGCTAATGCAAAAGACCTAAGCTCTTTAACTCAGGGGTTCAAATCCCCTCACTATCTATGTCCATCCTAATCACCCATCTAATTAACCCACTTCTGTACATAGTCCCCATTCTTTTAGCAGTTGCCTTCCTAACCCTAATTGAACGAAAAGTATTAGGTTACATGCAACATCGTAAAGGCCCCAATATTGTTGGACCAACGGGCCTTCTTCAACCCATTGCAGACGGAGTAAAACTATTTATTAAAGAACCCATTCGGCCCTCAACCTCTTCACAAACCTTGTTTTTACTTGCCCCAACCATAGCTTTCGCTCTAGCTATGTCTATTTGAGCCCCTATACCCATACCCTTCTCCCTAGCCGATTTAAACCTAGGAATCCTATTTATCCTGGCCTTGTCCAGCCTCACAGTATACACCATCCTGGGGTCAGGATGATCCTCTAATTCAAAGTATGCCCTAATTGGAGCTCTACGAGCAGTAGCCCAAACCATCTCATACGAAGTCACCCTTGGCCTGATCCTTCTATGCATAATCATACTGACAGGAGGGTTCACACTATTCAACTTCAATACAACACAAGAACACATATGACTCGTCATCCCAGGCTGACCTATAGCCGCAATATGATACATCTCAACCCTAGCAGAAACCAATCGAGCCCCCTTTGACCTAACCGAAGGTGAATCTGAGCTCGTATCAGGATTTAACGTAGAATATGCCGGAGGCCCCTTTGTCCTTTTCTTTTTAGCCGAATACGCCAATATTCTTATAATAAACACTCTCTCAGCAATCCTGTTCCTCGGAGCCTCATACACCAACATACCAGAACTCACTACTTTTTCACTTATATTTAAAGCCTCTCTCCTCTCCCTTCTCTTCCTATGAGTACGAGCCTCCTACCCACGCTTCCGTTACGATCAATTAATGCACCTTGTGTGAAAAAACTTCCTTCCAATCACACTCGCTATAACACTATGACACATCTCCCTACCCATCTCTTTATCAGGACTTCCCCCTCAGATATA--GGAAATGTGCCCGAAAG-TTAGGGATCACTTTGATAGAGTGAAACATAGGGGTTCAAACCCCCTCATCTCCTTAGAAAGACAGGAATTGAACCTGCACCTGAGAGATCAAAACCCTCCGTACTCCCACTATACCACTCTCTAGTAAAGTCAGCTAAA-AAAGCTTTTGGGCCCATACCCCAAACATGTTGGTTAAACTCCTTCCTTTACT-AATGAATCCAATCGCACTATCAATAGTCCTCTCCAGCCTAGCACTAGGCACCATCCTCACTGTATCGAGCAATCACTGATTTCTAGCCTGGATGGGGCTAGAAATCAACACTCTGGCTATCATCCCACTAATAGCCCAAAATCACCACCCCCGAGCAATTGAAGCCTCAACAAAATACTTTCTAACTCAAGCCGCAGCCTCAGCCCTTCTTCTATTTTCAGCACTAAATAATGCCTGATTCACAGGAGAATGATCAATCATAAATCTAACCAACCCCACATCATGCACTACAATAACCATTGCTATTTGCATAAAACTAGGCCTGGCACCTTTCCATTTCTGACTTCCAGAAGTCCTTCAAGGGCTAAATTTAACTACAGGGCTTATCCTGTCTACTTGACAAAAACTTGCCCCAATAGCCATCCTTTACCAAATCTCTCCGTCAATAAACACCCCCCTTCTTCTTTTTATTGGACTTACCTCCACCCTGATTGGAGGCTGAGGTGGACTTAACCAAACTCAACTCCGTAAAGTTCTAGCCTTCTCATCCATTGCACACCTTGGATGAATGGCATCTATTCTCCCCATTATACCTCAACTCACCATCTTAAACTTAGCCATCTACCTTATCATAACATCTACTCTTTTCCTAACCTTAAAAACCATCTCATCCACTAAAATGTCTACCCTAGCTGCCTCATGAACCAAAACTCCAGTAACCACCGCACTAACCCTCCTAACCCTCCTCTCCCTAGGCGGATTGCCCCCTCTTTCAGGGTTCATACCAAAATGATTTATTCTCCAAGAACTAACCAACCAAAACATCCCAATCTTAGCTACCATAATAGCACTCTCGGCTCTTCTAAGCTTATTCTTCTATCTACGACTATCTTACTCAGTTACCCTTACATATTCACCAAATACGTCAAATGCTTCCCTAACTTGACGCCACCACTCAAAACAACCAACCACCCTTCTAGCATTCATACTAATCTCCTCATTCTTTCTTCTACCAATCTCACCGCTTATAG---------TATTCTAGGGACTTAAGTTAA-TCAGACTAAGGGCCTTCAAAGCCCTAAGAAGGAGTTAAAATCTCCTAGACCCTGTTT-------TAAGGCTTGCAGGACTTTATCCAACATCAACTGAATGCAACTCAAACACTTTAATTAAGCTAAAGCCTTA-CTAGAAAGACGGGCCTTGATCCCGCAACATTTTAGTTAACAGCTAAACGCTCAATCCAGCGAGCTTCATTCTACTTCTCCCGTTTTCGATCTAACAAAAAGAAAACGGGAGAAGCCCCGGCAAA-CTCTCATCTGCTTCTCCGGATTTGCAATCGGGCGTG-TCTGACACCGCAGGGCTTGGAAAGAAGAGGACTTGAACCTCTGTATTTGGGGCTACAACCCACCGCCTAGGCCCTCGGCCATCTTACCTGTGGCTATCACTCGTTGATTATTCTCAACAAATCACAAAGACATTGGCACCCTTTATCTAGTTTTCGGTGCTTGAGCAGGAATAGTAGGAACAGCTTTAAGCCTCCTTATTCGAGCAGAGCTAAGCCAACCTGGAACCCTGCTAGGGGACGATCAGATTTATAATGTAATCGTAACTGCACACGCTTTTATTATAATTTTCTTCATAGTAATGCCTATTATGATCGGCGGGTTTGGTAACTGATTAGTCCCATTGATAATTGGTGCCCCTGACATAGCATTCCCTCGAATGAACAACATAAGCTTCTGACTTCTGCCCCCATCCTTCCTGCTTCTTCTAGCTTCTTCAGGGGTTGAAGCTGGAGCCGGAACCGGATGGACAGTCTACCCACCTTTAGCGGGTAACCTGGCGCATGCCGGAGCCTCAGTAGACTTAACTATCTTCTCTCTGCATTTAGCAGGGGTCTCCTCGATTTTAGGTGCCATTAACTTTATTACAACAACCATTAACATGAAACCCCCGGCTATATCCCAGTATCAAACACCATTATTTGTCTGATCAGTTCTTATCACCGCCGTCCTTCTCCTTCTCTCCCTTCCCGTTTTAGCAGCCGGAATTACAATGCTTCTCACAGACCGAAACCTAAACACAACCTTCTTTGACCCTGCTGGAGGGGGGGATCCGGTACTCTACCAGCACCTGTTCTGATTTTTTGGCCACCCGGAAGTTTACATTCTGATTCTTCCAGGGTTTGGTATAATTTCACACATTGTAACCTATTATTCAGGCAAAAAAGAACCTTTCGGATACATGGGCATAGTCTGAGCAATAATATCCATCGGACTTCTAGGGTTCATTGTATGAGCCCATCACATATTCACAGTAGACCTAAACGTTGATACCCGAGCTTACTTTACCTCCGCAACGATAATTATTGCTATTCCCACTGGAGTGAAAGTATTTAGCTGACTAGCAACAATGCACGGAGGAACTATCAAATGAGACGCCCCAATGCTCTGGGCTCTTGGCTTCATTTTCCTATTCACAGTAGGAGGGCTTACCGGGATCGTACTTGCCAATTCTTCCCTCGACATTGTCTTGCATGATACTTATTATGTCGTAGCACACTTCCACTATGTCCTTTCCATGGGAGCAGTATTTGCAATCATAGGCGGCTTCGTCCACTGATTCCCTCTATTTACAGGATACACACTCCATGAAACATGAGCAAAAATCCACTTCGGAGTTATATTTGCAGGAGTCAACCTTACTTTCTTCCCCCAACACTTCCTAGGGCTAGCAGGAATACCTCGACGATACTCAGACTACCCCGACGCCTATACACTTTGAAACACGGTTTCATCTGTTGGCTCTTTAATCTCCCTGGTCGCAGTGATTATGATAATGTTCATCATCTGAGAAGCATTTGCAGCAAAACGAGAAGTAACCCTGACAGAACTTACCTCAACTAACATTGAGTGACTTCATGGATGCCCTCCCCCTTATCACACATTTGAGGAACCAGCCTTCGTACAAATTCAACCATCACACAACTAGT-TCGAGAAAAGAAGGAATTGAACCCCCATTATCTGATTTCAAGTCAGTCGCATCACCACTCTGCCATTTTCTTCTAAA-CAGCCCCTAGAGACGTTAGTAAAATAATTACACCATCTTGTCAAGGCGGAATCACTGGTTAAACCCCGGTACATCTCAACATGGCACACCCATCACAATTAGGTTTTCAAGACGCAGCCTCTCCAATTATAGAAGAACTCCTACACTTCCATGACCACACCCTAATAGCCGTATTCCTTATTAGTACGCTCGTTCTTTATATCATTACAATCATAATAACCACCAAACTAACCAACACTAACTCCATAGACGCTCAAGAAATCGAAATAGTTTGAACCATTATACCAGCTATTATTCTCATCATGATCGCCCTACCTTCCCTCCGAATCCTTTATCTAATAGACGAGGTAAATGACCCACACCTTACAGTAAAAACAATCGGCCACCAATGATACTGAAGCTATGAGTACACTAACTATGAAGATCTCTCATTCGACGCTTACATAATCCCTACCAATGACCTAACCCCCGGACAATTCCGCCTACTGGAAGTCGACAACCGAATAGTAGTCCCCATAGAATCCCCTGTCCGCCTGCTAGTAACCGCCGAAGACGTCCTTCACTCCTGAGCTGTCCCCTCCTTAGGTGTCAAGACAGACGCAATTCCTGGACGACTGAACCAAACATCCTTTATTGCCACTCGACCAGGAGTCTTCTACGGCCAATGCTCAGAAATTTGCGGAGCTAATCACAGCTTCATGCCAATTGTAGTCGAAGCAGTTCCGCTAAACGACTTCGAAAACTGATCTTCATCAATACTAGAAGCCTCACTAAGAAGCTAAACAGGGTCA-AGCGACAGCCTTTTAAGCTGTAGACTGGTGATTCCCAACCACCCTTAGTGATATGCCACAACTAAACCCCGGCCCATGATTCGCTATTCTAATTTTTTCATGACTAGTCTTACTCGTCATTATTCCCCCCAAAGTTCTTAAACACAAAACATTCAATGAACCCACTACACAAACCACAGAAAAACAAAAACCTAACCCTTGAAACTGACCATGAACTTAAGCTTCTTTGACCAATTTATGAGCCCCACACTCTTAGGAATCCCCTTAATCGCTATTGCAATACTAGTCCCCTGACTATTGTTTCCCAACCCTTCTAACCGATGACTAAACAACCGACTAATGACTCTTCAATCCTGATTTATTCACAACTTTACAAAACAAATCTTTTTACCAATTAATAACCCGGGTCACAAATGAGCCCTTATCCTCGCTTCCCTGATACTTCTCCTGATGTCACTCAACCTTCTTGGACTCCTCCCCTACACTTTCACACCAACCACTCAACTCTCCCTTAACATAGGCCTGGCCGTTCCCCTCTGACTAGCTACAGTTATTATTGGTCTACGCAATCAACCAACTGTCGCCTTAGGGCACCTACTTCCCGAAGGAACCCCCACACCTCTCATTCCGGTACTTATTATTATCGAGACCATTAGCCTATTCATCCGACCCCTAGCCCTAGGAGTACGACTCACCGCCAACCTCACAGCCGGTCATCTTCTCATTCAACTTATTGCAACTGCAGCATTTGTCCTACTCCCAATTATACCTACTGTCTCTATCCTTACGTCAATTGTCCTATTCCTCCTCACCCTCCTAGAAGTAGCCGTGGCTATGATCCAAGCCTACGTCTTCGTCTTACTCCTAAGCCTTTACCTACAAGAAAACGTCTAATGGCACACCAAGCACACGCCTACCACATAGTAGACCCAAGCCCTTGACCTCTCACAGGAGCTGTCGCAGCTCTCCTCCTTACATCAGGACTAGCCATATGATTCCATTTTGGATCAATTATCTTACTTACCCTGGGCCTAGTAACTATAATTCTAACAATAATCCAATGATGACGCGACATTATTCGAGAAGGAACATTCCAAGGACACCACACCCCCCCAGTTCAGAAAGGACTTCGTTATGGAATAATTCTATTTATTACATCGGAAGTATTCTTCTTTATTGGCTTTTTCTGAGCATTTTATAACTCAAGCTTAGCCCCCACTTATGAACTAGGGGAGTGCTGACCACCAACCGGAATTACCCCCCTAAACCCATTCGAAGTCCCTCTCCTAAACACAGCAGTTCTCCTAGCTTCAGGAGTTACTGTGACGTGAGCTCACCACAGTATTATGCACGGTAATCGAAAAGAAGCAATCCAATCCCTAGGTCTCACAATCCTGCTAGGTCTTTACTTCACCGCCCTTCAAGCAATAGAGTACTACGAAGCCCCCTTTACAATTGCTGACGGAGTTTATGGATCCACATTCTTTGTCGCCACAGGATTCCACGGACTCCATGTCATTATTGGCTCTCTCTTCCTAGCTGTCTGCTTTATGCGACAAATCCAATACCACTTTACATCAAAACATCACTTCGGTTTTGAAGCTGCCGCATGATACTGACACTTCGTTGACGTAGTCTGACTCTTCCTTTACGTCTCCATCTACTGATGAGGCTCATACTTTCTTAGTATCA-ACTAGTACACGTGACTTCCAATCACAAAGTCTCAGTTAAAATCTGAGAGAAAGTAATGACAGCTACCATCCTTGCCATTGCTACCACTTTGTCCCTGATCTTACTAACTGTAAGTTTTTGACTTCCTATAATAACCCCCGATTCAGAAAAACTCTCCCCATATGAATGCGGATTTGATCCTCTGGGCTCTGCCCGACTACCTTTCTCCATACGATTTTTTCTAATTGCCATCCTATTTCTCCTATTCGACCTCGAAATCGCTCTTCTTCTCCCCTCCCCGTGAGCTGCACAACTAAACTCCCCCACCACCACTATTGTCTGAGCAACCCTAATCATCACTTTACTCACCCTGGGATTAATCTATGAATGAATCCAAGGAGGACTAGAGTGAGCTGAATGAGCAGTTAGTCCAATCAAGACAGTTGATTTCGGCTCAACAAATTATGGTTAAACCCCATAACTGCCCTATGACACTCGTACACTTCAGCTTTTGCTCAGCATTCGCCCTAGGCCTCACAGGTTTAGCCCTCCACCGAGCTCACCTCCTTTCCGCCCTCCTCTGCTTGGAGGGGGTTATACTCTCTCTATACGTCGGACTCTCAACATGACCTGTCCAAATTTCTTTATTCTCATTCTCTCTGGTCCCTATACTCATGCTAACTTTTTCAGCATGTGAAGCTGGAACAGGACTAGCTTTAATAATTGCCACTACACGAACCCACGGAACAGATAATTTACATAACCTCAATCTCCTACAATGCTAAAAATTCTAATTCCAACACTCATGCTAATCCCCTCCACATGATTAACAAACAAAAAATGACTATGACCTTCTCTAACCTCTCAAAGTCTCATTATTTCCCTCCTGAGCCTCTCATGATTTTTCAACCAAACAGAAACCACTCACTTTTCAAACCATCTTATATCGATTGATCAACTATCAACCCCCTTATTGATCCTCACCTGCTGACTTCTGCCACTTATAATCCTGGCCAGCCAAAACCACCTGTCAACAGAACCCATTTCACGTCAACGAACCTTTATTACAATACTAATCTTCCTCCAGCTTTCCCTTATTATAGCATTTTCCGCAACCGAACTCATTCTATTCTACGTAATATTTGAAATTACTCTTATCCCCACTCTAATCATCATCACCCGCTGAGGTAACCAAGCAGAACGCCTAAATGCAGGCACCTACTTTTTATTTTACACCCTAGCTGGGTCTCTACCTTTGCTGGTTGCATTGCTCTCACTATACTCTTACACTGGCACCCTTTCTCTCAGCCTCCTACAACTCATCCCAAACCACATCCCTCTGACGTGAGCTAACAAGTTATGATGATTCGCATGCTTACTAGCCTTCATAGTAAAAATACCCCTATACGGAGCTCACTTGTGACTCCCTAAAGCCCATGTAGAGGCTCCAATTGCCGGGTCAATAGTCCTAGCCGCCATCCTTCTAAAACTAGGAGGCTATGGCATTATCCGAATCTCTATCACCTTGACTCCTGCTATAAAAGAAATAGCCTACCCATTCCTCATCCTCTCCCTCTGGGGCATTATTATGACAAGCTCAATCTGCTTGCGACAAACCGACTTAAAATCTATAATCGCCTACTCCTCAGTAAGCCACATAGGCCTTGTAATTTCAGCAGCAATAATTCAAACCCCATGAAGCCTAACAGGGGCGATAATTCTTATAATTGCTCACGGACTAATCTCCTCTGCTTTATTTTGCCTTGCTAACACTAATTACGAACGTACACACAGCCGAGCCCTTCTTCTATCTCGTGGGCTACAGACCATCCTTCCACTAATAGGCACCTGATGACTTCTATCCAACCTGGCCAATATAGCCCTTCCCCCATCACCAAACCTAATAGGAGAACTCACTATTATAACAGCTCTGTTCAACTGATCAAACTGAACTATTATTTTAACCGGCGTAGGCACACTTCTAACAGCAAGCTACTCCTTATATATGTTCCTTATAACTCAACGAGGCCCCACTCCGGAACACCTTACTGCAATTTCCCCAACGCATACACGAGAACACACCCTAATAACTCTCCACCTTATCCCGATTATCCCCCTAATAATAAAACCAGAACTAATCTGAGGCCTATTCTACTGTAGACATAGTTTAATAAAAACACTAGATTGTGATTCTAGAAACAGAGGTTAAA-TCCCTCTTGTCAACCGAACTAGACTGGAGATACCAAGAACTGCTAATTACTTCGTACCGTGGTTCAATTCCACGGCTTGTTCGGCTTTTAAAGGAAAACAGTCTATCCGCTGGTCTTAGGAACCAGAAACTCTTGGTGCAAATCCAAGTAAAAGCTATGAACTTCCCCCTAATCTTCAACTCCTCCTTAATAATTACAATTACAACCCTTCTCACTCCCATCCTTTTAGCATCAACCATGCCTAACCTCCCAGATCTTCACAAAACCATCAAGACAGCAGTCAAAACCTCATTTTTTATCAGCTTGATTCCTCTCTCGATTTTCCTGGACCAAGGGCTAGAATCAATCTCAACTAACTTCCACTGAATAAATATTAACTCATTTGACATCAACATAAGCTTCAAATTCGACATCTACTCCTCGATCTTTCTTCCCATTGCTCTTTTTGTCACCTGATCAATCTTAGAGTTTGCCACATGATACATAGCTTCGGACCCCCTAATCACCCGATTCTTCAAATATCTTCTAACCTTTCTAGTAGCTATAGTTATTCTAGTAACCGCAAACAACTTCTTTCAGCTCTTCATCGGCTGGGAAGGCGTAGGAATTATGTCTTTCCTCCTAATCGGGTGATGATACGCCCGAGCAGACGCCAACACTGCCGCCCTACAAGCCGTCATCTATAACCGAGTCGGAGACATTGGACTAATTTTAAGCATAGCATGAGTAGCAATAAACCTCAACTCATGGGAAATACAACAAGTATTTCTACTTAGCTCCGAAGACCTCACCCTGCCTCTTCTCGGACTAATCCTGGCAGCCACAGGAAAATCAGCCCAATTCGGCCTACACCCCTGACTTCCTGCAGCGATAGAAGGCCCCACTCCAGTATCAGCCCTACTACACTCAAGCACTATAGTCGTAGCAGGAATCTTCCTTCTCATTCGTATTCATCCCATAATTCAAAACAATAATACCGCATTAACAATCTGCCTCTGCCTAGGAGCAATTACAACACTTTTCACAGCTGCCTGCGCCCTAACGCAAAACGACATTAAAAAAATCGTAGCCTTCTCCACATCTAGTCAACTTGGTCTCATAATAGTCACAGTAGGACTGAACCTCCCACAACTAGCGTTTTTCCACATTTGCACCCACGCATTTTTTAAAGCCATGCTATTCCTCTGCTCAGGATCTATCATTCACAGCCTAAATGATGAACAAGATATTCGCAAAATAGGAGGACTACAAAACTCACTACCAACCACCACCACCTGCTTAACAATTGGAAGCCTAGCCCTCACTGGAACCCCCTTCCTAGCAGGGTTCTTTTCTAAAGACGCTATTATCGAAGCCCTAAACACCTCCCAAACCAACGCATGAGCCCTGACCTTAACACTAATTGCTACATCGTTCACAGCCGTTTACAGCTTCCGAATCATTTTCTTCGCCTCTATAGGCCACCCACGATCCAATCCACTCTCACCAATCAACGAAAATAACCCCACCGTAATAAACCCTATTAAACGTTTAGCCTGAGGAAGCATCATCTCCGGACTCCTAATCGCATCAAACATGCTTCCTATAAAATCCCCTATTATAACTATACCTCTTTTAGCCAAACAAGCGGCCATTTTAGTTACCATTACCGGCTTAATCATCGCAATTGACCTAACCAACATTACTAGCTCCCTCAATACTCCTACAAAAACAAAAATTCACTCTTTCTCCAACCTCCTTGGATTCTACCCATTAATTATCCATCGGTTAACTCCAAAAACTAACCTTAACATAGCACAAAAAATTGCTACACACATTGTAGACATGTCCTGATATGAAAAAGCAGGACCCCAAGGACTAGCTAACCAACAGCTGCCAATAATTAAAACCACTTCAAATATCCAACAAGGGTTGATTAAAACATACCTCACCCTTTTCCTAATAACATCAGCCATCTTAATCTCAC------TACTCTAA-AGCACGAAGATTTCCACTATAGTGACCTCGACTTAATTCAAATACCACAAACAAAGTTAACAGAAGCACCCAGCCCCCCACAAACAACAACCACCCACCGAAAGAATACATTAAAGATACACCAACTCAATCCCCACGAACAACATAACCCTCTAACCCAGCTAAGCTAATAGCACTATCCTCATCCACTCCCCCAACCGTCACATACCAAGCCACCACACCTACTACATATGCCACCACATAACCTGCTACAGACCAACTACCTCATGCCTCCGGGTAAGGCTCCGCCGTCAAAGCAGCTGAGTAAGCAAACACTACCAATATTCCCCCCAGATAAATTAAGAAAAGAACCAGAGATAAAAAAGAAGACCCCAACCCGATAATTACCCAACAACCAGCTCCAGCAGCCACAACCAACCCCAAAGCAGCATAATAAGGAGAAGGATTGGAAGCAACAGCTACTAACCCTAAAACTAAGCCTACTATAAAAAAAGAAACTATATAAATCATAATTCCCATCAGGACTCTAACCAGAACCTGTGATCTGAAAAACCACCGTTGTTCTTCAACTATGGAAACTAATGGCACCAAACATTCGAAAATCTCACCCACTTATCAAAATCGTCAACAACTCCTTCATCGACCTACCTACCCCATCCAATCTATCCTCCTGATGAAACTTTGGCTCTCTACTGGGCATTTGCTTAATCACCCAAATCGTCACTGGCCTATTTCTAGCAATACACTACACCGCAGACACCTCAATAGCCTTCTCCTCAGTCGCCCACATCTGCCGAGACGTCAACTACGGCTGACTTATCCGCAACCTACACGCAAACGGAGCATCATTCTTCTTTATCTGCATTTATCTTCACATCGGCCGAGGCATGTATTACGGATCCTTTCTCTTCAAAGAAACATGAAACATCGGAGTTATCCTCCTATTCCTAGTCATGGCAACCGCATTTGTGGGCTATGTCCTCCCATGGGGACAGATATCTTTCTGAGGGGCTACAGTAATTACTAATCTTCTTTCTGCTATTCCGTACATCGGAAACGTACTAGTCCAATGAATCTGGGGGGGATTCTCAGTTGACAACGCTACCCTAACACGATTCTTCGCCTTCCACTTCCTCCTCCCCTTTCTAATCGCAGGCGCTAGCATCCTCCACCTTCTCTTCCTCCACGAAACCGGATCAACAAACCCCACAGGACTTAATTCAGACCCAGACAAAATTCCTTTCCACCCCTATTTCTCCTACAAAGATCTCTTGGGCTTCCTAATTATACTAACCTCTCTTACCCTCCTAGCCATATTCTCACCCAACCTCCTTGGCGACCCAGAAAACTTCACCCCAGCCAACCCCTTAGTCACCCCTCCCCATATCAAACCCGAGTGGTACTTCTTATTTGCATATGCCATCCTCCGCTCCATCCCAAACAAACTAGGAGGTGTTTTAGCCCTAGTATTCTCCATCCTAATCCTGGCCCTCATACCACTTCTTCACACCTCTAAACAACGAAGCCTAATATTCCGGCCTCTCACCCAAATCGCCTTCTGAGCTCTGGTAGCAGACACCCTCATCCTTACCTGAATCGGGGGGCAACCAGTAGAAGACCCCTATATCACCATCGGGCAGCTGGCCTCAGTAATCTACTTTGCCATCTTCCTCATCATACTGCCAGCCATTGGCTGAATGGAAAATAAACTTCTCAACTGAT-AGTCCTGATAGCTTAACACTAAAGCATCGGTCTTGTAAGCCGAAGACTGGAGGCTAACTCCCTCCTCAAGACTTTAC-----------------------------------------------------------------------------------------------------------------------------------------------------------------------------------------------------------------------------------------------------------------------------------------------------------------------------TCTTGGCAGTTGTTGGCCCCCTCAC-----------------------------------------------------------------------------------------------------------------------------------------------------------------------------------------------------------------------------------------------------------------------------------------GCTCGAGGAAGAAGGACTCAAACCTCCACTATTGACCCCCAAAGCCAACATTCTATTTAAATTACCCCTCGGTAT--------------------------------------------------------------------------------------------------------------------------------CATATGCTCCATATACA-----------------------------------------TTCTATGTTT-ATAGAGCATTAATTTTTTAACCCCACGAATA----------------------------------------------------------------------------TTATTTTCAGTTA-CTCCCCAAGGTCTAACA--CATTTTATGCTTTCTATACATATTATGTCT-ATAGAGCA--------------------------------------TT------------AATTTTTTAACCCTACGAATATTATTTATAG-CTATCTCCTAAGATCTAACAAAT----------------------------------------------------TAATATATTATGCTCTTTATACAT---------------------------------------ACTATGCTT-ATAGAGCATTAATCTTTTAACCTCATGAATA------------------------------------------------------------------------------------------------------------TC-ACTTATCAATT-ATATTGAAAATTT-AACATAAAGATTCCAGC---------------------------------------------TAAAAAACATAATATGTTAAT-----------------------------AACATTAAAATATTCAACC-------------------------------------CATGAATATCAACTCTAATAACAAAAAACC-----------------------------------------------------------------------TTAATTTAACATAATC--------CACTATAAATC---------------------------------CCATTCAACAATAAATTAAGAAAGC-ATAAA--------------------------------------------------------------------------------------------AA-GCTAAACAACATTCATGCAAT----------------CTAAATTATTCCAAAAGG-------------------------------------AAAAATAAATAATCACAGACAAAAA-----------------TGAACTATTACC-ATTTTAATCCCTGAAAACAGGAATATTCTTAC--------------------------------------------------AACTTAACAAGAAATACTTTACACAT-CACAAACATTCAAAATAATCTC--------------------AAAAGAATAAACCACAACACTTAATG-AATATTACAATCAACAG-AACA-TTTACTATT----------------------------TACACCTTTAACTATTCTGTATTGAACATTA-AAATCCATCT--AACTACGACAATAAGAGAAAAAAT-TACAAAGAAA-ATCAACATCCAATTCTCAAACACTAATACTCTTATTTCGTTAAACT-----------------TGAAT-TAAAGCTT---AAATATAAAAAC--AAAATACAGACAAGACTAACTTTCATCAC----------TTTTAAACATATAATGTA-AAAAGCATAAACAGAAACACAAACATGAATATGTTTT-----------------TAAATA--AACTTTGC-AAAAAACAT-----------TT-TTTATGCTTATTGAACATCTGTAATGCTTAAAT-----------------TCCCATTCGTACTGTTTCAGT---CAGAATATCATAACA-AAATCCAATTATA------------------TTTCAACATAATAAGAAAAACCATTATTAATTTGTG-----ATAACCTTAAAATG-ATAAAAAGTTTGACTATT-CTTGAAAACATAAAATTAATGTTAATCA----CAAGGAAATAAATAACCCAC-AATCATTTAAAATAG---AGCATAACTGAA-AATCAGAATAACTATCAAGAACAAA--GGATAATAAATTCAAAACCCCTTTTAA-ATTCTTTTAAGAGCTAAT--AAACCAT-------------TAAAACATGCATATAACATAAAAAATTAATA-C----------ATTGATCAAAAGTCTCCGTGACCCTC---ATAAATGTATAACAATAAA----ACATCAATGGACAAAACATTTCTGATC-----------------TAA---AGCAGTTAACTCAACCCGACT-AAGCAATTGCTTCTAGACCCTTTCTCACTTAA--------------------ACTTGGTCCGGAAAGATGCCTG-----ATGCCAG-TATGCCCTGAATCTACCGGACTACAGTATAGGCCGGATTACTGGTGAG----GTTTAAAAAGCATCCGTCGGTAGTGAATCTG-TGGGATCCTAATCGT-AGACAGGTTAAGAATGATATTCAGGAAAGCATCTCCC-CTATGTTAA-CATCCATTTCTCACTTTAC-CTGGCCTACCTT--GAATTAAATAACATCTGGTA---------TTTTT------------------------------------------TTTTTGGTGGGATCTCAATAG-CATCT-CAGTAGTGG-GGCCGGAGCCC-----ATGAAAC------CGGGTGGGACATAC-GTTTCATCGGC-TAAT-----------TCGTTATAGGAGTATTAG--------------GCATGTGTACATTCATTAATGCATGACTGACATAAA---ATTTTAGC-------TATCATAATGAA-------TATTCAGCTTTTTCCCTCTTATCCGCCCGGGGCCCTGAAAAACCTATTTTA---------------------------------------------------------------------------------------------------------------AAAATCTTTTTTCCGCGCTAAACCCCCCTTACCCCCCAAGTTAGCT-TTCTTGTAAAAACCTTCT-GTTTTCGTTAAACCCCT-AAACCGAAA----------------------------ACCAGCCTCTACAATTTAACTA----------------------------------------------------------------------------ACCCATCTAGCGTTAAC--------TGCTTTCCACCAGCAAGATGCA----------------------------------------------------------------------------------------------------------------------------------------------------------------------------------------------------------------------AGAGAAAAACTTCCTCCACCACCATACTGCTTTGC-ACAAGCT------------------------------------------------------------------------------------------------------------AGAAACAGGGTACCTA--CCCAAAACCCATAA-------------------------------------------------------------------------AAATT-TCTC-------------------------------------------------ATGTATATATATAT--------------------------------------------------------CGTTAAAT--------------------------------------------------------------------TTTACCACTATTAGCAACCCCTGTGGGACGCACTTTTA-------------------------------------------------------CTGCTTTCTTTAGTACGTT------ATAACA----AATTTTTCA-----------------------------------------CCTTCCACACGAACACT----------------------------------------------------------------------------------------------------------------------------------------------------------------------------------------------------------------------------------------------------------------------------------------------------------------------------------------------------------------------------------------------------------------------------------------------------------------------------------
	'epitropicalis_R7932_mtDNA'                                                     GCTTACGTAGCTTAAACCAAAGCACAGCACTGAAGATGCTGAGATGAGCCCTAAAAAGCTCCGAAAGCACAAAGGTTTGGTCCCAGCCTTGTCATCAACTATGTCTGAACTTACACATGCAAGCATCCGCATTCCCGTGAAAATGCCCTTAAGCCCCCTAAATTAGGGGATAAGGAGCTGGTATCAGGCACGAC-CATC----AGCCCATGACACCTTGCTCTGCCACACCCACAAGGGAACTCAGCAGTGATAAACATTGAATATGAGCGACGTAAAGCTCGACTCAGCTACAGACAA-CAGAGTTGGTCAATCTCGTGCCAGCCGCCGCGGTTATACGAGAAACTCAAGTTGATAATTCACGGCGTAAAGCGTGATTAAGGTCCATCA--ACATTAGAGTCAAACCCTAGCTAAGCTGTCGCACGCTTTCGCTAGACTGAAGAACACTCACGAAAGTAACTCTA----TCTACCACACCTGAACTCACGACCGCTAGGAAACAAACTGGGATTAGATACCCCACTATGCCTAGCCTTAAACTTTGACTAATTACA-CTTCATTCCGCCAGGGAACTACGAGCCCAAGCTTAAAACCCAAAGGACTTGGCGGTGCCCCAAACCCACCTAGAGGAGCCTGTTCTATAATCGATACCCCCCGCTTAACCTCACCACTTCTTGCCAAACCCGCCTATATACCACCGTCGCCAGCCCACCCCGTGAGGGGGCCTTAGTAGGCTCAATGA-TTTCACATCAACACGTCAGGTCAAGGTGTAGCATATGAAGTGGGAAGAAATGGGCTACATTTTCTAA--CACTAGAAAA--AACGAAAGATCTCTATGAAACCAGATCAGAAGGCGGATTTAGCAGTAAAGAGAAACAAGAGAGTTCTCTTTAAAACGGCCCTGGGGCGCGCACACACCGCCCGTCACCCTCTTC--TACCAAC-CACATCTCATTAAATAA-AAACTGAAA-CAAACAAAGAAGAGGCAAGTCGTAACATGGTAAGCGCACCGGAAGGTGCGCTTGGAAT--CAAAGTATAGCTTAACT-TAAAGCCCCTCGCTTACACCGAGATGATATCCGTTAGACCCAGATTACTTTGAGCCACCAACCTAGCCTTAAC------TTCACACCAACGAATAACCACCCCAATACACCAACCTCACTAACTAAATCATTCTAAACTTTTAGTATAGGCGATAGAAACAAGTCAA--AGAGCTACAAACATAGTACCGCAAGGGAAAGATGAAATAGAAATGAAAAAAATAA-CAAAGCAACAAACAGCAGAGAGAAAACCTCGTACCTTTTGCATAATGGTCTAGCAAGTCCAAATCAAGCAAAAAGAATTTTAGTTTGACCCCCCGAAACTAAGCGAGCTACTCCGAGACAGCTTTATAGAGCCAACCCGTCTCTGTGGCAAAAGAGTGGGAAGATCTCCGAGTAGGGGTGACAGACCAAACGAGCCTAGTGATAGCTGGTTGCTCAGGAAACGAATATAAGATCTACTCT-AAG-TTCTG--TTACCAGCAAAAAAA-GC-AAAAAACATTTCTTAGAATTTATTCAACCAGGGTACAGCCTGGTTGAAAAAGGATACAACCTAGAACTATGGGTAAAGATTACATCACAACAGGAA-AATGAACCAGTGGGCCTAAAAGCAGCCATCTAAAAAGAAAGCGTCAAAGCTCGCTC-AT-CCC-TCCTCCGTCAATACCAACACCATATCCGAACCC-TTTCTCCCTACTGAGCTGTTCAATTCAGATATTGAAGCACTTATGCTAGAACTAGTAATGTGAATCT-AACATTCTCA--CAAATGCAAGTGTAAATCAGATCGAATAACTCACTGATAATTAACGACCTTA--TTGAGAATACTTCAGCAAC-AACCCAAGAAAACCCTGA--ACCCAACATCGTTAACCTAACACAAGAGCA-TTTCAAGAAAGATTAAAAGACGCAGAAGGAACTCGGCAAACTTTGAACCCCGCCTGTTTACCAAAAACATCGCCTCTTGCTAAACAA-CATGTATAAGAGGTCCAGCCTGCCCAGTGACTATATGTTCAACGGCCGCGGTATTCTGACCGTGCAAAGGTAGCGTAATCACTTGTCTTTTAAATAAAGACTAGTATGAATGGCACCACGAAGGTTCAACTGTCTCCTGCATCCAATCCATTAAACTGTCCTCCCCGTGCAGAGACGGGGATACGCCCATAAGACGAGAAGACCCTATGGAGCTTTAAA-CTTAAGGCAACTGCTAAATAA--CCCTT-CCCCACACGGAATAACATCCAACTAAGCAACAA--TG-ACCCAAAGTTTTCGGTTGGGGCGACCACGGAGAAAAAAAAATCCTCCTTGATGTACGAGGCCTTACCCTCTTAGCCAAGAACGACGGTTCTAAGCAACAAAA-CATTTGACCACTATTGATCCAGTCTTACTGATCAACGAACCAAGTTACCCTAGGGATAACAGCGCAATCCATTTCGAAAGTTCCTATCGACAAATGGGTTTACGACCTCGATGTTGGATCAGGGCATCCCAGTGGTGCAGCCGCTACTAAAGGTTCGTTTGTTCAACGATTAAAGCCCTACGTGATCTGAGTTCAGACCGGAGTAATCCAGGTCAGTTTCTATCTATGCAGTATTTTCTCTAGTACGAAAGGACCGAGAAAATGAGGCCTATTTATCTTACAAGCCTCCTCCC--TCATCAATGAAAACAACTTAATTGA-AAAAAGGACTAC-AACCAAAGCCCAAGATCAGGGCTAGCTAGTGTGGCAGAGCCCGGCTAATGCAAAAGACCTAAGCTCTTTGAACCAGGGGTTCAAATCCCCTCACTATCTATGTCCACCCTAATCACCCATCTAATTAATCCCCTCCTCTACATAGTCCCTATTCTTCTAGCTGTTGCCTTCCTAACCCTAATTGAACGAAAAGTATTGGGCTACATACAGCATCGTAAAGGCCCCAACATTGTTGGCCCCACAGGCCTTCTTCAACCCATTGCAGACGGAGTAAAGCTATTTATCAAGGAACCCATCCGACCCTCGACCTCCTCACAAACCCTATTTTTACTTGCCCCAACTATAGCTTTTGCTCTAGCTATAGCCATCTGGGCTCCTATACCTATGCCGTTCTCCCTCGCCGATCTAAACCTGGGGATTCTATTTATCCTGGCCCTCTCAAGCCTCACAGTCTACACTATTCTCGGATCAGGATGATCCTCCAATTCAAAATACGCTCTAATTGGGGCCCTTCGAGCAGTAGCTCAAACCATCTCATATGAAGTCACCCTTGGTTTGATTCTCTTATGCATGATTATACTAACAGGAGGATTTACACTATTCAACTTTAACACAACGCAAGAACACATATGGCTCATCATCCCGGGCTGACCTATGGCTGCAATATGGTACATCTCAACCCTAGCAGAAACTAACCGAGCCCCATTTGACCTGACCGAAGGAGAATCCGAACTTGTATCAGGATTCAACGTAGAATACGCTGGGGGCCCCTTTGTCCTTTTCTTTTTAGCCGAGTACGCCAATATTCTAATAATAAACACCCTCTCAGCAATTCTATTTCTCGGAACATCTTACATTAGCACACCAGAGCTCACCACCCTATCACTCATATTTAAAGCCTCCCTACTCTCCCTTCTGTTCCTATGAGTACGAGCCTCCTACCCACGATTCCGTTACGACCAATTAATACACCTTGTGTGAAAAAACTTCCTTCCAATCACACTTGCTATAACATTATGACACATCTCCTTGCCTATCTCCTTATCAGGTCTCCCCCCTCAAATATA--GGAAATGTGCCCGAAAG-TTAGGGATCACTTTGATAGAGTGAAATATAGGGGTTCAAACCCCCTCATCTCCTTAGAAAGACAGGAATTGAACCTGCACCTGAGAGATCAAAACCCTCCGTACTCCCACTATACCACTCTCTAGTAAAGTCAGCTAAA-AAAGCTTTTGGGCCCATACCCCAAACATGTTGGTTAAACTCCCTCCTTTACT-AATGAATCCAATTGCACTATCAATAATCCTCTCCAGCCTAGGGTTAGGCACTATCCTCACCATGTCAAGCAATCACTGATTCCTAGCCTGAATAGGGCTAGAAATCAACACTCTAGCTATCATCCCACTAATAGCCCAAAATCATCACCCCCGAGCCATTGAAGCCTCAACAAAATACTTTCTAACTCAGGCCGCGGCCTCAGCTCTTCTTCTATTCTCAACACTAAATAATGCCTGATTCACAGGAGAGTGATCAATTATGAATCTGACCAACCCCCTGTCATGCACCACAATAACCATTGCTATCTGCATAAAACTAGGCCTAGCCCCCTTCCACTTCTGACTCCCAGAAGTCCTTCAAGGGTTAAATCTAACTACAGGTCTTATCCTATCAACTTGACAAAAACTTGCCCCCATGGCAATTCTTTATCAAATCTCTCCGTCAGTAAACACTCCCCTCCTCCTTTTAATCGGACTTATCTCCACCCTCGTCGGAGGCTGAGGAGGCCTAAACCAAACCCAACTTCGAAAAGTCCTAGCCTTCTCATCCATCGCACACCTTGGATGAATAGCATCAATTCTCCCCATTATGCCTCAACTAACTATCCTAAACTTAATCATCTACCTCATCATAACATCCACCCTCTTCCTGACTCTAAAAACCATCTCATCTACCAAGATCTCCACCCTAGCCACCTCGTGAACCAAAACTCCAGTAGCCACGGCACTAACCCTACTCACCCTTCTTTCCCTAGGAGGATTACCACCTCTTTCAGGGTTCATACCAAAATGACTCATCCTGCAAGAACTAACCAGCCAAAATATCACCATCTTGGCTACCATTATAGCACTTTCAGCCCTCCTAAGTTTATTCTTCTACCTACGACTATCATATTCAGTTACCCTTACCTCTTCACCAAACACTTCAAATTCTTCCCTAACTTGACGCCACCACTCAAAACAACCAACCACCCTCCTATCACTAATACTAATCTCCTCGTTCTTTCTGCTACCAATTTCACCACTGATAG---------TATTCTAGGGACTTAAGTTAA-TCAGACTAAGGGCCTTCAAAGCCCTAAGAAGGAGTTAAAATCTCCTAGACCCTG-TT-------TAAGGCTTGCAGGACTTTATCCAACATCAATTGAATGCAACTCAAACACTTTAATTAAGCTAAAGCCTTA-CTAGAAAGACGGGCCTCGATCCCGCAACATTTTAGTTAACAGCTAAACGCTCAATCCAGCGAGCTTCATTCTACTTCTCCCGTTTTCGA-CTAAAAAAAAGAAAACGGGAGAAGCCCCGGCAAA-CTCTCATTTGCTTCTCCGGATTTGCAATCGGGCGTG-TCTCACACCGCAAGGCTTGGAAAGAAGAGGACTTGAACCTCTGTGTTTGGGGCTACAACCCACCGCCTAGGCCCTCGGCCATCTTACCTGTGGCTATCACTCGTTGATTATTCTCAACAAATCACAAAGACATTGGCACCCTATATCTAGTTTTCGGTGCTTGAGCAGGAATGGTGGGAACGGCTTTAAGCCTTCTTATTCGAGCAGAGCTAAGCCAGCCCGGAACCTTGCTAGGGGACGATCAGATTTATAATGTAATCGTAACTGCACACGCCTTTATTATAATTTTCTTCATGGTAATGCCTATTATAATCGGTGGGTTTGGTAACTGGCTAATTCCGTTAATAATTGGCGCCCCTGATATAGCATTCCCCCGAATAAACAACATAAGCTTCTGACTTCTACCCCCATCTTTCCTCCTTCTTTTAGCTTCTTCCGGAGTAGAGGCTGGGGCCGGAACCGGGTGGACAGTCTATCCGCCTTTAGCCGGTAACCTAGCGCATGCTGGGGCCTCAGTAGACTTAACTATTTTTTCTCTACATTTGGCAGGGGTCTCCTCAATTTTAGGTGCCATTAACTTTATCACAACAACCATCAATATGAAACCCCCCGCTATATCCCAGTATCAAACGCCGTTATTTGTCTGGTCTGTTCTAATCACCGCTGTCCTTCTCCTACTCTCCCTTCCTGTCCTGGCAGCCGGAATCACAATACTTCTCACAGATCGAAACCTGAACACAACCTTCTTTGACCCCGCTGGAGGAGGTGATCCGGTACTCTACCAACACCTGTTCTGATTCTTCGGTCACCCGGAAGTCTACATTCTGATTCTTCCAGGATTTGGTATAATCTCACACATTGTTACCTACTACTCAGGCAAAAAAGAGCCTTTCGGTTACATGGGGATAGTCTGAGCAATAATATCCATCGGGCTTCTGGGGTTCATTGTATGAGCCCACCACATATTCACAGTAGACTTAAACGTTGACACCCGGGCTTACTTCACCTCCGCAACAATAATCATCGCAATCCCCACTGGAGTTAAAGTATTTAGCTGACTGGCCACAATGCACGGAGGAACTATCAAATGGGACGCCCCTATGCTTTGAGCTCTTGGCTTCATTTTCCTATTTACGGTAGGGGGGCTCACTGGAATCGTTCTTGCTAATTCTTCCTTAGACATCGTCCTGCATGATACCTATTATGTCGTAGCACACTTCCACTATGTCCTCTCCATGGGAGCCGTATTCGCAATCATAGGCGGCTTCGTCCATTGATTCCCGCTGTTCACAGGGTACACGCTGCACGAAACATGAGCGAAAATCCACTTCGGGGTTATATTTGCAGGAGTCAACCTAACTTTCTTCCCCCAACACTTCTTAGGGCTGGCAGGAATACCTCGACGCTACTCAGACTACCCCGACGCCTATACACTTTGAAACACAGTTTCATCTGTTGGCTCCTTAATCTCCTTAGTTGCAGTGATTATGATAATATTTATCATCTGAGAGGCATTTGCAGCAAAACGGGAAGTGACTTTAACAGAACTTACCTCAACCAACATCGAATGACTTCACGGATGCCCTCCTCCTTACCATACATTTGAGGAACCAGCCTTTGTTCAAATTCAACCATCACACAGCTAGT-CCGAGAAAAGAAGGAATCGAACCCCCATTATCTGATTTCAAGTCAGTCGCATCACCACTCTGCCATTTTCTTCTAAA-TAACCCC-AGAGACGTTAGTAAAACAATTACACCACCTTGTCAAGGCGGAATCACTGGTTAAACCCCGGTACATCTCAACATGGCACACCCATCACAATTAGGTTTTCAAGACGCAGCCTCTCCAATTATAGAAGAACTCCTACACTTCCACGACCATACCCTCATAGCCGTATTCCTTATTAGTACGCTCGTTCTTTATATCATTACAATCATAATAACCACCAAATTGACTAATACTAACTCTATAGACGCTCAAGAAATCGAAATAGTCTGAACCATCATACCAGCTATTATTCTGATCATGATCGCCCTCCCTTCTCTCCGAATCCTTTATCTGATAGACGAAGTTAATGACCCCCATCTTACGGTAAAAACAATTGGCCATCAGTGATACTGAAGCTACGAGTACACTAACTATGAAGATCTCTCATTCGACTCTTACATAATCCCCACCAACGATCTAACCCCCGGACAGTTCCGCCTATTAGAAGTCGATAATCGGATAGTAGTCCCCATAGAGTCCCCTGTCCGCCTGCTAGTAACCGCCGAAGACGTCCTTCACTCCTGAGCCCTCCCTTCGTTAGGTGTTAAAACAGACGCTATCCCAGGACGACTAAACCAAACATCATTCATCGCCACTCGACCGGGAGTATTTTATGGCCAATGCTCGGAAATTTGTGGAGCTAATCACAGCTTCATACCAATTGTAGTCGAAGCAGTCCCACTAAACGACTTCGAAAACTGATCTTCATCAATACTAGAAGCCTCACTAAGAAGCTAAACAGGGTCA-AGCGACAGCCTTTTAAGCTGTAGACTGGTGACTCCCAACCACCCTTAGTGATATGCCACAACTAAACCCCGGCCCATGATTCGCTATTCTAATTTTTTCGTGACTAGTCCTACTCGTTATCATTCCCCCTAAAATTCTTAAACACAAAACATTTAATGAACCAACCACACAAACCACAGAAAAACAAAAACCTAACCCTTGAAACTGACCATGAGCCTAAGCTTCTTTGACCAATTTATGAGCCCCACACTTTTAGGAATCCCCTTAATCGCTATCGCAATACTAGCCCCCTGACTATTATTTCCTAACCCATCCAACCGATGACTAAACAACCGACTAATAACCCTTCAATCATGATTTATCCACAACTTTACTAAACAAATCTTTTTGCCAATCAATACCCCAGGGCACAAATGAGCCCTTATTCTTGCCTCCCTAATGCTTCTTCTAATATCCCTCAACCTTCTAGGACTTCTCCCCTACACTTTTACACCAACCACCCAACTCTCCCTTAACATAGGCCTAGCCGTCCCCCTCTGATTAGCCACGGTCGTTATTGGTCTACGCAACCAACCAACTGTTGCCCTAGGACACCTGCTTCCTGAAGGAACCCCCACACCTCTCATTCCAGTGCTAATTATTATCGAGACCATCAGCTTATTCATTCGACCCCTAGCCCTAGGAGTTCGACTAACCGCTAACCTTACAGCCGGCCATCTCCTCATCCAACTTATTGCAACCGCAGCATTCGTCCTCCTCCCTATCATACCAACCATCTCCATCCTTACGTCAATCGTCCTATTCCTCCTTACCCTTTTAGAAGTAGCCGTAGCCATGATTCAAGCCTACGTATTCGTCTTACTCCTGAGCCTCTACCTACAAGAAAACGTCTAATGGCACACCAAGCACACGCCTACCACATAGTAGACCCAAGCCCTTGACCTCTCACAGGAGCTGTCGCAGCTCTTCTTCTTACATCAGGACTAGCCATGTGATTCCATTTCGGATCAATCATCTTACTCACCCTAGGCCTAGTTACTATAATCCTAACAATAATCCAATGATGACGCGACATTATTCGAGAAGGAACCTTCCAAGGACACCACACTCCACCAGTTCAGAAAGGACTTCGTTATGGGATAATCCTGTTTATCACGTCTGAGGTGTTTTTCTTTATTGGCTTTTTCTGAGCATTCTACAACTCAAGCTTAGCCCCCACCTATGAACTAGGGGAGTGCTGACCACCAACTGGAATCACCCCACTCAACCCATTCGAAGTCCCTCTCCTAAACACAGCGGTTCTCCTGGCTTCAGGGGTCACCGTGACGTGAGCTCACCACAGCATTATACACGGTAATCGAAAAGAAGCAATTCAGTCCCTAGGTCTCACAATCCTATTAGGCCTCTACTTTACTGCCCTTCAAGCAATAGAGTACTACGAGGCCCCCTTTACAATTGCCGACGGTGTTTATGGATCCACATTCTTTGTCGCTACAGGATTCCATGGACTCCACGTCATTATTGGCTCTCTCTTCTTAGCTGTCTGTTTTATGCGACAAATCCAATACCACTTCACATCAAAACACCACTTCGGTTTTGAAGCTGCCGCGTGATATTGACACTTCGTCGACGTAGTCTGACTCTTCCTCTACGTCTCTATCTACTGATGAGGCTCATACTTTCTTAGTATCA-ACTAGTACACGTGACTTCCAATCACAAAGTCTCAGTTAAAGTCTGAGAGAAAGTAATGACAGCCACCATCCTTGCCATCGCCACCGCCTTATCTCTAATCTTACTAACTATTAGTTTTTGACTCCCGATAATAACCCCTGACTCAGAAAAACTCTCCCCGTACGAATGCGGATTTGATCCTCTGGGCTCTGCCCGACTACCTTTCTCCATGCGATTTTTTCTAATCGCCATTCTATTTCTCCTATTTGACCTCGAAATCGCCCTTCTCCTTCCCTCGCCATGAGCTGCACAACTAATCTCCCCTACCACCACTATTATCTGAGCAACCCTAATCATCACTTTACTCACCCTAGGATTAATCTATGAATGAATCCAAGGAGGACTAGAATGAGCTGAATGAGCAGTTAGTCCAATCAAGACAGTTGATTTCGGCTCAACAAATTATGGTTAAACCCCATAACTGCCCTATGACACTCGTACACTTTAGCTTCTGCTCAGCATTCACCCTAGGCCTTACGGGCTTAGCCCTCCATCGAGCCCACCTTCTGTCCGCCCTTCTCTGCCTAGAAGGAGTCATACTCTCTCTATACGTCGGACTCTCGGCATGACCCGTTCAAATTTCTCTATTCTCATTCTCCCTAGTCCCTATACTCATGCTCACTTTCTCAGCATGTGAAGCTGGAACAGGACTAGCTTTGATAGTTGCCACTACACGAACCCATGGAACAGACAACTTACACAACCTTAATCTCCTACAATGCTAAAAATTCTGATTCCTACACTTATGCTAATTCCATCCACATGACTAATAGACAAAAAGTGACTATGACCCTCCTTGACCTCTCAAAGTCTTATTATTTCTCTCCTAAGCCTCTCATGATTTTTTAATCAAACAGAAACCACCCACTTTTCAAATCACTTCATATCTATTGACCAATTATCAACCCCCCTATTGATCCTCACCTGCTGACTCCTACCACTTATAATCCTAGCCAGCCAAAACCACCTGTCAACAGAACCCGTCTCACGTCAACGAACCTTCATCACAATGCTGATTTTCCTTCAACTCTCCCTTATTATAGCGTTTTCTGCAACTGAGCTCATTCTATTCTATGTGATATTTGAAATCACACTGATCCCTACTCTAATTATCATCACCCGCTGAGGCAACCAAGCAGAACGCCTAAATGCAGGCACCTACTTTCTATTTTACACCCTGGCCGGGTCTTTACCTCTGCTAGTCGCACTACTTTCACTATACTCCCACACGGGCACTCTCTCTCTCAGCCTCCTACAGCTTATCCCAAACCATGTCCCTCTAACATGAGCTAACAAATTGTGATGATTTGCATGCTTATTAGCCTTCATGGTCAAAATACCTTTATACGGAGCCCACTTGTGACTTCCCAAGGCCCATGTAGAAGCCCCAATTGCCGGATCTATAGTCCTAGCCGCCATCCTACTAAAACTAGGAGGCTATGGTATTATCCGAATCTCAATCACCTTGACACCTGCTATAAAAGAAATGGCCTACCCATTTCTCATCCTCTCCCTTTGAGGTATTATTATAACAAGCTCTATTTGCTTGCGACAAACCGACTTAAAATCTATAATCGCCTACTCCTCAGTAAGCCACATAGGCCTCGTAATTTCAGCAGCAATAATTCAAACCCCTTGAAGCCTCACAGGAGCAATAATTCTCATAATCGCCCACGGGCTAATCTCCTCCGCTTTATTCTGCCTTGCCAACACAAATTATGAACGAACACACAGCCGAGCTCTTCTTCTATCTCGCGGCCTACAGACCATTCTTCCATTAATGGGCACCTGATGACTTCTGTCCAACTTAGCTAACATAGCTCTTCCCCCGTCACCTAATCTTATAGGAGAACTCACTATTATAACAGCCTTATTTAACTGATCAAACTGAACTATTATCTTAACCGGTATAGGCACACTTTTAACAGCAAGCTACTCCCTGTATATATACCTTATGACCCAACGGGGCCCCACTCCGGAACACCTTACCGCAATCACCCCTACACATACACGAGAGCACACCTTAATAACTCTCCACCTTATCCCGATCATCCCCTTGATAATAAAACCAGAACTAATCTGAGGCCTATTCTTCTGTAGACATAGTTTAATGAAAACACTAGATTGTGATTCTAGAGACAGAGGTTAAA-CCCCTCTTGTCAACCGAACTAGACTGGAGATACCAAGAACTGCTAATTACTTCGTACCGTGGTTCAATTCCGCGGCTTGTTCGGCTTTTAAAGGAAAACAGTCTCTCCGCTGGTCTTAGGAACCAGAAACTCTTGGTGCAAATCCAAGTAGAAGCTATGAACTTTCCCTTAATCTTCAACTCCTCCTTGATAATCACAATTACAACCCTTCTCACCCCCATCCTTTTAGCATCAACCACCCACAACCCACCAGACCTTCACAAAACCATTAAGACAGCAGTCAAAACCTCATTTTTTATCAGCCTAATTCCTCTCTCAATTTTCCTGGACCAAGGACTAGAATCAATTTCAACCAACTTCCACTGAATAAACATTAACTCATTTGACATTAACATAAGCTTCAAATTTGACATCTACTCCTCAATCTTCCTCCCCATCGCCCTCTTTGTTACCTGATCAATCTTAGAGTTTGCCACATGGTACATGGCTTCCGACCCCTTAATCACCCGATTCTTCAAATATCTTTTAACCTTTCTAGTAGCCATAGTCATTCTAGTAACCGCAAACAACTTCTTTCAGCTGTTCATTGGCTGGGAGGGTGTAGGAATTATATCTTTCCTTCTAATCGGATGATGGTACGCCCGAGCAGACGCCAACACCGCAGCCCTACAAGCCGTCATCTACAACCGAGTTGGAGACATCGGACTAATTTTAAGCATAGCATGACTAGCAACAGACCTTAACTCATGAGAAATACAACAGGTTTTTTTACTTAGCTCTGAAGACCTTACGCTGCCCCTGCTAGGGCTAATCCTAGCAGCTACAGGAAAATCAGCCCAATTTGGCCTACACCCCTGACTTCCTGCAGCAATAGAAGGCCCCACTCCAGTATCAGCCTTACTACACTCAAGCACCATAGTTGTAGCAGGGATCTTCCTTCTCATCCGAATTCACCCTATAATTCAGAATAACAACACCGCATTAACAATCTGCCTCTGCTTAGGGGCAATTACAACACTCTTCACGGCTGCCTGCGCCCTCACGCAAAACGACATTAAAAAAATCGTAGCCTTCTCTACATCCAGCCAGCTTGGTCTCATGATAGTCACAGTAGGACTGAACCTCCCACAACTAGCGTTTTTCCACATTTGCACCCACGCATTTTTTAAAGCCATGCTCTTCCTATGCTCAGGATCCATTATCCACAGCCTAAATGACGAACAAGACATTCGCAAAATAGGAGGGCTACAGAACTCACTACCAACCACCACTACCTGCCTAACGATTGGGAGCCTGGCCCTCACTGGAACCCCCTTCCTAGCAGGGTTCTTCTCAAAAGACGCAATTATCGAAGCCCTAAACACCTCTCAAACCAACGCATGAGCCCTGGCCCTAACACTAATTGCCACGTCATTTACAGCCATTTACAGCTTCCGAATTATTTTCTTCGCCTCTATAGGCCATCCACGATCCAACCCCCTTTCACCAATTAACGAAAATAACCCCACTGTAATAAACCCCATTAAACGTCTAGCCTGAGGAAGCATCGTCTCCGGACTCCTAATCGCATCAAACATGCTCCCTATTAAACCCCCCGTTATAACCATACCCCTTATAGCTAAACAAGCAGCCATTTTAGTAACCATTGCCGGCCTAATTATCGCAATTGACCTAACCAATATCACTAACTCACTAAATACCCCCACAAAAACAAAAGTTCACTCTTTCTCTAATCTTCTCGGGTTCTACCCACTGATTATCCACCGACTGACACCAAAAACTAACCTCAGCATAGCACAAAAAATCGCCACACACGTTGTGGACATGTCTTGGTACGAAAAAGCAGGACCCCGGGGATTGGCTAACCAACAACTGCCAATAATTAAAACCACTTCAAACATCCAACAAGGACTTATTAAAACGTACCTCACCCTCTTCCTAATAACCTCAGCCATTTTAGTCTTTC------TACTCTAA-AGCACGAAGACTCCCACTATAATGACCTCGACTTAACTCAAATACCACAAACAAAGTTAACAAAAGCACCCAGCCCCCCACAAATAACAACCATCCACCAAGAGAATACATCAAGGATACACCAACCCAATCCCCACGAACCACATAACCCTCTAGCCCAGCTAAACTGATAGCACTGTCCTCCTCTACTCCACCAATCGCCACATACCAAGCCACCACCCCCATCACATATGCCACCACATAACCCGCTACAGACCAACTACCTCAAGCCTCTGGGTAAGGTTCCGCCGTCAAAGCAGCTGAATAAGCAAACACCACCAGTATTCCCCCCAAATAAATTAAAAATAGAACAAGAGACAAGAAAGAAGACCCTAACCCAATGATCACCCAACAACCAGCCCCAGCAGCCACAACTAAACCTAAAGCAGCATAATAAGGAGAAGGATTAGAAGCAACTGCTACCAACCCTAAAACTAAGCCTACTATAAAAAAAGAAACTATATAAATCATAATTCCCATCAGGACTCTAACCAGAACCTGTGATCTGAAAAACCACCGTTGTTCTTCAACTATGGAAACCAATGGCACCAAACATCCGTAAATCCCACCCACTTATCAAAATTGTCAACAACTCCTTCATCGACCTCCCCGCTCCTTCCAATTTATCCTCCTGATGAAATTTTGGCTCCCTTCTAGGCATTTGCTTGATTACTCAGATTGTCACTGGCCTATTTTTAGCCATACACTACACTGCAGACACCTCAATAGCCTTCTCCTCGGTTGCCCACATCTGCCGAGACGTCAACTACGGCTGACTTATCCGCAACCTCCACGCAAACGGAGCATCATTCTTCTTCATCTGCATTTACCTTCACATCGGCCGAGGCATGTATTACGGATCTTTCCTTTTCAAAGAAACATGAAACATCGGAGTTATCCTACTATTCCTAGTCATAGCAACCGCATTCGTAGGCTATGTCCTCCCATGAGGACAGATATCTTTCTGAGGGGCTACAGTAATTACTAATCTTCTTTCTGCTATTCCGTACATCGGAAACGTACTAGTCCAATGGATCTGGGGAGGATTCTCAGTAGACAACGCCACCCTGACACGATTCTTCGCCTTCCACTTCCTCCTTCCCTTTCTGATTGCAGGCGCTAGCATCCTCCACCTTCTCTTCCTTCACGAAACCGGATCAACAAACCCCACAGGACTTAACTCAGACCCTGACAAAGTCCCATTCCACCCCTACTTCTCCTACAAAGACCTCCTAGGCTTTTTAATTATATTAACTGCCCTCACCCTCCTAGCCATATTCTCACCTAACCTCCTTGGCGACCCAGAAAACTTCACCCCAGCCAACCCGCTAGTCACCCCTCCCCACATTAAACCCGAATGATACTTCTTATTCGCATATGCCATCCTCCGCTCTATTCCAAACAAACTAGGAGGAGTCCTGGCCCTAGTATTCTCCATCTTAATTCTAGCTCTCATGCCCCTTCTTCACACCTCTAAACAACGAAGCCTAATATTCCGACCCCTCACCCAAATCGCCTTTTGAGCCCTGGTAGCGGACACTCTAATCCTGACCTGAATTGGAGGACAGCCGGTAGAAGACCCCTATATCACCATTGGACAACTGGCCTCAGTAATTTACTTTGCCATCTTCCTCGTCATACTCCCAGCCATCGGCTGAGTGGAAAATAAACTTCTCAACTGAT-AGTCCTGGTAGCTTAATACCAAAGCATCGGTCTTGTAAGCCGAAGACTGGAGGCTAACCCCCTCCTCAAGACTTTTC-----------------------------------------------------------------------------------------------------------------------------------------------------------------------------------------------------------------------------------------------------------------------------------------------------------------------------TTTTGGCAGTTGTTGGCTCTCTTGC-----------------------------------------------------------------------------------------------------------------------------------------------------------------------------------------------------------------------------------------------------------------------------------------GCTCGAGGAAGAAGGACTCAAACCTCCACTATTGACCCCCAAAGCCAACATTCTATTTAAATTACCCCTCGGTATA---TCATGCTTATA------------GAGCATTAATTTTCTAACCCCATGAATAATATTTATAGCTAGCCATTAAGGTCTAG---------------------------------------TGTAACGATATGCTCGTTATTCA-----------------------------------------TATTATGCTT-ATAGAGCATTAATTTTCTAACCCCATGAATA----------------------------------------------------------------------------ATATCTCTAGCTA-GTCATTAAGATCTAACAATAATGATATGCTCGTTATTCATATTATGTTT-ATAGAGCATTAATTTTCTAACCCCATGAATAATATCTCTAGCTAGTTT------------AATTTTCTAACCCCATGAATAATATTTATAG-CTAGCCATTAAGGTCTAGTGTA---------------------------------------------------------ACGATATGCTCGTTATTCAT---------------------------------------ATTATGCTT-ATAGAGCATTAATCTTCTAACCCCATGAACA------------------------------------------------------------------------------------------------------------AT-ATCT-TCAACT-CTACAAGCAATTCAAACATGAAGATCAAGAT---------------------------------------------TTTAAACCATAACCTACTTATTA---------------------------CACATTCATCTATTTAACC-------------------------------------CATGAATATTCACTT---CAACTAAAAATT-----------------------------------------------------------------------AAGATCTACCATAATC--------CACTAAAAATC---------------------------------CCATTCAACAAAAAAATAAGAAAAC-ATGAA--------------------------------------------------------------------------------------------AA-GCTAAACAACAATCATGTATA----------------TTTAATCATTTACAAAAG-------------------------------------AACAATAAATAACTACCGACAAAAATC---------------TAAAATAAAACC-ATTAAGATCCCTAATAACAGGAAAATTCTTAT--------------------------------------------------AACTTAAAAAAGAAATAATAACATAT-CACAAACATTCAAGATCTTTAA--------------------GAAAAGACAAACCATCTGACTTAATG-AACATTATTATCAATAA-AAAA-TCAAAGATT----------------------------TTCACCTTTAACTATTCTATCATAAGCATTATTTACCCATCT--TACTACGACAATA--ATAAAAACT-AGCAATAAAA-ATCAACATCTAATTCTCAAACAATCATACTCTTATTTAGTTAAACT-----------------TGAAT-AAAAAACT-AGAAATATAAGATC--AACACTAAAATAAGTCTTACATTCATTA-----------TTTAAAACATAAACTACACTCGAACATAACTGAAA--ACAAACATGAATATGTAAA-----------------AAAACA--AAC-CTGT-ATAAAACAT-----------TTAAATATGCTTATTGAACATCTTGAATGCTTGAAT-----------------TCCCATTCGTACTGTTTCACT---CAGAATATCACAACACAAATTCTATTATA-----------------TTTTCAGCATGTTAAGAAAAACCATTTTTAATTTGTA-----ATAACCTAAATATG-ATAAAAAATTTGTCTATC-CTTGCAAACATATAATTAATGCTAGTCA----CAAAGAAATGAACAACCAAC-AATCATTAAAACCTA---AGCATAATTGAA-GAATAAAATGAATATTAAGAACAAA--AGCAAATAATTCATAAAACCTTTTTGA-TATCATCTTAGAACTAAC--CTACCAT-------------CAAAACATACATATCACATAAAAATCCGATG------------ATTAATCAAAAGTCTCCGTGACCCAC---ATAAATGCAAAACAAAATA----AAATCAATGGATAAAACATTAATAATC-----------------TTC---AACAGTTAACTCAACCTGACT-AAGCAATTGCTTCTAGACCCTTTCTCACTTGC--------------------ACTTGGACCGGAAAGATGTCTG-----ATGCTAG-TCTGCCCTGAATCTACCGGACTATAATATAGGCCGGATTACTGATGAG----GTTTAAAAAGCATCCGTCGGTAGTGAATCTG-TGGGATCCTAACCGT-AGACAGGTTAGATATGATATTCAGGAAAGCATCTCCC-CTATGTGAATTATCCATTTCTCACTTTAC-CTGGCCTACCTT--GAATTAGGTAACATCTGGTA---------TTTTT------------------------------------------TTTTTGGTGGGATCTCAATAG-CATCT-CAGTAGTGG-GGCCGGAGCCC-----ATGAAAC------CGGGTGGAACATAC-GTTTCATCGGC-TAAT-----------TCGTAATAGGAGTATTAG--------------GCATGTGTACCTTCATTAATGCATGACTGACATAAA---ATTTTAGC-------TATCATAATGAA-------TACTCAGCTTTTTCCCTATTATCCCCCCGGGGCCCTGACTAACCTGTTTTA---------------------------------------------------------------------------------------------------------------AAAACCTTTTTTCCGCGCTAAACCCCCCTTACCCCCCAAGTTAGCTATTCCTGTAAAAACCTTGC-GTTTTCGTTAAACCCCT-AAACCGAAA----------------------------ACTAGCCTCTACAATTTAACTA----------------------------------------------------------------------------ACCCATCTAGCTTTAAC--------TGCTTTTCACCAGCATCGTGCA----------------------------------------------------------------------------------------------------------------------------------------------------------------------------------------------------------------------AGAGAAAAACCTCCTCCTCCACCACACTACTTTGC-ACAAACT------------------------------------------------------------------------------------------------------------AGAAACAGGGCACCTA-TCCCCAAACCCATGA-------------------------------------------------------------------------ATA------A-------------------------------------------------ATATATGTATATAT--------------------------------------------------------CGTTAACT--------------------------------------------------------------------TTTTCTACTGTTAGCAACCCCTGTGGGACGCACTTTTA-------------------------------------------------------CTTGCTTCTTTAGTACGTT------ATAACA----AAATTTTCA-----------------------------------------CCTTCCACACGAACGCT----------------------------------------------------------------------------------------------------------------------------------------------------------------------------------------------------------------------------------------------------------------------------------------------------------------------------------------------------------------------------------------------------------------------------------------------------------------------------------
	'largeni_R7939_mtDNA'                                                           GCTTACGTAGCTTAAG-TAAAGCACAGCACTGAAGATGCTGAGATGAGCCATAAAAAGCTCCGAAAGCACAAAGGTTTGGTCCTAGCCTTATAATCAACTTTTTCTGAACTTACACATGCAAGCATCCGCGCTCCTGTGAAAATGCCCTTATGCCTCTTAAA-CAGGGGATAAGGAGCTGGTATCAGGCACTAC-AATT---CAGCCCATGACACCTTGCTTTGCCACACCCACAAGGGAACTCAGCAGTGATAAACATTGAATATGAGCGATATAAAGCTCGATTCAGTTACAGTTAA-TAGAGTCGGTCAATCTCGTGCCAGCCACCGCGGTTATACGAGAAACTCAAGTTGATAATCTTCGGCGTAAAGCGTGATTAAAGTATCTTC---AACTAGAGTCAAACTCCAACCAAGCTGTCGCACGCTTTCGCTGGTTTGAAGAACATTCACGAAAGTAACTCTA----CCTAAAACACTTGAATTCACGACCGCTAGGAAACAAACTGGGATTAGATACCCCACTATGCCTAGCCATAAACTTTGACTACTTACG-CAAAAATCCGCCAGGGAACTACGAGCCTAAGCTTAAAACCCAAAGGACTTGGCGGTGCTCCAAACCCACCTAGAGGAGCCTGTTCTATAATCGATACCCCTCGCTAAACCTCACCACTTCTTGCCAAACCCGCCTATATACCACCGTCGCCAGCCCACCTCGTGAGAGATCCCAAGTAGGCTTAATGA-TATTTCATCAACACGTCAGGTCAAGGTGTAGCATATGAAGTGGAAAGAAATGGGCTACATTTTCTATT-ACTTAGAATA--AACGAAAGATCTCTATGAAATCAGATCGGAAGGCGGATTTAGCAGTAAAGAGAAACAAGAGAGTTCTCTTTAAAACGGCCCTGGAGCGCGCACACACCGCCCGTCACCCTCTTC--AACAAAA-TAATTTAACTTAAATAA-ACCTACAATAAATACAAAGAAGAGGCAAGTCGTAACATGGTAAGCACACCGGAAGGTGTGCTTGGAAT--CATAGTATAGCTTAAC--TAAAGCCTCTCGCTTACACCGAGATTATATCTGTTAAACCCGGATTACTTTGAGCCAAAAACCTAGCATT-TC--AAGCAACAA---ACAAAATTACTCAACC--TTCTTATAAACCATTAATTAAATCATTTTAAATTTTTAGTATAGGCGATAGAAACAAGTCTTA-ATAGCTACAGAAAAAGTACCGCAAGGGAAAGGTGAAATAGAACTGAAATAATTAA-CAAAGCAACAAAAAGCAGAGAACAAGCCTCGTACCTTTTGCATAATGGTCTAGCCAGTCCTAATCAAGCAAAAAGAATTTTAGTTTGACCACCCGAAACTAAGCGAGCTACTCCGAGACAGCTTTATAGAGCAAACCCGTCTCTGTGGCAAAAGAGTGGGAAGATCTCCGAGTAGGGGTGACAGACCAAACGAGCCTAGTGATAGCTGGTTGCTCAGGAAATGAATATAAGTTCAACCCT-AAT-ACAGA--TTTTTAACAAATAAA-GT--AAAAAATCCACTTAGGATTTATTCAATCAGGGTACAGCCTGATTGAAACAGGATACAACCTATAATTCTGGGTAAAGATTATAATCCTTAAGGGA-ATTGAGTCAGTGGGCCTAAAAGCAGCCACCTGTGAAGAAAGCGTCAAAGCTCACTC-AT-TATAACCCCCTTTAATTACTATAACCTATTCTGAACCCTTAAACAATACTGAGCTGTTCTAT-AAAATATAGAAGCACTTATGCTAGAACTAGTAATGTGAATAC-ACAATTCTCC--TAAATGTGAGTGTAAATCAGATCGAATAAGTCACTGATATTTAACGTCCTCT--TTGAGATCACTGCAACAAC-AAAACAAGAAAACCATGC--ACTAAACACCGTTAATCTAACACAAGAACA-TTACAGGAAAGATAAAAAGACGCAGAAGGAACTCGGCAAACAACGAACCCCGCCTGTTTACCAAAAACATCGCCTCTTGCTAAAATA-CATGTATAAGAGGTCCAGCCTGCCCAGTGACTATATGTTCAACGGCCGCGGTATTCTGACCGTGCAAAGGTAGCGTAATCACTTGTCTTTTAAATAAAGACTGGTATGAACGGCACCACGAAGGTTCAACTGTCTCCTGCATCCTATCCATTAAACTGACCTCCCCGTGCAGAGGCGGGGATATAACCATAAGACGAGAAGACCCTATGGAGCTTAAAA-CTAAGGGCAACTGCCAACCGCA-TTATATCCGCAAAGGTA-TAACTTAAAAACAAGCAGAAA-TTG-ACCTAAAGTTTTCGGTTGGGGCGACCACGGAGAATAGAAAATCCTCCTTGAAGAACAGGGCCTACCACCCTTAACCAAGAATAACCATTCTAAGTAACAAAA-TTTATGACTAAAATTGATCCAGTCTTACTGATCAACGAACCAAGTTACCCTAGGGATAACAGCGCAATCCATTTCAAAAGTTCCTATCGACAAATGGGTTTACGACCTCGATGTTGGATCAGGGCATCCCAGTGGTGCAGCCGCTACTAAAGGTTCGTTTGTTCAACGATTAAAGCCCTACGTGATCTGAGTTCAGACCGGAGTAATCCAGGTCAGTTTCTATCTATGAAGTATTTTCTCTAGTACGAAAGGACCGAGAAAATGAGGCCAATATT-TTTACAAGCCTCATTCT--ATATCAATGAAAACAACTAAATTGA-GAATAGAACTAC-AA-TATTGCCCAAGATCAGGGCTAGCTAGCGTGGCAGAGCCTGGTTAATGCGAAAGACCTAAGCTCTTTTTTTCAGGGGTTCAAATCCCCTCGCTAACTATGTTAACTATTATTACCCACCTAATTAACCCTCTCCTGTACATAATTCCTGTTCTTTTAGCAGTGGCATTTCTAACTCTAATCGAACGAAAAGTTCTAGGCTACATACAACACCGTAAAGGCCCTAATATTGTTGGACCAACTGGACTCCTCCAACCAATTGCTGACGGGGTAAAACTATTTATCAAAGAACCCATCCGACCTTCTACCTCTTCTCAAACCCTATTTTTAGTTGCACCAACTTTAGCCTTGGCCTTAGCTATATCTATTTGAGCCCCACTTCCTATACCATTTTCATTAGCAGATTTAAACCTAGGAATCTTATTTATTCTAGCCCTATCAAGCCTTACAGTCTACACTATTCTAGGCTCCGGATGATCCTCTAATTCAAAATATGCTCTAATTGGAGCACTCCGAGCAGTTGCACAAACCATCTCCTATGAAGTTACCCTTGGACTCATCCTTTTGTGTATGATTATACTAGCTGGCGGCTTTACTCTTTATAACTTTAACACTACACAAGAACATATATGATTAATTATCCCAGGATGACCCATGGCAGCAATATGGTATATCTCTACACTAGCAGAAACCAATCGAGCACCTTTTGACTTAACTGAGGGGGAGTCTGAACTAGTCTCAGGATTTAATGTAGAGTACGCAGGGGGGCCATTCGCCCTTTTTTTCCTAGCTGAATACGCTAATATCTTAATAATAAACACACTGTCTGCTATTCTTTTTCTAGGATCTTCATTAATAAATCAACCTGAGTTAACCACAATGTCTCTTATAATTAAATCATCTCTTTTATCTATAGTATTTCTCTGAGTACGAGCATCTTACCCTCGATTCCGATACGACCAACTAATACACCTAGTATGAAAAAATTTTCTTCCAATTACATTAGCAATAACTCTTTGACATATCTCCTTCCCAATCTCCATGTTAGGCTTACCATCACAAACCTA--GGAAATGTGCCCGAAAG-TCAAGGATCACTTTGATAGAGTGAAATATATGGGTTCAAACCCCATCATCTCCTTAGAAAGACAGGAATTGAACCTGCACCTGAGAGATCAAAACCCTCCGTACTCCCACTATACCACTTCCTAGTAAAGTCAGCTAAA-AAAGCTTTTGGGCCCATACCCCAAACATGTTGGTTAAACCCCTTCCTTTACT-AATGAACCCTATCACATTTTCAGTTGTACTAACTAGCCTTGCCTTTGGAACAATATTTACCTTATCTAGCAGTCACTGACTCTTAGCCTGAGTAGGCCTGGAAATTAACACATTGGCGATCATTCCCCTTATAACACAGCATAAACACCCTCGAGCAATTGAAGCCTCCACAAAATATTTCTTAACACAAGCAGCAGCCTCTGCACTACTTCTTTTTTCTAGCCTAAACAACGCTTGATTAACGGGGGAGTGATCAATTGTAAACCTAACAGACCCCCTTTCATGCACAACAATAACTATTGCAATTTGCATAAAACTAGGACTCGCACCATTTCACTTCTGGTTACCAGAAGTCCTACAAGGATTAAGCCTAACCACAGGATTAATCTTATCCACATGACAAAAACTTGCCCCTATAGCTATTTTATATCAAATCGCCCCAACACTTAACACACCTCTCCTCTTAACCCTTGGTCTTACATCAACACTAATTGGGGGCTGAGGTGGACTTAATCAGACTCAACTACGAAAAGTTATAGCTTTCTCGTCTGTCGCTCACCTTGGCTGAATAGCTTCTATCCTCCCATTTTCCCCTCAACTTATGATTCTAAACCTAATTATTTATTTAATTATAACCTCTACTATATTCCTTACACTCAAAACTATCTCGGCAACTAAAATTTCTTCTTTAGCTTCTTCATGATCTAAAACCCCGGCAACTACTGCACTTTCACTCTTAACACTTCTCTCTTTAGGTGGTCTTCCACCTCTCTCTGGATTCTTACCAAAATGATTTATTCTACAAGAATTAACAAACCAAAACACAACTATCCTTGCTACAGTCCTAGCTCTATCAGCACTACTTAGCCTATTTTTCTACTTACGCCTTACCTATGTTCTCACTTTAACATCATCACCAAATACATCTAACTCACCCCTTTCATGACGACACCACTCTAAACAACCAATACTCTTATTATCTATTTTACTAATCTTATCTTCCCTTATTATTCCTATTTCACCACTCATAC---------TAACATAGAGATTTAAGTTAA-CTAGACTAAGGGCCTTCAAAGCCCTAAGCAGGAGTTAAAACCTCCTAATCTCTGAA--------TAAGGCTTGCAGGACTCTATCCCACATCAATTGAATGCAACTCAAACACTTTAATTAAGCTAAAGCCTTG-CTAGAAAGACAGGCCTCGATCCTGCAACATTTTAGTTAACAGCTAAACGCTCAATCCAACGAGCTTCATTCTACTTCTCCCGTTT----TGTCATCTTAAAAAAACGGGAGAAGCCCCGGCAAA-CCTTCGTTTGCTACTCTAGATTTGCAATCTGGCATG-TCGAACACCGCAGGACTTGGTAAGAAGAGGACTTGAACCTCTGTACACGGGGCTACAACCCACCACCTA-TTTCTCGGCCACCTTACCTGTGGCAATTACTCGTTGATTATTCTCAACAAATCACAAAGATATTGGCACCCTATACTTAGTTTTTGGTGCTTGAGCAGGAATGGTCGGAACCGCTCTTAGCTTACTTATTCGAGCCGAGCTTAGCCAACCCGGATCTTTACTTGGAGACGACCAGATTTATAACGTTATCGTTACAGCACATGCATTCATCATAATTTTTTTCATGGTGATGCCAATTATAATTGGCGGGTTTGGAAACTGGTTAGTTCCATTAATAATTGGGGCACCAGATATAGCATTTCCACGAATAAATAATATAAGCTTCTGACTCCTTCCTCCATCTTTTCTTCTACTTTTAGCCTCATCCGGGGTTGAAGCTGGGGCCGGAACCGGTTGAACTGTTTACCCACCACTATCAGGCAACCTAGCGCATGCTGGAGCATCGGTTGATTTAACTATCTTCTCCCTTCATTTAGCTGGTGTATCATCCATTTTAGGAGCCATCAACTTTATTACAACAACAATTAACATAAAACCTCCAGCTATATCACAATACCAAACTCCATTATTTGTGTGATCTGTGTTAATTACAGCTGTTCTCCTACTCCTTTCTCTCCCAGTACTAGCTGCGGGAATTACTATACTTCTCACAGATCGAAATCTAAATACAACTTTCTTTGATCCAGCTGGTGGAGGAGACCCAGTATTATACCAACACTTATTTTGGTTCTTCGGACACCCAGAGGTGTATATTCTAATTTTACCAGGGTTTGGTATAATCTCTCATATTGTGACTTATTACTCCGGAAAAAAAGAACCCTTTGGTTACATAGGGATAGTGTGAGCAATGATGTCGATTGGGTTACTAGGATTTATCGTATGAGCCCACCATATATTTACAGTAGACCTAAATGTAGATACTCGAGCCTACTTTACATCAGCAACAATAATTATTGCTATTCCAACAGGGGTAAAAGTATTTAGCTGATTAGCCACAATACATGGCGGAACAATTAAATGAGATGCTCCTATACTATGAGCCCTAGGTTTTATTTTCCTATTCACTGTAGGGGGGTTAACCGGCATTGTTCTTGCCAATTCATCATTAGATATTATGCTTCATGATACCTATTATGTAGTAGCACATTTCCACTACGTACTCTCTATAGGAGCAGTATTTGCAATTATAGGAGGATTTGTCCACTGATTCCCACTATTCACTGGCTATACACTTCATGAAACATGAGCAAAAATCCATTTTGGGGTAATATTTGCAGGTGTAAATTTAACCTTCTTCCCACAACACTTCCTAGGTTTAGCCGGAATACCTCGACGATATTCTGATTACCCAGATGCCTACACATTGTGAAACACAGTTTCATCTGTAGGATCCCTTATTTCTTTAGTAGCCGTAATCATGATAATATTCATTATCTGAGAAGCATTTGCAGCTAAACGAGAAGTCACTCTTACAGAACTCACATCTACAAACATTGAATGACTTCACGGCTGCCCACCACCATACCACACCTTTGAAGAACCAGCCTTCGTCCAAATCCAACCATCCAACATTTAAG-ACGAGAAAAGAAGGAATCGAACCCCCATATTCTGATTTCAAGTCAGTCGCATCACCACTCTGCCATTTTCTTACTAATAA-------GAGATGTTAGTAAAACTATTACACCTTCTTGTCAAGGCGGAATTGCTGGTTAAACCCCGGCACATCTCAACATGGCACATCCATCGCAACTAGGTTTTCAAGACGCAGCCTCTCCAATTATAGAAGAATTACTTCACTTCCACGACCATACGCTTATAGCCGTTTTTCTTATTAGTACGCTTGTTCTTTATATCATCACTATTATAATAACCACAAAACTAACCAATACAAACTCTGTGGATGCCCAAGAAATTGAAATAGTTTGAACTATTATACCAGCTATTATCCTCATTATAATTGCCCTCCCCTCCCTTCGAATTCTTTACCTAATAGACGAAGTTAATGATCCACATTTAACAATTAAAGCAATTGGCCACCAATGATACTGAAGCTACGAATACACTAACTATGAGGACCTATCTTTTGACTCTTATATAACCCCAACTAACGACCTCACTCCTGGACAATTTCGCCTACTAGAAGTTGACAACCGGATAGTAGTTCCAATAGAATCCCCAACCCGTTTACTAGTAACAGCCGAAGATGTCCTTCACTCATGAGCCGTTCCCTCTTTAGGTGTAAAAACAGACGCAATCCCAGGACGACTAAACCAAACGTCATTTATTGCTACCCGACCAGGAGTGTTTTACGGACAATGCTCAGAGATTTGCGGAGCCAACCACAGTTTTATACCAATTGTAGTTGAAGCAGTACCGCTAACTGACTTTGAAAACTGATCTTCATCAATACTAGAAGCATCATTAAGAAGCTAAACAGGGTATTAGCGACAGCCTTTTAAGCTGTAGACTGGTGACCCCCAACCACCCTTAGTGAAATGCCACAGTTAAACCCAGGCCCTTGATTTTTAATTCTAATTTTTTCCTGACTTGTTCTTCTTATAATTATCCCACCTAAAGTTCTAAAACATAAAACATTTAATGACCCTACTACGCAAACCACAGAAAAACCCAAACCCAGCCCTTGAAACTGACCATGAACCTAAGCTTCTTCGACCAATTTATGAGCCCAGTTATTTTAGGAATTCCGCTTATTGGCATTGCTATATTAACCCCATGACTTTTATTTCCTAACCCATCAAATAAGTGACTAAATAACCGACTAATCACCATGCAATCATGGTTTATCCACAACTTTACTAAACAAATTTTCTTGCCAATTAATCTACCAGGACACAAATGAGCCCTTTTATTGACTTCTTTAATACTTCTTCTTATATCACTAAACTTATTAGGATTATTGCCCTATACATTCACTCCTACAACTCAACTTTCTTTAAACATAGGCCTAGCCGTCCCACTATGATTAGCCACAGTAATTATTGGCCTACGAAACCAACCAACTATCGCCCTAGGACATCTGCTCCCAGAAGGCACACCAACACCACTCATCCCTGTACTTATTATTATCGAAACAATTAGCCTTTTTATCCGACCATTAGCCCTTGGTGTTCGACTTACTGCTAATCTTACAGCCGGACACTTATTAATCCAATTAATTGCCACCGCAGCTTTTGTACTACTTTCTATTATACCTACAGTTGCAATCCTTACATCTATAGTTCTTTTTCTACTTACGCTACTAGAAATCGCTGTTGCAATAATTCAAGCATACGTATTTGTTTTACTACTAAGCCTTTACCTACAAGAAAACGTCTAATGGCACACCAAGCACACGCCTACCACATAGTCGACCCAAGCCCTTGACCACTTACAGGAGCTGTAGCAGCTCTTTTCCTAACATCAGGTTTAGCTATATGATTCCACTTTGGATCAATAATTCTTCTTACCCTTGGCCTAATTACTATAGTATTAACAATAATCCAATGATGGCGAGATGTAATCCGAGAAGGAACATTCCAAGGACACCATACACCTCCTGTTCAAAAAGGCCTACGATACGGGATAATTTTATTTATCACATCTGAAGTCTTCTTCTTTATTGGATTTTTCTGAGCATTTTATAACTCAAGCCTAGCCCCAACATACGAACTAGGAGAGTGCTGACCTCCAACAGGAATCACCCCTTTAAACCCATTTGAAGTCCCTCTTCTTAATACAGCAGTCCTCTTAGCATCAGGAGTAACTGTCACATGAGCTCATCACAGTATTATGTACGGAGACCGAAAAGAAGCGATCCAATCACTAACCCTAACCATTCTACTCGGACTCTACTTCACAGCTCTTCAAGCTATTGAATACTATGAAGCCCCATTTACAATCGCAGATGGAGTATACGGATCAACATTTTTTGTAGCTACAGGATTCCACGGACTTCATGTTATTATCGGCTCATTATTCTTATCCGTTTGTCTGATCCGACAAATTCAATACCACTTCACATCAAAACATCATTTTGGATTTGAAGCTGCTGCATGATACTGACACTTCGTTGACGTAGTCTGATTATTCCTTTACGTATCTATCTATTGATGAGGATCATACTTTCTTAGTATCA-ACCAGTACACGTGACTTCCAATCACAAAGTCTTAGTTAGAGTCTAAGAGAAAGTAATGACAGCCACCATTCTAACAATTGCCCTAACCTTATCAACAGTTTTAGCAATCCTAAGTTTCTGGCTCCCCCAGATCACCCCTGACTCAGAAAAACTCTCCCCATATGAGTGTGGGTTTGATCCTCTGGGCTCTGCCCGATTACCATTCTCCATGCGGTTTTTTCTAATCGCTATTTTATTCCTCTTGTTTGACCTAGAAATCGCCCTTCTTCTTCCTTCTCCATGAGCTGCACAACTTCCTTCACCAAATACCATAATTTTATGAGCAGCTTTAATTTTAACTCTCCTAACCTTAGGCTTAATTTACGAGTGATTACAAGGAGGCCTAGAATGAGCTGAATGAGTTGTTAGTCTAAACAAGACAGTTGATTTCGACTTAACAAATTACGGTTAAACCCCATAACAACTCTATGACACTTATCCACTTCAGCTTCTGCTCAGCTTTTATTTTAGGTTTAACAGGGTTAGCATTGAACCGATCCCATCTTCTCTCTGCCCTTCTATGCTTAGAAGGCACAATATTGTCTATGTACGTTGGTCTCTGCACTTGACCAATTATAACTATAACATTCTCCTTTTCATTAATTCCTATACTCATGCTAACCTTCTCAGCCTGTGAGGCTGCAACAGGATTAGCCTTAATAGTCGCCACTACACGAACCCATGGAACAGATAAATTATTCAGCCTAAACTTACTACAATGCTAAAAATTTTACTACCTACATTAATGCTAATCCCAACAACATGGTTGATTAACAAAAAATGATTATGACCAACTATAACCTCTCACAGCCTTCTCATCTCCTTATTTAGTTTAACATGATTTTTTAATCAATCTGAAACAGCCCACTTTTCAAACCACCTTATAACCATTGACCAAATTTCAACCCCCCTTTTAATTTTAACTTGTTGATTACTCCCATTAATACTTCTTGCCAGTCAAAATCATTTATCTACTGAACCAATATCACGACAACGAACTTTTATTACTATACTTATTTTTCTTCAACTCTCCCTAATTATAGCCTTTTCAGCAACAGAACTTATTTTGTTTTATATTATGTTCGAAATTACATTAATCCCAACACTAATTATTATTACACGTTGAGGGAACCAAGCTGAACGCCTAAACGCAGGCACCTATTTTTTATTTTATACCTTAGCAGGATCTCTTCCACTACTAGTTGCCCTATTATCACTATATTCATTTTCAGGAACACTATCTCTAAACCTCCTTCAACTCCTACCCAATCATATCCCAATAACATGAGCCAATAAATCATGATGGGTAGCTTGTTTACTAGCCTTTATAGTGAAAATACCTTTATATGGAACTCACTTATGACTTCCAAAAGCCCATGTAGAAGCTCCTATCGCTGGCTCTATAGTTCTTGCTGCCATTCTTCTTAAACTTGGCGGATACGGAATTATCCGAATCTCGATTACACTAGCCCCTTCCATAAAAGAAATAGCCTACCCATTTCTTATCTTATCATTATGAGGTATTATTATAACTAGCTCTATCTGTTTACGACAAACAGACTTAAAATCAATAATTGCCTATTCATCTGTAAGCCACATAGGATTAGTAATTTCAGCTGCAATAATCCAAACTCCTTGAAGCCTTACAGGAGCAATAATCCTAATAATCGCTCACGGCCTAATTTCATCCGCCCTTTTCTGTTTAGCAAACACAAATTATGAACGAACACACAGCCGAGCATTAATTCTTTCTCGGGGATTACAAACCATCCTCCCATTGATAGGGACTTGATGACTGATTTCTAACCTCGCTAATATAGCCCTTCCCCCATCCCCAAACCTGATGGGAGAGATTACTATTATAACAGCCTTATTTAACTGATCAAGTTGAACAATTATTCTTACAGGATTCGGCACACTACTCACAGCTAGCTACTCATTATATATATTCCTTATAACTCAACGAGGGGTAACCCCAGAACATCTTAATGCAATTAATCCAACACACACCCGAGAACATACCTTAATAACTTTACACTTAATTCCAATCATCCCTTTAATAATAAAACCAGAATTAATCTGAGGGTTGTTTTTTTGTAGATATAGTTTAAT-AAAATACTAGATTGTGATTCTAGAGTTAGAGGTTAAA-CCCCTCTTATCAACCGAACTTGACTGG-GGACCTAAGAACTGCTAATTACTTAGTTCCGTGGTTCAATTCCACGGCTTGTTCGGCTTTTAAAGGAAAACAGTCTATCCGCTGGTCTTAGGAACCAGAAACTCTTGGTGCAAATCCAAGTAAAAGCTATGAATTTTCCACTAATCTTCAACTCCTCAATATTAGTCACAATTTTTATTCTACTTCTACCAATCCTCTTATCAACATTAAACATAAACATAGAAAACCTTCATTACTTGATTAAAACATCTGTAAAAACAGCATTTCTCACTAGCTTGATCCCCCTAATTATTTTTTTAGACCAAGGACTTGAATCAATCACCACCAACTTTCACTGAATAAACATTAATACATTTGATATCAACATGAGCTTTAAATTTGATATTTACTCATCAATTTTCCTTCCTATCGCTTTGTTTGTAACATGATCAATTCTAGAATTTGCCACTTGATATATGGCCACAGACCCTATAATTACTCGATTTTTCAAATATTTACTAACCTTTCTTGTAGCTATAGTTATTCTAGTAACAGCTAACAACTTTTTCCAATTTTTTATTGGATGGGAGGGGGTTGGAATTATATCCTTCTTATTGATTGGGTGATGATATGCCCGAGCAGATGCTAACACAGCAGCCCTTCAGGCAGTAATCTATAATCGAGTTGGAGACATTGGTTTAATCCTAAGCATAGCATGGATAGCAATAAACTTTAACTCATGAGAGATACAACAAATCTTTATACTAAACTCAGACAACCTTACCCTACCACTTCTTGGATTAATTCTAGCAGCTACCGGTAAATCTGCACAATTTGGCCTTCACCCCTGACTCCCAGCTGCAATAGAAGGACCCACCCCAGTCTCAGCTCTACTTCACTCTAGCACAATAGTGGTCGCAGGGATTTTTTTACTTATCCGAATTCATCCAATAATCAACAATAATCAAACCGCACTTACAATCTGCCTCTGCCTAGGAGCCCTAACAACACTCTTTACAGCTGCCTGCGCTCTCACCCAAAATGATATTAAAAAAATCGTAGCATTCTCCACATCTAGCCAACTAGGTTTAATAATAGTAACAATTGGACTAAACCTTCCTCAACTAGCCTTTTTTCACATTTGCACCCACGCATTCTTTAAAGCAATACTTTTTCTTTGCTCAGGCTCTATTATCCACAGTTTAAATGATGAACAAGACATCCGAAAAATAGGCGGATTACAAAACTCTTTACCAGTTACAACATCCTGCTTAACAATCGGAAGTCTAGCCTTAACCGGAACCCCTTTCCTAGCAGGATTTTTTTCTAAAGACGCTATCATTGAAGCCCTAAACACTTCTCAAACTAATGCCTGAGCTCTCACATTAACACTAATTGCAACATCATTTACAGCTATCTACAGCTTCCGAATTATCTTCTTTGCATCAATAGGCCACCCACGATCAAACCCCCTATCCCCTATTAATGAAAATAATAAAGCAGTAACTAACCCAATCAAACGATTAGCTTGAGGGAGCATTATAGCTGGCCTATTAATTTCTTCAAATATACTTCCTATTAAATCCCCTATTATATCTATACCAATAATTGCAAAGCAAGCAGCTATTATTGTGACTATCACAGGATTAATTATTGCAATAGACCTGTCTAAGTTAACAACTTCAATAAATCAGGTCTCAAAAACAAATCTTCATTCTTTCTCAAACTTACTTGGATTTTTCCCAACTATTTTTCACCGACTTATACCTAAAACCAACCTTAACTTAGCACAAAACATTGCTACTCACTTAATTGATTTATCATGGTACGAAAAATCAGGTCCACAAGGGCTAACTAGCCAACAACTGCCAATAATTAAAACCACTTCAAATATTCAACAAGGACTTATTAAAACCTACCTAACTCTTTTCTTAATAACATCAGCAATTATTATCTCCT------TACTCTAA-AGCTCGAAGACTTCCCCCATACTGACTCCGAGTAAGTTCAAATACTACAAACAACGTTAACAATAAAACTCATCCACCAATAAATAGTATTCACCCACCACTCGAGTATATCAAAGCCACACCCACTCAATCACCTCGCATTACATAACCACCCAACTCACCAGATTTATTTATACCATCAACTTCAACTCCACCTAAAAACAAATATCATATTAATACAGCAATTAAGTAGACAAGCACATAAAACACTACTGATCAATTCCCCCACGCCTCAGGATAGGGTTCAGCTGCCAAAGCTGCCGAATAAGCAAACACCACCAATATACCACCTAGGTAAATTAAAAAGAGAACAATAGATAAAAATGAAGACCCTAACGCAGCAATTACTAAACACCCTGCCCCTGCCGCCAAAACCAACCCTAAAGCAGCATAATATGGAGACGGGTTTGAAGCAACAGCTACCAACCCTAAGACCAATACAACTATTGAAACAGAAACTATATAAATCATAATTCCCATCAGGATTCTAACCAGAACCTGTGATCTGAAAAACCACTGTTGTTATTCAACTATAGGAACTAATGGCACCCAACATCCGTAAATCACACCCCTTAATTAAAATTATTAATAACTCCTTTATTGATCTCCCCGCCCCATCAAACATTTCATCATGATGAAACTTTGGGTCTTTACTTGGAGTTTGTTTAATTGCCCAAATCGTTACAGGATTGTTCTTAGCAATACACTACACAGCAGACACATCTATAGCATTCTCATCTGTAGCCCATATTTGCCGAGATGTAAACTACGGCTGATTAATTCGAAACCTTCATGCTAATGGAGCCTCATTCTTTTTTATCTGCATTTATATGCATATTGGACGAGGCCTCTACTATGGCTCATTCTTATTTAAAGAAACATGAAATATTGGCGTTATTCTCCTATTCCTAGTTATAGCTACAGCATTCGTAGGTTATGTCTTACCATGAGGACAGATATCCTTTTGAGGAGCTACGGTAATTACTAATCTTCTTTCTGCTATTCCGTACATCGGAAACGTACTAGTCCAATGAATCTGAGGTGGATTCTCTGTAGATAACGCTACCTTAACTCGATTCTTCGCATTCCACTTCCTCCTCCCATTTATAATTGCTGGTGCTAGCATCCTCCACCTCTTATTCCTTCACGAAACAGGATCAACAAACCCAACCGGTTTAAACTCAGACCCAGACAAGGTACCATTCCACCCATATTTCTCCTACAAAGACTTACTGGGCTTCCTCATTATACTTACAGCACTTACTCTATTAGCCATATTTTCTCCAAATTTATTAGGTGATCCTGATAACTTTACCCCGGCAAACCCCTTAGTCACCCCCCCGCATATTAAACCGGAATGATACTTTCTATTTGCCTACGCAATCTTACGATCTATTCCAAACAAGTTAGGTGGGGTACTAGCCCTTGTCTTATCTATCCTAATTTTAGCCCTCATACCTCTACTTCACACATCTAAACAACGAAGCCTCATATTCCGACCATTAACACAAATTATATTTTGAGCCTTAGTAGCAGACACACTAATCCTAACCTGAATTGGAGGTCAGCCTGTAGAAGATCCATATACTATAATTGGACAGTTAGCCTCAGTAGTTTACTTTTCAATCTTTATTATCATATTCCCCCTCATTGGATGAATTGAAAACAAACTCCTAAACTGAT-AGTCCTGATAGCTTAA--TCAAAGCATCGGTCTTGTAAGCCGAAGACTGGAGGCTAACATCCTCCTCAAGAC---------------------------------------------------------------------------------------------------------------------------------------------------------------------------------------------------------------------------------------------------------------------------------------------------------------------------------TTTTTGGCAGTTGTCAGCTAATATTGCCTAAAACCTAAGGGGTAAACACAAACCTTATTCTTAACCTCAATAATAAACACACCATCTTAACCTAAACCAGAAGCTAACCTTTAAAGATCTTCATCCTACAGTTTAGTATATACCTCAATAATTTTTTATTTTTATATCTCCTCTTTTAGTAAATTAAAAACAACCTTAAATTTAAAGTTCTAACAACTTACTCAAATATTAATCCTATAAACCAAAAACTTTTGTTCGTCTCCTTAAAGCTTTGGCAGTTGTTAG----------CTAATATTAT-GGATCGAGAAAGAAGGACTTAAACCTCCACTATTGACCCCCAAAGCCAACATTCTAACTAAATTATCTCCCGA----------------------------------------------------------------------------TATGCACTTG---------------------------------------CGTAACACTATGCTTTATTTAC------------------------------------------ATATATGTAT-ATTGAGCATACATCTACATACCCTACGAAAA---------------------------------------------------------------------------CATACATTCAAT--------------------------------------------------------------------------------------------------------------------------------------------------AAACTCATACAATCAAACA---------------------------------------------------------TATTTTTATG-CCTACACACAT----------------------------------------ATATGTAT-ATAGAGCATATAAATATTTACCTCTTGAATA------------------------------------------------------------------------------------------------------------AT-TTTA-TCAACTAAAACTCAAGAA-TCACAA--------------------------------------------------------------GATTATACTATTTA---------------------------------------------------------------------------------------------------------------------------ACCCA---------------------------------------------------------------------------------------------------------------------------------------------------------------------------------------------------------------------------------------------------------------------------------------------------------------------------------------------------------------------------------------------------------------AC-CAAACTTTCCTC--------------------------------------------------------------------------------------------------------------------------------------------------------------------------------------------------------------------------------------------------------------------------------------------------------------------------------CAAAACCCATACACCC-ATATTACCTCGAGGG-----------------TGTAAGAAAAACAT-AAAAATTTGTAG-------------------------------------------------------AATCTTACATCATTTT---------------------------------------------TAAATAGCATTAATATTTCTATTTGT-----------TT-----------------------------------------------------------------------------GAATTTTAAGAAA---------------------------------------------------------------------------------------------AAACAAATATGTA-TGAATA------------------------------------------------------------------------------------------------------------------------TTAGACTTGAAA-ATGTTTTATTGTACATAAT--AACCAT-------------CAAACAATAAATATTATTGTTTATTTTTAATC-----------TTTAATCAATATTCTACAGGATAA-CCTTGTATCTCTCAGACAATAAT----TAAATCCATTAAGCAGTATTAATTATA-----------------ATAAACCACAATTAACTAATTCTAGCA-GAGACGGTGATTTCAAC-CCTTCCTCACTTTA---------------------CCCAGCCTGGAGTGATGTCTG-----ATGCAAG--ATGCCCTGAATCTACCGTACCTAAATCTAGGCCGGATTACTTATGAA----GTTTAAAAAGCATTTGCCGGTAGTGAATCTA--TGGACCTTAACCTC-TGTCTAGTCCCTTGTGTAATTCAGTAAAGCATCTCTC-CTATGCGT-TAATTCATCTCGCCCCCCGC-CCAGCCTAGTTTC-TAATTCAAAAACATTCATAG--------TTTTTT------------------------------------------TATCTTATTCTATTTCATTAG-CATCT-CAGTAGTGGCTAACAGCGCAT-----ATTACGTATT---AGGGTGGAACATTTGGTCTTATTGGC-TAAG-----------ACGTACACGAAGTATTATA------------TCCAAGGTGTTAAACATGAATGCATGTTTGACATA------TTTTTGCCCTTTTTTAACTTAAAAAAGGGGTGTTCCTCAGTTTTCTTATTAATATTGA-CCTA-CTCGAGACTTATCTAT-TAA---------------------------------------------------------------------------------------------------------------GAGCGGTTTCTGC-GCGCTAAACCCCCC-TACCCCCCAAATTAATTTTTCCTGTAAAACCTTGTA-TTTTCCGTTAAACCCCC-AAAACCGAA----------------------------AAAATTTTACT-TTCTAAACTA----------------------------------------------------------------------------A-TTATTTTAACC-AAAACTCATTAAACTACTAAGCTACCTGTAATA----------------------------------------------------------------------------------------------------------------------------------------------------------------------------------------------------------------------GGAAGTGCTCCTCCTAAAC--ATTGCCTCGCATGA-TATGATT-------------------------------------------------------------------------------------------------------------AAAATAGGGTACCCTCAACCTAAACCCATATT------------------------------------------------------------------------GCAAATTTAT-------------------------------------------------TTGTGTATATATAT--------------------------------------------------------CGTATGT-------------------------------------------------------------ATTGTGTAATTTTTATTATTAGTCTTTCCACTAGTTTAACAC------------------------------------------------------------CATTTTCAAAAACACACT------ATAACGTTA-CAAAGTAA-----------------------------------AAATAG-CCAGATGTACT----------------------------------------------------------------------------------------------------------------------------------------------------------------------------------------------------------------------------------------------------------------------------------------------------------------------------------------------------------------------------------------------------------------------------------------------------------------------------------------
	'laevis_R7947_mtDNA'                                                            GCTTACGTAGCTTAAG-TAAAGCACAGCACTGAAGATGCTGAGATGAGCCCTAGAAAGCTCCGAAAGCATAAAGGTTTGGTCCTAGCCTTATTATCAACTTTTTCTGAACTTACACATGCAAGCATCCGCACTCCCGTGAAAATGCCCTTAAGCCTCTTAAA-CAGGGGATAAGGAGCCGGTATCAGGCACAAC-TAAT----AGCCCATGACACCTTGCTCTGCCACACCCACAAGGGAATTCAGCAGTGATAAACATTGAACATGAGCGACACAAAGCTCGATTCAGTTACAGTAAA-TAGAGTTGGTCAATCTCGTGCCAGCCGCCGCGGTTATACGAGAAACTCAAGTTGATCATTTTCGGCGTAAAGCGTGATTAAAGTAACCCA---AACTAGAGTCAAACTCCAACCAAGCTGTCGCACGCTTTCGTTGGTTTGAAGAACACTCACGAAAGTAACTCTA--CCCATATTACACTTGAACTCACGACCGCTAGGAAACAAACTGGGATTAGATACCCCACTATGCCTAGCCATAAACTTTGACTACTTACG-CAAAAATCCGCCAGGGAACTACGAGCCTAAGCTTAAAACCCAAAGGACTTGGCGGTGCTCCAAACCCACCTAGAGGAGCCTGTTCTGTAATCGATACCCCTCGCTAAACCTCACCACTTCTTGCCAAACCCGCCTATATACCACCGTCGCCAGCCCACCTCGTGAGAGATTCTTAGTAGGCTTAATGA-TTTTTCATCAACACGTCAGGTCAAGGTGTAGCATATGAAGTGGGAAGAAATGGGCTACATTTTCTATA-CCTTAGAATA--AACGAAAGATCTCTATGAAACCAGATCGGAAGGCGGATTTAGCAGTAAAGAGAAACAAGAGAGTTCTCTTTAAAACGGCCCTGGAGCGCGCACACACCGCCCGTCACCCTCTTC--TACAAAAATCAACCAATTTTA-TAA-ACACACAATTAACACAAAGAAGAGGCAAGTCGTAACATGGTAAGCACACCGGAAGGTGTGCTTGGAAT--CAAAGTATAGCTTAAC--CAAAGCCTTTCGCTTACACCGAAACAATATCTGTTAAACCCGGATTACTTTGAGCCAAAAACCTAGCATT-CC--AAATTATAAT--AACAAATAACCTCATA-TTTCTCATAAATTTCTAATTAAACCATTCTAAAATTTTAGTATAGGCGATAGAAACAA-TCATA-ATAGCTATAGAAAAAGTACCGTAAGGGAAAGATGAAATAGAAATGAAATAATTAA-CTAAGCAACAAAAAGCAGAGAACTTACCTCGTACCTTTTGCATAATGGTCTAGCCAGTCATAATCAAGCAAAACGAATTTCAGTTTGACTACCCGAAACTAAGCGAGCTACTCCGAGACAGCTTTTTAGAGCAAACCCGTCTCTGTGGCAAAAGAGTGGGAAGATCTCCGAGTAGGGGTGACAGACCAAACGAGCCTAGTGATAGCTGGTTGCTCAGGAAATGAATATAAGTTCGACCCT-AAATATAGA--TTTTTAACAATTAAA-GT--AAAAAGTCTACTTAGGATTTATTCAATCAGGGTACAGCCTGATTGAAACAGGATACAACCTATAATACTGGGTAAAGATTATAATCTTCAAGGAAAGTTGAGTCAGTGGGCCTAAAAGCAGCCACCTGTAAAGACAGCGTCAAAGCTCACTC-AATCATTTAACCCTTTAATTAGTATAACTAATTCTAAACCCCCAAACAATACTGAGCTATTCTAT-AAACTATAGAAGCACTTATGCTAGAACTAGTAATGTGAATAC-ACGATTCTCC-TAA-ATGTAAGTGTAAATCAGATCGAATAAATCACTGATAATTAACGTCCTCC--CTGAGATCCTTGCAATAAC-AAAACAAGAAAACCATGC--ACTTATAACCGTTAATCTAACACAAGAACA-TTACAGGAAAGATTAAAAGACGCAGAAGGAACTCGGCAAACTATGAACCCCGCCTGTTTACCAAAAACATCGCCTCTTGCTAAAAAA-CATGTATAAGAGGTCCAGCCTGCCCAGTGACTATATGTTCAACGGCCGCGGTATTCTGACCGTGCAAAGGTAGCGTAATCACTTGTCTTTTAAATAAAGACTGGTATGAACGGCACCACGAAGGTTCAACTGTCTCCTGCATCCAATCCATTAAACTGACCTCCCCGTGCAGAGGCGGGGATACAACCATAAGACGAGAAGACCCTATGGAGCTTTAAA-CTAAAGGCAACTGCCAACTTCA-ACCTAACCCATAAGGAAATAACAATTAAACAAGCAGAAA-CTG-ACCTAAAGTTTTCGGTTGGGGCGACCACGGAGAATAAAAAATCCTCCTTGAAGAATAGGGCCTACCACCCTTAACCAAGAACCACCATTCTAAGTAACAAAA-TTTATGACTATAATTGATCCAGTCCTACTGATCAACGAACCAAGTTACCCTAGGGATAACAGCGCAATCCATTTCAAAAGTTCCTATCGACAAATGGGTTTACGACCTCGATGTTGGATCAGGGCATCCCAGTGGTGCAGCCGCTACTAAAGGTTCGTTTGTTCAACGATTAAAGCCCTACGTGATCTGAGTTCAGACCGGAGTAATCCAGGTCAGTTTCTATCTATGAAGTATTTTTTCTAGTACGAAAGGACCGAAAAAATGAGGCCAATGTT-TTAATAAGCCTCTCTCT--ATATCAATGTAGTCAACTAAATTGA-AAATAGAACTAA-TA-CTCTGCCCAAGATTAGGGCTAGCTAGCGTGGCAGAGCCTGGCTAATGCGAAAGACCTAAGCTCTTTTTATCAGGGGTTCAAATCCCCTCGCTAACTATGTTAACTATTATTACTCACCTAATTAATCCCCTCCTTTATATAATCCCGATCCTCCTAGCAGTAGCATTCCTCACTCTTATCGAACGTAAAGTTCTTGGATATATACAACACCGTAAAGGCCCCAATATTGTTGGACCAACCGGATTACTTCAACCAATTGCAGATGGAGTAAAACTATTTATTAAAGAACCCGTTCGACCCTCAACATCCTCCCAAACAATATTCCTTATTGCACCAACTATAGCCTTAGCTTTAGCCATATCAATTTGGGCCCCACTACCTATACCTTTCTCACTAGCAGACTTAAACCTAGGAATCCTCTTTATCCTTGCCTTATCAAGCCTTACGGTATATACTATTCTCGGATCCGGATGATCATCCAATTCAAAATACGCCTTAATTGGAGCACTACGAGCAGTCGCACAAACTATTTCATACGAAGTAACTCTTGGATTAATCCTCTTATGCATGATTATATTAGCTGGTGGATTCACCCTATACAACTTTAATACCACTCAAGAGCAAATATGATTAATTATTCCAGGATGACCAATAGCAGCAATATGGTATATTTCTACCCTAGCAGAAACCAACCGAGCACCCTTTGACCTTACAGAAGGAGAGTCTGAACTTGTTTCAGGTTTTAATGTAGAATACGCAGGTGGACCTTTCGCTTTATTTTTCTTAGCCGAATACGCTAATATCCTAATAATAAATACACTTTCTACTATTCTCTTCCTCGGATCTTCATTTATAAACCAACCGGAACTAACTACTATTTCCTTAATAATTAAATCATCCATCTTATCAATAATTTTCCTATGAGTTCGAGCATCATACCCACGATTTCGATATGATCAACTTATACACCTAGTATGAAAAAACTTCCTCCCAATCACACTAGCCATAACATTATGACATATCTCATTACCAATTTCTATGCTAGGCCTACCATCACAAACCTA--GGAAATGTGCCCGAAAG-TTAGGGATCACTTTGATAGAGTGAAATATATGGGTTCAAACCCCATCATCTCCTTAGAAAGACAGGAATTGAACCTGCACCTGAGAGATCAAAACCCTCCGTACTCCCACTATACCACTTCCTAGTAAAGTCAGCTAAA-AAAGCTTTTGGGCCCATACCCCAAACATGTTGGTTAAACCCCTTCCTTTACT-AATGAACCCAATCACATTTTCAGTTGTACTAACCAGCCTTGCCTTCGGAACAATTTTTACTGTATCAAGTAGCCACTGACTTTTAGCCTGAATAGGCTTAGAAATTAACACATTAGCAATCATTCCACTTATAACCCAACATAAACACCCACGAGCCATTGAAGCCTCAACAAAATATTTTTTAACACAAGCAGCAGCATCTGCACTTCTCCTCTTCTCTAGTTTAAATAATGCCTGACTCACCGGAGAATGGTCAATTTTAGATTTAACAAACCCTCTGTCATGCGCAACCATAACCATTGCAATCTGTATAAAACTAGGACTTGCACCTTTCCACTTCTGATTACCTGAAGTCCTTCAAGGACTTAGTTTAACAACAGGATTAATCCTATCCACATGACAAAAGCTCGCCCCAATAGCTATCTTATATCAAATCGCTCCAATATTAAATACACCACTTCTTCTCACTCTAGGTCTCACATCAACACTTATCGGCGGATGAGGGGGACTCAATCAAACTCAACTACGAAAAATCTTAGCTTTCTCATCTATTGCCCACCTTGGTTGAATAATTTCTATTCTTCCATTCTCACCCCAGTTAATAATTTTAAACTTAACAATTTACTTAATTATGACCTCCACCATATTCCTTGTACTAAAAACTATCTCATCCACAAAAATTTCTTCTTTAGCTACCTCGTGATCTAAAACCCCATCCACTACGGCACTCTCACTTTTAACTCTTCTTTCTTTAGGTGGCCTTCCACCTCTTTCAGGGTTTGTACCAAAATGATTTATTATTCAAGAATTGACAAGCCAAAACACAACTATTCTAGCCACAACACTAGCTCTGTCAGCACTACTCAGCCTATTTTTCTACCTTCGCCTAACTTACATTGTCACACTAACATCATCACCAAATACATCAAACGCATCATTAACATGACGACACCACTCTAAACAACCAACACTTTTATTATCAATCGCATTAATCCTATCCTCATTTATTATTCCAATTTCACCATTAACTT---------TAACATAGAGATTTAAGTTAA-CAAGACTAAGAGCCTTCAAAGCCCTAAGCAGGAGTTAGAATCTCCTAATCTCTGAA--------TAAGGCTTGCAGGATTTTATCCAACATCAATTGAATGCAACTCAAACACTTTAATTAAGCTAAAGCCTTT-CTAGAAAGACGGGCCTCGATCCCGCAACATTTTAGTTAACAGCTAAACGCTCAATCCAACGAGCTTCATTCTACTTCTCCCGTTT----ATTAAGCCAAA-AAAACGGGAGAAGCCCCGGCAAA-CCTTCGTTTGCTTCTCGAGATTTGCAATCTGGCATG-TCAAACACCGCAGGGCTTGATAAGAAGAGGACTTGAACCTCTGTACACGGAGCTACAATCCGCCGCCTA-TTACTCGGCCACCTTACCTGTGGCAATTACTCGTTGATTATTCTCAACAAATCACAAAGACATTGGCACCCTTTACTTAGTTTTTGGTGCTTGAGCAGGGATGGTTGGAACCGCTCTTAGCTTATTAATTCGAGCTGAACTTAGCCAGCCCGGAACACTACTTGGAGATGACCAAATTTATAATGTTATCGTTACAGCACATGCTTTTATTATAATTTTCTTCATAGTCATGCCTATTATAATCGGTGGGTTTGGGAACTGATTAGTTCCATTAATAATTGGAGCCCCAGATATAGCATTTCCGCGAATAAATAATATAAGCTTTTGACTTCTTCCCCCATCATTTCTTTTATTACTAGCATCATCTGGGGTTGAAGCAGGAGCCGGAACAGGTTGAACTGTGTACCCGCCTTTAGCTGGAAACCTAGCACATGCTGGAGCATCAGTTGACCTAACAATTTTCTCCCTTCACTTAGCTGGTATTTCATCTATTTTAGGAGCAATTAACTTCATCACAACAACAATTAACATAAAACCACCAGCTATATCTCAATACCAAACCCCACTATTTGTTTGATCAGTATTAATCACAGCTGTACTTTTACTTCTTTCTCTTCCTGTCTTAGCCGCAGGAATCACAATGTTATTAACAGATCGTAATCTGAATACAACTTTCTTTGACCCTGCCGGAGGAGGTGACCCAGTACTTTACCAACACCTGTTCTGATTCTTTGGGCACCCAGAAGTGTACATTCTTATCTTACCAGGGTTTGGCATGATCTCCCATATCGTAACTTATTACTCAGGAAAAAAAGAACCTTTCGGCTATATAGGAATAGTCTGGGCAATAATATCAATTGGACTTCTAGGCTTTATTGTCTGAGCCCATCACATATTTACGGTTGATCTAAACGTAGATACTCGAGCTTACTTCACATCAGCAACAATAATCATCGCAATTCCTACAGGTGTAAAAGTATTTAGCTGATTAGCTACAATACACGGTGGGACAATTAAATGAGACGCCCCAATACTTTGAGCCTTAGGCTTCATTTTCTTGTTTACTGTAGGAGGTTTAACAGGTATTGTTCTTGCCAACTCATCACTTGATATTATACTACACGACACCTACTATGTAGTAGCCCATTTCCATTATGTACTTTCTATAGGAGCTGTATTTGCGATCATGGGAGGGTTCATTCACTGATTCCCGTTATTTACTGGTTATACACTACATGAAACATGAGCAAAAATCCATTTTGGAGTAATATTTGCTGGTGTTAATTTAACCTTCTTCCCTCAACATTTTCTAGGCTTAGCCGGAATACCTCGACGATACTCTGACTACCCAGACGCTTATACATTATGAAATACCGTCTCATCTATCGGGTCCTTAATTTCTCTTGTTGCCGTAATTATGATAATATTCATTATCTGAGAAGCATTTGCAGCTAAACGAGAAGTTACACTTACAGAATTAACATCAACCAATATTGAGTGACTTCACGGCTGCCCACCTCCTTACCATACCTTTGAAGAACCAGCCTTCGTTCAAATTCAACCATCAAATAATTAAA-TCGAGAAAAGAGGGAATCGAACCCCCATACTCTGATTTCAAGTCAGTTGCATCACCACTCTGCCATTTTCTTACTAATAAACTATTAGAGATGTTAGTAAAACAATTACACCGCCTTGTCAAGGCGAAATTGCTGGTTAGACTCCGGCACATCTCAACATGGCACACCCATCACAATTAGGTTTTCAAGACGCAGCCTCTCCAATTATAGAAGAATTACTTCACTTCCACGACCATACCCTCATAGCCGTTTTTCTTATTAGTACGCTAGTTCTTTACATTATTACTATTATAATAACTACTAAACTAACTAATACAAACTCCATAGACGCCCAAGAGATCGAAATAGTGTGAACTATTATACCAGCTATTATCCTTATCATAATTGCCCTTCCATCCCTTCGTATTCTATATTTAATAGATGAAGTTAATGATCCACACTTAACAATTAAAGCAATCGGCCACCAATGATACTGAAGCTACGAATATACTAACTATGAGGATCTCTCATTTGACTCTTATATAATTCCAACTAATGACCTTACCCCTGGACAATTCCGGCTGCTAGAAGTTGATAATCGAATAGTAGTCCCAATAGAATCTCCAACCCGACTTTTAGTTACAGCCGAAGACGTCCTCCACTCGTGAGCTGTACCCTCCTTAGGTGTCAAAACAGATGCAATCCCAGGACGACTTCATCAAACATCATTTATTGCTACTCGTCCGGGAGTATTTTACGGACAATGTTCAGAAATTTGCGGAGCCAACCACAGCTTTATACCAATTGTAGTTGAAGCAGTACCGCTAACCGACTTTGAAAACTGATCTTCATCAATACTAGAAGCATCACTAAGAAGCTAAATAGGGCATTAGCGACAGCCTTTTAAGCTGTAGATTGGTGACTCCCAACCACCCTTAATGATATGCCACAGTTAAACCCAGGCCCATGATTCCTAATCCTAATCTTTTCCTGACTTGTCCTTTTAACATTTATCCCACCAAAAGTTTTAAAACACAAAGCATTTAATGAACCAACTACACAAACCACAGAAAAATCTAAACCTAACCCTTGAAACTGACCATGAACCTAAGCTTCTTCGACCAATTTATGAGCCCTGTAATTTTAGGTATTCCACTTATCGCAATCGCTATACTTGTACCTTTACTTTTATTTCCTGACCCATCCAATAAATGGCTTAATAACCGACTAATCACCTTACAATCATGATTCCTTCACAATTTTACCAAACAAATTTTTTTACCAATTAACTTACCTGGACATAAGTGAGCCCTATTATTGACATCATTAATACTTTTATTAATATCTCTTAACCTATTAGGTTTATTACCTTACACCTTTACACCAACTACTCAACTATCCTTAAACATAGGTCTAGCAGTCCCATTATGATTGGCAACAGTAATCATTGGCCTTCGAAACCAACCAACTATTGCACTAGGACATCTACTTCCTGAAGGAACACCGACACCATTAATTCCAGTTCTTATTATTATCGAAACAATTAGCCTATTTATTCGACCATTAGCCCTTGGAGTTCGACTTACTGCTAATTTAACAGCTGGACATTTATTAATTCAACTAATTGCCACCGCAGCCTTTGTTTTACTTTCTATTATACCAACTGTTGCTATCCTTACATCAATTGTTCTTTTCCTCCTAACACTTCTAGAAATCGCTGTAGCAATAATCCAAGCATACGTATTCGTCTTACTATTAAGCCTTTATCTACAAGAAAACGTCTAATGGCACACCAAGCACACGCCTACCACATAGTCGACCCCAGCCCTTGACCACTAACGGGAGCTGTAGCAGCTCTACTCCTTACATCAGGCTTAGCTATATGATTTCACTTTGGATCAATAATTCTTTTAACCCTAGGCCTAATTACTATAGTACTAACTATAATTCAATGATGACGAGACGTAATTCGAGAAGGAACATTCCAAGGACATCACACCCCACCCGTTCAAAAAGGATTACGATATGGAATAATCCTATTTATTACATCAGAAGTATTCTTCTTTATTGGATTCTTCTGAGCATTTTACAACTCAAGCTTAGCCCCTACATATGAATTAGGGGAATGCTGGCCACCAACAGGAATTACCCCATTAAACCCATTTGAAGTTCCACTTTTAAACACAGCAGTACTTCTAGCATCAGGAGTTACTGTCACATGAGCTCACCATAGCATCATGCATGGTGATCGAAAAGAAGCAATTCAATCACTAACTTTAACCATTCTTCTTGGACTTTATTTTACAGCCCTTCAAGCCATAGAATATTACGAAGCCCCATTTACAATTGCAGATGGAGTGTACGGATCAACATTTTTTGTAGCAACTGGTTTCCACGGTCTTCATGTCATTATTGGCTCATTATTCCTATCTGTTTGTCTTCTTCGACAAATTCAATATCACTTCACATCAAAACACCACTTCGGCTTTGAAGCCGCCGCATGATACTGACACTTCGTTGACGTAGTATGACTATTCCTTTACGTATCGATCTATTGATGAGGATCATACTTTCTTAGTATTA-ACCAGTACACGTGACTTCCAATCACAAAGTCTTAGTTAGAATCTAAGAGAAAGTAATGACAGCCACTATCCTAATAATTGCCATAACTCTATCAACTATTCTAGCAATCTTAAGTTTTTGACTTCCCCAAATAACCCCTGATATAGAAAAACTCTCCCCCTACGAGTGTGGATTTGATCCTCTGGGCTCTGCCCGATTACCATTCTCCATACGATTCTTCTTGATCGCCATTTTATTTCTTCTATTTGACCTAGAGATTGCGCTTCTTCTCCCATCCCCTTGAGCCGCACAACTTAACACACCAAGTATTGTAATCTTATGAGCAGCTCTAATTCTAACCCTTCTTACTCTTGGCCTAATTTATGAATGACTTCAAGGAGGCCTAGAATGAGCTGAATGAGTTGTTAGTCTAAACAAGACAGTTGATTTCGGCTCAACAAATTATGGTTAAACCCCATAATAACTCTATGACACTTATCCACTTTAGCTTTTGCTCAGCTTTTATTTTAGGATTAACAGGATTAGCCTTAAACCGCTCTCATCTACTATCAGCCCTACTATGCTTAGAAGGAACTATACTATCTATATACGTAGGTCTGTGCATTTGACCAACTTCAACTATATCATTTTCATTCTCTCTTATTCCAATACTTATACTAACCTTTTCAGCCTGCGAAGCCGCAACTGGACTAGCCTTAATAGTTGCCACTACACGAACTCATGGAACAGATAAATTATTTAGCCTAAACCTCCTACAATGTTAAAAATTTTATTACCAACATTAATGCTAATCCCATCAACATGATTAACAAATAAAAAATGATTATGACCGTCCTTAACCTCACAAAGCCTTATTATTTCACTACTTAGCTTAATATGATTTTTTAATCAATCCGAAACAACTCACTTCTCAAACTACCTTATAACTATTGACCAAATCTCTACCCCTTTGCTAATCTTAACATGCTGACTTCTCCCATTAATACTTATTGCTAGCCAAAATCACTTATCAAACGAACCAATCTCACGACAACGAACTTTTATTACTATACTTGTCTTTCTTCAATTATCCTTAATTATAGCTTTTTCAGCAACAGAGTTAATTTTATTTTATATCATATTTGAAATTACATTAATCCCAACATTAATTATTATTACACGTTGAGGAAACCAAGCAGAACGCTTAAATGCAGGTACTTACTTTTTATTTTATACTCTAGCAGGTTCCTTACCTCTCCTAGTTGCACTTTTATCATTATATTCCTCTACAGGAACCCTATCACTAAATTTACTTCAACTACTACCCAACCATATCCCAATAACTTGAGCTAATTACTCATGATGATTAGCCTGCTTGTTAGCCTTTATGGTAAAAATACCACTTTATGGAACACACCTATGACTTCCAAAAGCTCATGTAGAAGCCCCTATTGCTGGTTCAATAGTTCTTGCTGCTATTCTTCTTAAACTTGGAGGTTATGGTATTATCCGAATCTCAATTACACTCTCCCCTTCAATAAAAGAATTAGCCTACCCATTCCTCATTTTATCACTATGAGGAATTATTATAACCAGCTCTATCTGCTTACGACAAACAGATTTAAAATCAATAATTGCCTACTCATCTGTAAGCCACATGGGACTAGTAATTTCAGCTGCAATAATCCAAACCCCATGAAGCCTAACAGGAGCAATAATCTTAATAATCGCCCACGGCCTAATCTCATCCGCCCTATTCTGTCTTGCAAATACAAATTACGAACGTACACATAGCCGAGCACTTCTATTATCACGAGGCCTACAGACCATCCTTCCACTAATAGGAACCTGATGATTAATCTCAAACCTTGCTAATATAGCCCTACCACCGTCCCCAAACTTAATAGGAGAGATCACTATTATAACAGCCTTATTTAACTGGTCAAGTTGAACTATTATCCTCACAGGATTAGGCACACTTCTTACAGCTAGCTACTCTCTCTACATATTCCTGATAACTCAACGAGGAATAACCCCAGAACACCTTAATGCTATTAACCCTACACATACCCGAGAACACACCTTAATAACCATACATTTAATTCCAATTATCCCATTAATAATAAAACCCGAACTGATTTGAGGGTTATTTTTCTGTAGATATAGTTTAAT-AAAACACTAGATTGTGATTCTAGAGTCAGAGGTTAAA-CCCCTCTTATCAACCGAACTTGACTGG-GACCCTAAGAACTGCTAATTACTTAGTGCCGTGGTTCAATTCCACGGCTTGTTCGGCTTTTAAAGGAAAACAGTCTATCCGCTGGTCTTAGGAACCAGAAACTCTTGGTGCAAATCCAAGTAAAAGCTATGAATTTTCCACTAATCTTCAACTCCTCCATATTAATCACAATCTCAATTCTAATTTTTCCCATCCTCATATCAACATTTAACATAAATATTATAAACCTCCATCACTTAATTAAAACATCAGTTAAAACAGCATTCCTAATTAGCATTATTCCACTTATCATTTTTCTAGACCAAGGTCTTGAATCAATTACCACTAACTTTCACTGAATAAACATTAATACATTTGACATTAATATGAGCTTTAAATTTGATATTTATTCTTCTATTTTTATCCCTATCGCTTTATTCGTAACATGATCTATCTTAGAATTTGCCACCTGATATATAGCCTCAGACCCAATAATTTCCCGATTCTTTAAATACCTTCTTACTTTCCTTGTAGCCATAGTTATTTTAGTCACAGCTAACAACTTTTTTCAATTTTTCATTGGTTGAGAAGGCGTAGGCATCATATCCTTCCTCTTAATCGGATGATGATATGCTCGAGCAGACGCAAACACAGCAGCTCTCCAAGCAGTAATTTATAACCGAGTCGGGGATATTGGTTTAATTCTTAGCATAGCATGAGTAGCGATAAACCTAAACTCATGGGAAATACAACAAGTTTTTATATTAAACTCAGATAACCTTACGTTACCACTTCTTGGATTAATTCTAGCAGCTACTGGCAAATCCGCACAATTCGGCCTTCACCCATGACTACCGGCCGCAATAGAAGGTCCCACTCCTGTATCAGCCCTACTTCATTCTAGCACAATAGTAGTTGCAGGAATTTTTTTACTAATCCGAATTAGCCCTATAATAAATAATAATCAAACAGCACTTACAATTTGCCTTTGTCTTGGAGCAATAACAACTCTATTTACAGCTGCCTGCGCCTTAACCCAAAATGATATTAAAAAGATTGTAGCATTTTCAACATCAAGCCAGCTTGGATTGATAATAGTCACAATTGGACTAAATCTTCCCCAACTAGCCTTCTTCCACATTTGCACTCATGCATTCTTTAAAGCTATATTATTTCTTTGTTCAGGTTCTATTATCCATAGCCTTAATGATGAACAAGATATTCGAAAAATAGGAGGCCTACAAAATTCTTTACCAATCACTACATCTTGCTTAACAATTGGCAGCCTAGCCTTAACCGGGACCCCATTCCTAGCAGGATTCTTCTCAAAAGACGCTATCATTGAAGCCCTTAACACCTCTCAAACCAATACCTGAGCCCTAACACTCACATTAATTGCAACATCCTTTACCGCTATTTATAGCTTTCGAGTAATTTTCTTTGCATCTATGGGTCATCCACGATCAAATCCATTATCACCTATTAACGAAAACAACAAAACAGTGATCAACCCAATTAAACGATTAGCCTGAGGTAGTATTGTAGCTGGCCTATTAATTGCCTCAAATATGCTTCCAATTAATTCCCCTATTATAACTATACCAACATTAGCAAAACAGGCAGCTATTATCGTTTCGGTTACAGGATTAATCATTGCAATAGACCTTTCTAAGCTAACAACCTACATTAACCAAGAATCAAAAACAAATATTCATTCCTTCTCTAATCTCCTTGGATTCTTCCCAACTATTATTCACCGAATAATACCAAAAACCAATCTTAACTTAGCACAAAACATTGCAACCCATTTAATTGATCTATCCTGATATGAAAAATCAGGTCCACAAGGAATAATAAACCAACAACTGCCAATAATTAAAACCACCACAAATATTCAACAAGGGTTAATTAAAACTTACTTAACCCTTTTCCTTATAACTTCGGCAATTATCATTACCT------TATTCTAA-CGCACGAAGACTCCCACCATATTGACTTCGAGTTAACTCAAATACCACAAACAAAGTTAATAATAATACTCACCCACCAATAAACAATAATCACCCACCACACGAATATATTAAAGCCACCCCTACCCAATCACCACGCATAACATAACTTCCTAGCTCACTAGACTTATTTATTCCATCTACCTCAACTCCTCCTAAAAATAAATACCACACTAATACACCAATTAAATATACCAACACATAAAATACAACTGACCAACTTCCTCATGCTTCAGGATAAGGTTCAGCAGCCAACGCTGCAGAATAGGCAAACACTACTAACATCCCACCTAAATAAATCAAAAAAAGAACAATAGACAAAAATGAAGACCCCAAAGCAACAATAACTAAACATCCAGCCCCGGCCGCTAATACCAACCCTAAGGCAGCATAAAAAGGAGAAGGATTTGAAGCAACAGCTACCAATCCTAAAACCAACACAATTATAGAAACAGACACTATATAAATCATAATTCCCACCAGGACTCTAACCAGAACTTGTGATCTGAAAAACCACCGTTGTTATTCAACTATAGGAACTAATGGCACCCAACATCCGTAAATCTCATCCATTAATTAAAATTATTAATAATTCTTTCATTGACCTCCCAACCCCATCAAACATTTCATCATTATGAAACTTCGGCTCTCTTCTAGGGGTCTGTTTAATTGCCCAAATCATTACAGGATTATTCTTAGCTATACATTACACAGCAGACACATCTATAGCCTTCTCATCAGTAGCCCATATTTGCCGTGACGTTAACTATGGATGATTAATTCGCAATCTCCATGCCAATGGAGCCTCATTCTTCTTCATTTGCATCTACCTTCACATCGGACGAGGGTTGTACTACGGCTCTTTCTTATATAAAGAAACATGAAATATTGGTGTGATCCTCCTATTTTTAGTTATAGCTACAGCATTTGTAGGATATGTTCTACCATGAGGACAAATATCTTTTTGAGGGGCTACAGTAATTACTAATCTTCTTTCTGCTATTCCGTACATCGGAAACGTACTAGTCCAATGAATTTGAGGAGGTTTCTCTGTAGATAACGCCACTTTAACCCGATTCTTCGCATTTCACTTCCTCCTTCCTTTTATTATTGCCGGAGCTAGCATTCTCCATCTTTTATTTCTCCACGAAACTGGATCAACAAACCCAACCGGATTAAACTCAGACCCAGATAAAGTACCTTTCCACCCATACTTCTCTTACAAAGACCTTTTAGGCTTCCTTATTATACTTACAGCACTTACTCTCCTAGCCATATTTTCCCCAAACCTTTTAGGAGACCCAGACAATTTTACCCCAGCTAATCCTCTAGTCACCCCTCCACATATTAAACCAGAATGATACTTCCTATTCGCCTACGCTATCCTTCGATCCATCCCAAACAAACTAGGCGGAGTGTTAGCCCTAGTCCTATCCATCCTAATCTTAGCCCTCATACCATTACTCCACACATCAAAACAACGAAGCCTTATATTCCGACCATTTACACAAATCATATTTTGAGCCCTAGTTGCAGATACACTAATCCTAACCTGAATTGGAGGTCAACCAGTAGAAGACCCTTATACCATAATTGGACAGTTAGCCTCAGTAATTTACTTCTCAATCTTTATTATTATATTCCCACTTATAGGTTGAGTAGAAAATAAACTATTAAACTGAT-AGTCCTGATAGCTTAAT-TTAAAGCATCGGTCTTGTAAGCCGAAGATTGGAGGCTAAAACCCTCCTCAAGAC----------------------------------------------------------------------------------------------------------------------------------------------------------------------------------------------------------------------------------------------------------------------------------------------------------------------------------TATTGGCAGTTGTTA-----------------------------------------------------------------------------------------------------------------------------------------------------------------------------------------------------------------------------------------------------------------------------------------GCAACTACTAAATCGAGAAAGAAGGACTCAAACCTCCACTATTGACCCCCAAAGCCAACATTCTAATTAAATTATCTCCCGACG--------------------------------------------------------------------------TATGCAC-TA---------------------------------------AGTCATGCTATGCTCTATTTACA-----------------------------------------TTCTATGTAT-AATGAGCATAAATTTAATTTCCCCACGAACA----------------------------------------------------------------------------ATATTTACAATAA-AACATTAAAAACTTAACA-TATTTTATGGT-TATATACATTCTATGTAT-AATGAGCATAAAT---------------------------------TTATAATGAGCATAAATTTAATTTCCCCACGAACAATATTTACAATAAAACATTAAAAACTTAACA----------------------------------------------------------TATTTTATG-GTTATATACAT---------------------------------------TCTATGTAT-AATGAGCATAAATTTAATTTCCCCACGAATA------------------------------------------------------------------------------------------------------------AT-ATTT-ACAATTAAACATCAAGAATTCAACA--------------------------------------------------------------ATTTATAAAATTTATTACA---------------------------AACATTAAATAACTAAAACTGAGCAAATC----------------AATCTTTATAACATGTATAATAAACTAAATATATAATTA-------------TTTATAACCATATTATTATGAAGATATACAAGAAAATATAATTTTACATTAATCTATTTCAAACATTAATATCAT---------AACACATATATATGAAAACTTAACAT----------------------TTAACATATAAATCTCACACCAATAATT---------------------TCTCAATAAACATAATATTTTTAC---------------------------------------------AAA-------CAATTTCTATGTAAC----------------TTTAATTCTCTATATAAAGT----------------------------------ATATGTTAAC-CATAACAGATAAAAAAA---------------TAATATATCAAC-CATATAATCCCCAACACTACAACAATAAAATC---------------------------------------------------AACCAAAATATAATTAACCTCATTT-CTCTCACATATCTGTATAATAA---------------------CCATTATAACACATCAGTTACATAA-TAATTTATTTCTTCAAAGAAAA-TGAATGCATGAACACATA----------------------------CTTTAATATAAACTGAGCAAAC-AAATCCATCAA-AATTATAATATAAAA---ACAACTTTTAAATATTTATTCCACTACCAATTCTCAACCACTAATCCC-ATAATTACTTAAAA----------------ATTATCT-AAAAACTTGAAATATATTTTCCA-AAAAATTATGAAAA-AATAACATTTTTTAC-AACAAC------AAAAAAATATATCTCACATAACATG------AATTAAAACATGAATATGCAAAA----------------TACTAAACAATTACAA--ATACCCAT-----------TT-CATATTCCAGTTGTACATCTCCTATGTTTTA-T-----------------ACCCATACGTACTGTTTCACT---CCATATATCATAATA-CAAGTTTCATTAT-----------------TATCGTATACTTCCAAAGCAA-CATATTATACCGTA------TTAACTTATAAATTCATAT-TAACATACATATA-AGAAC-AAAATATTAATAATGAAAAATA----CAAAAAAATGAATAATAAAC-ATTCGTTATAATTT----TACATAAAAATATAAACAATAAACATATAAAAT-CAAT--AAATAATGTATGAATACGTACTTTA-A-ATGTGTAATCGTACATACAA-ATCCAT-------------AATAATACTAATATTATAAATAAATATATATT-----------CTTAATAAACAGTCTCCGTGATAAACAAAACTTTAGCTA-ATAACTGT----AAATTCAATTAAGCAGTATTAATT--TT---------------TTAAATCCACAATTAACTAATTCTAGCA-GATACCCTGGTTTCAAC-CCCTCCTCACTTTA---------------------CCCAACCTGGAGTGATGTCTG-----ATGCCAG--ATGCCCTGAATCTGCCGTACCTTAACCTAGGCCGGATTACTTATGAA----GTTTAAAAAGCATCTGTCGGTAGTGAATCTGTTGTGACCTTAACCTA-AGATTAGTCCCTTGTGTAATTCAGGAAAGCCTCTCTC-CTATGCTCGAAATACATCTTGTCCTTAACGCAAGCCTTGTTTC-TAATTTAAAGGCCTTCATG---------TTTTTT------------------------------------------TTTTTTCTGGGATCTCAATAG-CATCT-CAA-AGTGGCTAACAGTGCAG-----ATTACGTAAT---AGGGTGGGACATATGGTCTTATCGGC-TAAG-----------ACGTACACGAAGTATTAT-------------TTCATGGTGTTAAAAATGAATGCATGACTGACATA------TTTTACC----------CTTAATCAGAACGTGTTCCTCAGCTTTCCTATTATTATCCA-CCGGGGTTGAGAATTTTCTAA-TAA---------------------------------------------------------------------------------------------------------------AAGACGTTTTTGC-GCGCTAAACCCCCC-TACCCCCCAAATTAGCTTTTCCTGTAAAACCTTGTA-TTTTCCGTCAAACCCCA-AAACCGA-A----------------------------AAAATTTTACA-TAAAAAACCA----------------------------------------------------------------------------ATTTATTCTAACC-AAAACTCCTAAGAGTTCCTAACTTAGCTGTATA----------------------------------------------------------------------------------------------------------------------------------------------------------------------------------------------------------------------GAAGACATTTCTCCTGGACTGTTAGCCTTGTATAG-AATGACT-------------------------------------------------------------------------------------------------------------AGAATAGGGTGCCAT-TACCCAAACCCATGT----------------------------------------------------------------------------TATACAT-------------------------------------------------TTTTGTATATATAT--------------------------------------------------------CGTATAT-------------------------------------------------------------AACGTGATAAAAACTATATTAGTCTTTCCACTAGCACAACAC-------------------------------------------------------------TATTTCCATTACACATT------ATAACGTTA--AAGTTAA----------------------------------TTAATATCTTTTTTGTACT----------------------------------------------------------------------------------------------------------------------------------------------------------------------------------------------------------------------------------------------------------------------------------------------------------------------------------------------------------------------------------------------------------------------------------------------------------------------------------------
	'G9092_Ethiopia_museum'                                                         GCTTACGTAGCTTAAG-TAAAGCACAGCACTGAAGATGCTGAGATGAGCCCTAGAAAGCTCCGAAAGCATAAAGGTTTGGTCCTAGCCTTATTATCAACTTTTTCTGAACTTACACATGCAAGCATCCGCACTCCCGTGAAAATGCCCTTAAGCCTCTTAAA-CAGGGGATAAGGAGCCGGTATCAGGCACAAC-TAAT----AGCCCATGACACCTTGCTCTGCCACACCCACAAGGGAATTCAGCAGTGATAAACATTGAACATGAGCGACACAAAGCTCGATTCAGTTACAGTAAA-TAGAGTTGGTCAATCTCGTGCCAGCCGCCGCGGTTATACGAGAAACTCAAGTTGATCATTTTCGGCGTAAAGCGTGATTAAAGTAACCCA---AACTAGAGTCAAACTCCAACCAAGCTGTCGCACGCTTTCGTTGGTTTGAAGAACACTCACGAAAGTAACTCTA--CCCATATTACACTTGAACTCACGACCGCTAGGAAACAAACTGGGATTAGATACCCCACTATGCCTAGCCATAAACTTTGACTACTTACG-CAAAAATCCGCCAGGGAACTACGAGCCTAAGCTTAAAACCCAAAGGACTTGGCGGTGCTCCAAACCCACCTAGAGGAGCCTGTTCTGTAATCGATACCCCTCGCTAAACCTCACCACTTCTTGCCAAACCCGCCTATATACCACCGTCGCCAGCCCACCTCGTGAGAGATTCTTAGTAGGCTTAATGA-TTTTTCATCAACACGTCAGGTCAAGGTGTAGCATATGAAGTGGGAAGAAATGGGCTACATTTTCTATA-CCTTAGAATA--AACGAAAGATCTCTATGAAACCAGATCGGAAGGCGGATTTAGCAGTAAAGAGAAACAAGAGAGTTCTCTTTAAAACGGCCCTGGAGCGCGCACACACCGCCCGTCACCCTCTTC--TACAAAAATCAACCAATTTTA-TAA-ACACACAATTAACACAAAGAAGAGGCAAGTCGTAACATGGTAAGCACACCGGAAGGTGTGCTTGGAAT--CAAAGTATAGCTTAAC--CAAAGCCTTTCGCTTACACCGAAACAATATCTGTTAAACCCGGATTACTTTGAGCCAAAAACCTAGCATT-CC--AAATTATAAT--AACAAATAACCTCATA-TTTCTCATAAATTTCTAATTAAACCATTCTAAAATTTTAGTATAGGCGATAGAAACAA-TCATA-ATAGCTATAGAAAAAGTACCGTAAGGGAAAGATGAAATAGAAATGAAATAATTAA-CTAAGCAACAAAAAGCAGAGAACTTACCTCGTACCTTTTGCATAATGGTCTAGCCAGTCATAATCAAGCAAAACGAATTTCAGTTTGACTACCCGAAACTAAGCGAGCTACTCCGAGACAGCTTTTTAGAGCAAACCCGTCTCTGTGGCAAAAGAGTGGGAAGATCTCCGAGTAGGGGTGACAGACCAAACGAGCCTAGTGATAGCTGGTTGCTCAGGAAATGAATATAAGTTCGACCCT-AAATATAGA--TTTTTAACAATTAAA-GT--AAAAAGTCTACTTAGGATTTATTCAATCAGGGTACAGCCTGATTGAAACAGGATACAACCTATAATACTGGGTAAAGATTATAATCTTCAAGGAAAGTTGAGTCAGTGGGCCTAAAAGCAGCCACCTGTAAAGACAGCGTCAAAGCTCACTC-AATCATTTAACCCTTTAATTAGTATAACTAATTCTAAACCCCCAAACAATACTGAGCTATTCTAT-AAACTATAGAAGCACTTATGCTAGAACTAGTAATGTGAATAC-ACGATTCTCC-TAA-ATGTAAGTGTAAATCAGATCGAATAAATCACTGATAATTAACGTCCTCC--CTGAGATCCTTGCAATAAC-AAAACAAGAAAACCATGC--ACTTATTACCGTTAATCTAACACAAGAACA-TTACAGGAAAGATTAAAAGACGCAGAAGGAACTCGGCAAACTATGAACCCCGCCTGTTTACCAAAAACATCGCCTCTTGCTAAAAAA-CATGTATAAGAGGTCCAGCCTGCCCAGTGACTATATGTTCAACGGCCGCGGTATTCTGACCGTGCAAAGGTAGCGTAATCACTTGTCTTTTAAATAAAGACTGGTATGAACGGCACCACGAAGGTTCAACTGTCTCCTGCATCCAATCCATTAAACTGACCTCCCCGTGCAGAGGCGGGGATACAACCATAAGACGAGAAGACCCTATGGAGCTTTAAA-CTAAAGGCAACTGCCAACTTCA-ACCTAACCCATAAGGAAATAACAATTAAACAAGCAGAAA-CTG-ACCTAAAGTTTTCGGTTGGGGCGACCACGGAGAATAAAAAATCCTCCTTGAAGAATAGGGCCTACCACCCTTAACCAAGAACCACCATTCTAAGTAACAAAA-TTTATGACTATAATTGATCCAGTCCTACTGATCAACGAACCAAGTTACCCTAGGGATAACAGCGCAATCCATTTCAAAAGTTCCTATCGACAAATGGGTTTACGACCTCGATGTTGGATCAGGGCATCCCAGTGGTGCAGCCGCTACTAAAGGTTCGTTTGTTCAACGATTAAAGCCCTACGTGATCTGAGTTCAGACCGGAGTAATCCAGGTCAGTTTCTATCTATGAAGTATTTTTTCTAGTACGAAAGGACCGAAAAAATGAGGCCAATGTT-TTAATAAGCCTCTCTCT--ATATCAATGTAGTCAACTAAATTGA-AAATAGAACTAA-TA-CTCTGCCCAAGATTAGGGCTAGCTAGCGTGGCAGAGCCTGGCTAATGCGAAAGACCTAAGCTCTTTTTATCAGGGGTTCAAATCCCCTCGCTAACTATGTTAACTATTATTACTCACCTAATTAATCCCCTCCTTTATATAATCCCGATCCTCCTAGCAGTAGCATTCCTCACTCTTATCGAACGTAAAGTTCTTGGATATATACAACACCGTAAAGGCCCCAATATTGTTGGACCAACCGGATTACTTCAACCAATTGCAGATGGAGTAAAACTATTTATTAAAGAACCCGTTCGACCCTCAACATCCTCCCAAACAATATTCCTTATTGCACCAACTATAGCCTTAGCTTTAGCCATATCAATTTGGGCCCCACTACCTATACCTTTCTCACTAGCAGACTTAAACCTAGGAATCCTCTTTATCCTTGCCTTATCAAGCCTTACGGTATATACTATTCTCGGATCCGGATGATCATCCAATTCAAAATACGCCTTAATTGGAGCACTACGAGCAGTCGCACAAACTATTTCATACGAAGTAACTCTTGGATTAATCCTCTTATGCATGATTATATTAGCTGGTGGATTCACCCTATACAACTTTAATACCACTCAAGAGCAAATATGATTAATTATTCCAGGATGACCAATAGCAGCAATATGGTATATTTCTACCCTAGCAGAAACCAACCGAGCACCCTTTGACCTTACAGAAGGAGAATCTGAACTTGTTTCAGGTTTTAATGTAGAATACGCAGGTGGACCTTTCGCTTTATTTTTCTTAGCCGAATACGCTAATATCCTAATAATAAATACACTTTCTACTATTCTCTTCCTCGGATCTTCATTTATAAACCAACCGGAACTAACTACTATTTCCTTAATAATTAAATCATCCATCTTATCAATAATTTTCCTATGAGTTCGAGCATCATACCCACGATTTCGATATGATCAACTTATACACCTAGTATGAAAAAACTTCCTCCCAATCACACTAGCCATAACATTATGACATATCTCATTACCAATTTCTATGCTAGGCCTACCATCACAAACCTA--GGAAATGTGCCCGAAAG-TCAGGGATCACTTTGATAGAGTGAAATATATGGGTTCAAACCCCATCATCTCCTTAGAAAGACAGGAATTGAACCTGCACCTGAGAGATCAAAACCCTCCGTACTCCCACTATACCACTTCCTAGTAAAGTCAGCTAAA-AAAGCTTTTGGGCCCATACCCCAAACATGTTGGTTAAACCCCTTCCTTTACT-AATGAACCCAATCACATTTTCAGTTGTACTAACCAGCCTTGCCTTCGGAACAATTTTTACTGTATCAAGTAGCCACTGACTTTTAGCCTGAATAGGCTTAGAAATTAACACATTAGCAATCATTCCACTTATAACCCAACATAAACACCCACGAGCCATTGAAGCCTCAACAAAATATTTTTTAACACAAGCAGCAGCATCTGCACTTCTCCTCTTCTCTAGTTTAAATAATGCCTGACTCACCGGAGAATGGTCAATTTTAGATTTAACAAACCCTCTGTCATGCGCAACTATAACCATTGCAATCTGTATAAAACTAGGACTTGCACCTTTCCACTTCTGATTACCTGAAGTCCTTCAAGGACTTAGTTTAACAACAGGATTAATCCTATCCACATGACAAAAGCTCGCCCCAATAGCTATCTTATATCAAATCGCTCCAATATTAAATACACCACTTCTTCTCACTCTAGGTCTCACATCAACACTTATCGGCGGATGAGGGGGACTCAATCAAACTCAACTACGAAAAATCTTAGCTTTCTCATCTATTGCCCATCTTGGTTGAATAATTTCTATTCTCCCATTCTCACCCCAGTTAATAATTTTAAACTTAACAATTTACTTAATTATGACCTCCACCATATTCCTTGTACTAAAAACTATCTCATCCACAAAAATTTCTTCTTTAGCTACCTCGTGATCTAAAACCCCATCCACTACGGCACTCTCACTTTTAACTCTTCTTTCTTTAGGTGGCCTTCCACCTCTTTCAGGGTTTGTACCAAAATGATTTATTATTCAAGAATTGACAAGCCAAAACACAACTATTCTAGCCACAACACTAGCTCTGTCAGCACTACTCAGCCTATTTTTCTACCTTCGCCTAACTTATATTGTCACACTAACATCATCACCAAATACATCAAACGCATCATTAACATGACGACACCACTCTAAACAACCAACACTTTTATTATCAATCGCATTAATCCTATCCTCATTTATTATTCCAATTTCACCATTAACTT---------TAACATAGAGATTTAAGTTAA-CAAGACTAAGAGCCTTCAAAGCCCTAAGCAGGAGTTAGAATCTCCTAATCTCTGAA--------TAAGGCTTGCAGGATTTTATCCAACATCAATTGAATGCAACTCAAACACTTTAATTAAGCTAAAGCCTTT-CTAGAAAGACGGGCCTCGATCCCGCAACATTTTAGTTAACAGCTAAACGCTCAATCCAACGAGCTTCATTCTACTTCTCCCGTTT----ATTAAGCCAAA-AAAACGGGAGAAGCCCTGGCAAA-CCTTCGTTTGCTTCTCGAGATTTGCAATCTGGCATG-TCAAACACCGCAGGGCTTGATAAGAAGAGGACTTGAACCTCTGTACACGGAGCTACAATCCGCCGCCTA-TTACTCGGCCACCTTACCTGTGGCAATTACTCGTTGATTATTCTCAACAAATCACAAAGACATTGGCACCCTTTACTTAGTTTTTGGTGCTTGAGCAGGGATGGTCGGAACCGCTCTTAGCTTATTAATTCGAGCTGAACTTAGCCAGCCCGGAACACTACTTGGAGATGACCAAATTTATAATGTTATCGTTACAGCACATGCTTTTATTATAATTTTCTTCATAGTCATGCCTATTATAATCGGTGGATTTGGGAACTGATTAGTTCCATTAATAATTGGAGCCCCAGATATAGCATTTCCGCGAATAAATAATATAAGCTTTTGACTTCTTCCCCCATCATTTCTTTTATTACTAGCATCATCTGGGGTTGAAGCAGGAGCCGGAACAGGTTGAACTGTGTACCCGCCTTTAGCTGGAAACCTAGCACATGCTGGAGCATCAGTTGACCTAACAATTTTCTCCCTTCACTTAGCTGGTATTTCATCTATTTTAGGAGCAATTAACTTCATCACAACAACAATTAACATAAAACCACCAGCTATATCTCAATACCAAACCCCACTATTTGTTTGATCAGTATTAATCACAGCTGTACTTTTACTTCTTTCTCTTCCTGTCTTAGCCGCAGGAATCACAATGTTATTAACAGATCGTAATCTGAATACAACTTTCTTTGACCCTGCCGGAGGAGGTGACCCAGTACTTTACCAACACCTGTTCTGATTCTTTGGGCACCCAGAAGTGTACATTCTTATCTTACCAGGGTTTGGCATGATCTCCCATATCGTAACTTATTACTCAGGAAAAAAAGAACCTTTCGGCTATATAGGAATAGTCTGGGCAATAATATCAATTGGACTTCTAGGCTTTATTGTCTGAGCCCATCACATATTTACGGTTGATCTAAACGTAGATACTCGAGCTTACTTCACATCAGCAACAATAATCATCGCAATTCCTACAGGTGTAAAAGTATTTAGCTGATTAGCTACAATACACGGTGGGACAATTAAATGAGACGCCCCAATACTTTGAGCCTTAGGCTTCATTTTCTTGTTTACTGTAGGAGGTTTAACAGGTATTGTTCTTGCCAACTCATCACTTGATATTATACTACACGATACCTACTATGTAGTAGCCCATTTCCATTATGTACTTTCTATAGGAGCTGTATTTGCGATCATGGGAGGGTTCATTCACTGATTCCCGTTATTTACTGGTTATACACTACATGAAACATGAGCAAAAATCCATTTTGGAGTAATATTTGCTGGTGTTAATTTAACCTTCTTCCCTCAACATTTTCTAGGCTTAGCCGGAATACCTCGACGATACTCTGACTACCCAGACGCTTATACATTATGAAATACCGTCTCATCTATCGGGTCCTTAATTTCTCTTGTTGCCGTAATTATGATAATATTCATTATCTGAGAAGCATTTGCAGCTAAACGAGAAGTTACACTTACAGAATTAACATCAACCAATATTGAGTGACTTCACGGCTGCCCACCTCCTTACCATACCTTTGAAGAACCAGCCTTCGTTCAAATTCAACCATCAAATAATTAAA-TCGAGAAAAGAGGGAATCGAACCCCCATACTCTGATTTCAAGTCAGTTGCATCACCACTCTGCCATTTTCTTACTAATAAACTATTAGAGATGTTAGTAAAACAATTACACCGCCTTGTCAAGGCGAAATTGCTGGTTAGACTCCGGCACATCTCAACATGGCACACCCATCACAATTAGGTTTTCAAGACGCAGCCTCTCCAATTATAGAAGAATTACTTCACTTCCACGACCATACCCTCATAGCCGTTTTTCTTATTAGTACGCTAGTTCTTTACATTATTACTATTATAATAACTACTAAACTAACTAATACAAACTCCATAGACGCCCAAGAGATCGAAATAGTGTGAACTATTATACCAGCTATTATCCTCATCATAATTGCCCTTCCATCCCTTCGTATTCTATATTTAATAGATGAAGTTAATGATCCACACTTAACAATTAAAGCAATCGGCCACCAATGATACTGAAGCTACGAATATACTAACTATGAGGATCTCTCATTTGACTCTTATATAATTCCAACTAATGACCTTACCCCTGGACAATTCCGGCTGCTAGAAGTTGATAATCGAATAGTAGTCCCAATAGAATCTCCAACCCGACTTTTAGTTACAGCCGAAGACGTCCTCCACTCGTGAGCTGTACCCTCCTTGGGTGTCAAAACAGATGCAATCCCAGGACGACTTCATCAAACATCATTTATTGCTACTCGTCCGGGAGTATTTTACGGACAATGTTCAGAAATTTGCGGAGCCAACCACAGCTTTATACCAATTGTAGTTGAAGCAGTACCGCTAACCGACTTTGAAAACTGATCTTCATCAATACTAGAAGCATCACTAAGAAGCTAAATAGGGCATTAGCGACAGCCTTTTAAGCTGTAGATTGGTGACTCCCAACCACCCTTAATGATATGCCACAGTTAAACCCAGGCCCATGATTCCTAATCCTAATCTTTTCCTGACTTGTCCTTTTAACATTTATCCCACCAAAAGTTTTAAAACACAAAGCATTTAATGAACCAACTACACAAACCACAGAAAAATCTAAACCTAACCCTTGAAACTGACCATGAACCTAAGCTTCTTCGACCAATTTATGAGCCCTGTAATTTTAGGTATTCCACTTATCGCAATCGCTATACTTGTACCTTTACTTTTATTTCCTGACCCATCCAATAAATGGCTTAATAACCGACTAATCACCTTACAATCATGATTCCTTCACAATTTTACCAAACAAATTTTTTTACCAATTAACTTACCTGGACATAAGTGAGCCCTATTATTGACATCATTAATACTTTTATTAATATCTCTTAACCTATTAGGTTTATTACCTTACACCTTTACACCAACTACTCAACTATCCTTAAACATAGGCCTAGCAGTCCCATTATGATTGGCAACAGTAATCATTGGCCTTCGAAACCAACCAACTATTGCACTAGGACATCTACTTCCTGAAGGAACACCGACACCATTAATTCCAGTTCTTATTATTATCGAAACAATTAGCCTATTTATTCGACCATTAGCCCTTGGAGTTCGACTTACTGCTAATTTAACAGCTGGACATTTATTAATTCAACTAATTGCCACCGCAGCCTTTGTTTTACTTTCTATTATACCAACTGTTGCTATCCTTACATCAATTGTTCTTTTCCTCCTAACACTTCTAGAAATCGCTGTAGCAATAATCCAAGCATACGTATTCGTCTTACTATTAAGCCTTTATCTACAAGAAAACGTCTAATGGCACACCAAGCACACGCCTACCACATAGTCGACCCCAGCCCTTGACCACTAACGGGAGCTGTAGCAGCTCTACTCCTTACATCAGGCTTAGCTATATGATTTCACTTTGGATCAATAATTCTTTTAACCCTAGGCCTAATTACTATAGTACTAACTATAATTCAATGATGACGAGACGTAATTCGAGAAGGAACATTCCAAGGACATCACACTCCACCCGTTCAAAAAGGATTACGATATGGAATAATCCTATTTATTACATCAGAAGTATTCTTCTTTATTGGATTCTTCTGAGCATTTTACAACTCAAGCTTAGCCCCTACATATGAATTAGGGGAATGCTGGCCACCAACAGGAATTACCCCATTAAACCCATTTGAAGTTCCACTTTTAAACACAGCAGTACTTCTAGCATCAGGAGTTACTGTCACATGAGCTCACCATAGCATCATGCATGGCGATCGAAAAGAAGCAATTCAATCACTAACTTTAACCATTCTTCTTGGACTTTATTTTACAGCCCTTCAAGCCATAGAATATTACGAAGCCCCATTTACAATTGCAGATGGAGTGTACGGATCAACATTTTTTGTAGCAACTGGTTTCCACGGTCTTCATGTCATTATTGGCTCATTATTCCTATCTGTTTGTCTTCTTCGACAAATTCAATATCACTTCACATCAAAACACCACTTCGGCTTTGAAGCCGCCGCATGATACTGACACTTCGTTGACGTAGTATGACTATTCCTTTACGTATCGATCTATTGATGAGGATCATACTTTCTTAGTATTA-ACCAGTACACGTGACTTCCAATCACAAAGTCTTAGTTAGAATCTAAGAGAAAGTAATGACAGCCACTATCCTAATAATTGCCATAACTCTATCAACTATTCTAGCAATCTTAAGTTTTTGACTTCCCCAAATAACCCCTGATATAGAAAAACTCTCCCCCTACGAGTGTGGATTTGATCCTCTGGGCTCTGCCCGATTACCATTCTCCATACGATTCTTCTTGATCGCCATTTTATTTCTTCTATTTGACCTAGAGATTGCGCTTCTTCTCCCATCCCCTTGAGCCGCACAACTTAACACATCAAGTATTGTAATCTTATGAGCAGCTCTAATTCTAACCCTTCTTACTCTTGGCCTAATTTATGAATGACTTCAAGGAGGCCTAGAATGAGCTGAATGAGTTGTTAGTCTAAACAAGACAGTTGATTTCGGCTCAACAAATTATGGTTAAACCCCATAATAACTCTATGACACTTATCCACTTTAGCTTTTGCTCAGCTTTTATTTTAGGATTAACAGGATTAGCCTTAAACCGCTCTCATCTTCTATCAGCCCTACTATGCTTAGAAGGAACTATACTATCTATATACGTAGGTCTGTGCATTTGACCAACTTCAACTATATCATTTTCATTCTCTCTTATTCCAATACTTATACTAACCTTTTCAGCCTGCGAAGCCGCAACTGGACTAGCCTTAATAGTTGCCACTACACGAACTCATGGAACAGATAAATTATTTAGCCTAAACCTCCTACAATGTTAAAAATTTTATTACCAACATTAATGCTAATCCCATCAACATGATTAACAAATAAAAAATGATTATGACCGTCCTTAACCTCACAAAGCCTTATTATTTCACTACTTAGCTTAATATGATTTTTTAATCAATCCGAAACAACTCACTTCTCAAACTACCTTATAACTATTGACCAAATCTCTACCCCTTTGCTAATCTTAACATGCTGACTTCTCCCATTAATACTTATTGCTAGCCAAAATCACTTATCAAACGAACCAATCTCACGACAACGAACTTTTATTACTATACTTGTCTTTCTTCAATTATCCTTAATTATAGCTTTTTCAGCAACAGAGTTAATTTTATTTTATATTATATTTGAAATTACATTAATCCCAACATTAATTATTATTACACGTTGAGGAAACCAAGCAGAACGCTTAAATGCAGGTACTTACTTTTTATTTTATACTCTAGCAGGTTCCTTACCTCTCCTAGTTGCACTTTTATCATTATATTCCTCTACAGGAACCCTATCACTAAATTTACTTCAACTACTACCCAACCACATCCCAATAACTTGAGCCAATTACTCATGATGATTAGCCTGCTTGTTAGCCTTTATGGTAAAAATACCACTTTATGGAACACACCTATGACTTCCAAAAGCTCATGTAGAAGCCCCTATTGCTGGTTCAATAGTTCTTGCTGCTATTCTTCTTAAACTTGGAGGTTATGGTATTATCCGAATCTCAATTACACTCTCCCCTTCAATAAAAGAATTAGCCTACCCATTCCTCATTTTATCACTATGAGGAATTATTATAACCAGCTCTATCTGCTTACGACAAACAGATTTAAAATCAATAATTGCCTACTCATCTGTAAGCCACATGGGACTAGTAATTTCAGCTGCAATAATCCAAACCCCATGAAGCCTAACAGGAGCAATAATCTTAATAATCGCCCACGGCCTAATCTCATCCGCCCTATTCTGTCTTGCAAATACAAATTACGAACGTACACATAGCCGAGCACTTCTATTATCACGAGGCCTACAGACCATCCTTCCACTAATAGGAACCTGATGACTAATCTCAAACCTTGCTAATATAGCCCTACCACCGTCCCCAAACTTAATAGGAGAGATCACTATTATAACAGCCTTATTTAACTGGTCAAGTTGAACTATTATCCTCACAGGATTAGGCACACTTCTTACGGCTAGCTACTCTCTCTACATATTCCTGATAACTCAACGAGGAATAACCCCAGAACACCTTAATGCTATTAACCCTACACATACCCGAGAACACACCTTAATAACCATACATTTAATTCCAATTATCCCATTAATAATAAAACCCGAACTGATTTGAGGGTTATTTTTCTGTAGATATAGTTTAAT-AAAACACTAGATTGTGATTCTAGAGTCAGAGGTTAAA-CCCCTCTTATCAACCGAACTTGACTGG-GACCCTAAGAACTGCTAATTACTTAGTGCCGTGGTTCAATTCCACGGCTTGTTCGGCTTTTAAAGGAAAACAGTCTATCCGCTGGTCTTAGGAACCAGAAACTCTTGGTGCAAATCCAAGTAAAAGCTATGAATTTTCCACTAATCTTCAACTCCTCCATATTAATCACAATCTCAATTCTAATTTTACCCATCCTCATATCAACATTTAACATAAATATTATAAACCTCCATCACTTAATTAAAACATCAGTTAAAACAGCATTCCTAATTAGCATTATTCCACTTATCATTTTTCTAGACCAAGGTCTTGAATCAGTTACCACTAACTTTCACTGAATAAACATTAATACATTTGACATTAATATGAGCTTTAAATTTGATATTTATTCTTCTATTTTTATCCCTATCGCTTTATTCGTAACATGATCTATCTTAGAATTTGCCACCTGATATATAGCCTCAGACCCAATAATTTCCCGATTCTTTAAATACCTTCTTACTTTCCTTGTAGCCATAGTTATTTTAGTCACAGCTAACAACTTTTTTCAATTTTTCATTGGTTGAGAAGGCGTAGGCATCATATCCTTCCTCTTAATCGGATGATGATATGCTCGAGCAGACGCAAACACAGCAGCTCTCCAAGCAGTAATTTATAACCGAGTCGGGGATATTGGTTTAATTCTTAGCATAGCATGAGTAGCGATAAACCTAAACTCATGGGAAATACAACAAATTTTTATATTAAACTCAGATAACCTTACGTTACCACTTCTTGGATTAATTCTAGCAGCTACTGGCAAATCCGCACAATTCGGCCTTCACCCATGACTACCGGCCGCAATAGAAGGTCCCACTCCTGTATCAGCCCTACTTCATTCTAGCACAATAGTAGTTGCAGGAATTTTTTTACTGATCCGAATTAGCCCTATAATAAATAATAATCAAACAGCACTTACAATTTGCCTTTGTCTTGGAGCAATAACAACTCTATTTACAGCTGCCTGCGCCTTAACCCAAAATGATATTAAAAAGATTGTAGCATTTTCAACATCAAGCCAGCTTGGATTAATAATAGTCACAATTGGACTAAATCTTCCCCAACTAGCCTTCTTCCACATTTGCACTCATGCATTCTTTAAAGCTATATTATTTCTTTGTTCAGGTTCTATTATCCATAGCCTTAATGATGAACAAGATATTCGAAAAATAGGAGGCCTACAAAATTCTTTACCAATCACTACATCTTGCTTAACAATTGGCAGCCTAGCCTTAACCGGGACCCCATTCCTAGCAGGATTCTTCTCAAAAGACGCTATCATTGAAGCCCTTAACACCTCTCAAACCAATACCTGAGCCCTAACACTCACATTAATTGCAACATCCTTTACCGCTATTTATAGCTTTCGAGTAATTTTCTTTGCATCTATGGGTCATCCACGATCAAATCCATTATCACCTATTAACGAAAACAACAAAACAGTGATCAACCCAATTAAACGATTAGCCTGAGGTAGTATTGTAGCTGGCCTATTAATTGCCTCAAATATGCTTCCAATTAATTCCCCTATTATAACTATACCAACATTAGCAAAACAGGCAGCTATTATCGTTTCGGTTACAGGATTAATCATTGCAATAGACCTTTCTAAGCTAACAACCTACATTAACCAAGAATCAAAAACAAATATTCATTCCTTCTCTAATCTCCTTGGATTCTTCCCAACTATTATTCACCGAATAATACCAAAAACCAATCTTAACTTAGCACAAAACATTGCAACCCATTTAATTGATCTATCCTGATATGAAAAATCAGGTCCACAAGGAATAGTAAACCAACAACTGCCAATAATTAAAACCACCACAAATATTCAACAAGGGTTAATTAAAACTTACTTAACCCTTTTCCTTATAACTTCGGCAATTATCATTACCT------TATTCTAA-CGCACGAAGACTCCCACCATATTGACTTCGAGTTAACTCAAATACCACAAACAAAGTTAATAATAATACTCACCCACCAATAAACAATAATCACCCACCACACGAATATATTAAAGCCACCCCTACCCAATCACCACGCATAACATAACTTCCTAGCTCACTAGACTTATTTATTCCATCTACCTCAACTCCTCCTAAAAATAAATACCACACTAATACACCAATTAAATATACCAACACATAAAATACAACTGACCAACTTCCTCATGCTTCAGGATAAGGTTCAGCAGCCAACGCTGCAGAATAGGCAAACACTACTAACATTCCACCTAAATAAATCAAAAAAAGAACAATAGACAAAAATGAAGACCCCAAAGCAACAATAACTAAACATCCAGCCCCGGCCGCTAATACCAACCCTAAGGCAGCATAAAAAGGAGAAGGATTTGAAGCAACAGCTACCAATCCTAAAACCAACACAATTATAGAAACAGACACTATATAAATCATAATTCCCACCAGGACTCTAACCAGAACTTGTGATCTGAAAAACCACCGTTGTTATTCAACTATAGGAACTAATGGCACCCAACATCCGTAAATCTCATCCATTAATTAAAATTATTAATAATTCTTTCATTGACCTCCCAACCCCATCAAACATTTCATCATTATGAAACTTCGGCTCTCTTCTAGGGGTCTGTTTAATTGCCCAAATCATTACAGGATTATTCTTAGCTATACATTATACAGCAGACACATCTATAGCCTTCTCATCAGTAGCCCATATTTGCCGTGACGTTAACTATGGATGATTAATTCGCAATCTCCATGCCAATGGAGCCTCATTCTTCTTCATTTGCATCTACCTTCACATCGGACGAGGGTTGTACTACGGCTCTTTCTTATATAAAGAAACATGAAATATTGGTGTGATCCTCCTATTTTTAGTTATAGCTACAGCATTTGTAGGATATGTTCTACCATGAGGACAAATATCTTTTTGAGGGGCTACAGTAATTACTAATCTTCTTTCTGCTATTCCGTACATCGGAAACGTACTAGTCCAATGAATTTGAGGAGGTTTCTCTGTAGATAACGCCACTTTAACCCGATTCTTCGCATTTCACTTCCTCCTTCCTTTTATTATTGCCGGAGCTAGCATTCTCCATCTTTTATTTCTCCACGAAACTGGATCAACAAACCCAACTGGATTAAATTCAGACCCAGATAAAGTACCTTTCCACCCATACTTCTCTTACAAAGACCTTTTAGGCTTCCTTATTATACTTACAGCACTTACTCTCCTAGCCATATTTTCCCCAAACCTTTTAGGAGACCCAGACAATTTTACCCCAGCTAATCCTCTAGTCACCCCTCCACATATTAAACCAGAATGATACTTCCTATTCGCCTACGCTATCCTTCGATCCATCCCAAACAAACTAGGCGGAGTGTTAGCCCTAGTCCTATCCATCCTAATCTTAGCCCTCATACCATTACTCCACACATCAAAACAACGAAGCCTTATATTCCGACCATTTACACAAATCATATTTTGAGCCCTAGTTGCAGATACACTAATCCTAACCTGAATTGGAGGTCAACCAGTAGAAGACCCTTATACCATAATTGGACAGTTAGCCTCAGTAATTTACTTCTCAATCTTTATTATTATATTCCCACTTATAGGTTGAGTAGAAAATAAACTATTAAACTGAT-AGTCCTGATAGCTTAAT-TTAAAGCATCGGTCTTGTAAGCCGAAGATTGGAGGCTAAAACCCTCCTCAAGAC----------------------------------------------------------------------------------------------------------------------------------------------------------------------------------------------------------------------------------------------------------------------------------------------------------------------------------TATTGGCAGTTGTTA-----------------------------------------------------------------------------------------------------------------------------------------------------------------------------------------------------------------------------------------------------------------------------------------GCAACTACTAAATCGAGAAAGAAGGACTCAAACCTCCACTATTGACCCCCAAAGCCAACATTCTAATTAAATTATCTCCCGACG--------------------------------------------------------------------------TATGCAC-TA---------------------------------------AGTCATGCTATGCTCTATATACA-----------------------------------------TTCTATGTAT-AATGAGCATAAATTTAATTTCCCCACGAACA----------------------------------------------------------------------------ATATTTACAATAA-AACATTAAAAACTTAACA-TATTTTAT----------------------------------------------------------------------------------------------------------------AATAAAACATTAAAAACTTAACA----------------------------------------------------------TATTTTATG-GTTATATACAT---------------------------------------TCTATGTAT-AATGAGCATAAATTTAATTTCCCCACGAATA------------------------------------------------------------------------------------------------------------AT-ATTT-ACAATTAAACATCAAGAATTCAACA--------------------------------------------------------------ATTTATAAAATTTATTACA---------------------------AACATTAAATAACTAAAACTGAGCAAATC----------------AATCTTTATAACATGTATAATAAATTAAATATATAATTA-------------TTTATAACCATATTATTATGAAAACATACAAGAAAATATAATTTTACATTAATCTATTTCAAACATTAATATCAT---------AACATATATATATGAAGACTTAACAT----------------------TTAACATATAAATCTCACACCAATAATT---------------------TCTCAATAAACATAATATTTTTAC---------------------------------------------AAA-------CAATTTCTATGTAAC----------------TTTAATTCTCTATATAAAGT----------------------------------ATATGTTAAC-CATAACAGA--AAAAA----------------TAATATATCAAG-CATATAATCCCCAACACTACAACAATAAAATC---------------------------------------------------AACCAAAATATAATTAACCTCATTT-CTCTCGCATATCTGTATAATAA---------------------CCATTATAACACATCAGTTACATAA-TAACTTATTTCCTCAAAGAAAA-TGAATGCATGAATACATA----------------------------CTTTAATATAAACTGAGCAAAC-AAATCCATCAA-AATTATAATATAAGA---ACAATTTTTAAATATTTATTCCACTACCAATTCTCAACCACTAATCCC-ATAATTACTTAAAA----------------ATTATCT-AAAAACTTGAAATATATTTTCC--AAAAATTATGAAAA-A--AACATTTTTTAT-AACAAC------AAAAAAATATATCTCACATAACATG------AATTAAAACATGAATATGCAAAA----------------TACTAAACAATTACAA--ATACCCAT-----------TT-CATATTCCAGTTGTACATCTCCTATGTTTTA-T-----------------ACCCATACGTACTGTTTCACT---CCATATATCATAATA-CAAGTTTCATTAT-----------------TATCGTATACTTCCAAAACAA-CATATTATACCGTA------TTAACTTATAAATTCATAT-TAACATACATATA-AGAAC-AAAATATTAATAATGAAAAATA----CAAAAAAATGAATAATAAAC-ATTCGTTAT--------------AAAAATATAAACAATAAACATATAAAAT-CAAT--AAATAATGTATGAATACGTACTTTA-A-ATGTGTAATCGTACATACAA-ATCCAT-------------AATAATACTAATATTATAAATAAATATATATT-----------CTTAATAAACAGTCTCCGTGATAAACAAAACTTTAGCTA-ATAACCGT----AAATCCAATTAAGCAGTATTAATT--TT---------------TTAAATCCACAATTAACTAATTCTAGCA-GATACCCTGGTTTCAAC-CCCTCCTCACTTTA---------------------CCCAACCTGGAGTGATGTCTG-----ATGCAAG--ATGCCCTGAATCTGCCGTACCTTAACCTAGGCCGGATTACTTATGAA----GTTTAAAAAGCATCTGTCGGTAGTGAATCTGTTGTGACCTTAACCTA-AGATTAGTCCCTTGTGTAATTCAGGAAAGCCTCTCTC-CTATGCTCGAAATACATCTTGTCCTTAACGCAAGCCTTGTTTC-TAATTTAAAGGCCTTCATG---------TTTTTT------------------------------------------TTTTTTCTGGGATCTCAATAG-CATCT-CAA-AGTGGCTAACAGTGCAG-----ATTACGTAAT---AGGGTGGGACATATGGTCTTATCGGC-TAAG-----------ACGTACACGAAGTATTAT-------------TTCATGGTGTTAAAAATGAATGCATGACTGACATA------TTTTACC----------CTTAATCAGAACGTGTTCCTCAGCTTTCCTATTATTATCCA-CCGGGGTTGAGAATTTTCTAA-TAA---------------------------------------------------------------------------------------------------------------AAGACGTTTTTGC-GCGCTAAACCCCCC-TACCCCCCAAATTAGCTTTTCCTGTAAAACCTTGTA-TTTTCCGTCAAACCCCA-AAACCGA-A----------------------------AAAATTTTACA-TAAAAAACCA----------------------------------------------------------------------------ATTTATTCTAACC-AAAACTCCTAAGAGTTCCTAACTTAGCTGTATA----------------------------------------------------------------------------------------------------------------------------------------------------------------------------------------------------------------------GAAGACATTTCTCCTGGACTGTTAGCCTTGTATAG-AATGACT-------------------------------------------------------------------------------------------------------------AGAATAGGGTGCCAT-TACCCAAACCCATGT----------------------------------------------------------------------------TATACAT-------------------------------------------------TTTTGTATATATAT--------------------------------------------------------CGTATAT-------------------------------------------------------------AACGTGATAAAAACTATATTAGTCTTTCCACTAGCACAACAC-------------------------------------------------------------TATTTCCATTACACATT------ATAACGTTA--AAGTTAA----------------------------------TTAATATCTTTTTTGTACT----------------------------------------------------------------------------------------------------------------------------------------------------------------------------------------------------------------------------------------------------------------------------------------------------------------------------------------------------------------------------------------------------------------------------------------------------------------------------------------
	'petersi_R7944_mtDNA'                                                           GCTTACGTAGCTTAAG-TAAAGCACAGCACTGAAGATGCTGAGATGAGCCCTAAAAAGCTCCGAAAGCACATAGGTTTGGTCCTAGCCTTATAATCAACTTTTTCTGAACTTACACATGCAAGCATCCGCACCCCCGTGAAGATGCCCTTAAGCCTCTTAAA-CAGGGGATAAGGAGCCGGTATCAGGCACAAC-TTTT----AGCCCATGACACCTTGCTATGCCACACCCACAAGGGAACTCAGCAGTGATAAACATTGAACATGAGCGACACAAAGCTCGATTCAGTTACAGTTAA-TAGAGTTGGTCAATCTCGTGCCAGCCGCCGCGGTTATACGAGAAACTCAAGTTGATCATTTTCGGCGTAAAGCGTGATTAAAGAAACCAA--TAACTAGAGTCAAACTCCAACCAAGCTGTCGCACGCTTTCGTTGGTTTGAAGCACACTCACGAAAGTAACTCTA--ACTA--AAACACTTGAACTCACGACCGCTAGGGAACAAACTGGGATTAGATACCCCACTATGCCTAGCCATAAACTTTGACTACTTACG-CAAAAATCCGCCAGGGAACTACGAGCCTAAGCTTAAAACCCAAAGGACTTGGCGGTGCTCCAAACCCACCTAGAGGAGCCTGTTCTGTAATCGATACCCCTCGCTAAACCTCACCACTTCTTGCCAAACCCGCCTATATACCACCGTCGCCAGCCCACCTCGTGAGAGACTCCTAGTAGGCTTAATGA-TTATTCATCAACACGTCAGGTCAAGGTGTAGCATATGAAGTGGGAAGAAATGGGCTACATTTTCTATT-CCCTAGAATA--AACGAAAGATCTCTATGAAACCAGATCGGAAGGCGGATTTAGCAGTAAAGAGAAACAAGAGAGTTCTCTTTAAAACGGCCCTGGAGCGCGCACACACCGCCCGTCACCCTCTTC--TACAAAA--CAATCAAATTAAATAA-ACACACAATAAATACAAAGAAGAGGCAAGTCGTAACATGGTAAGCACACCGGAAGGTGTGCTTGGAAT--CAAAGTATAGCTTAAC--TAAAGCCTTTCGCTTACACCGAGACAATATCTGTTAAACCCGGATTACTTTGAGCCATAAACCTAGCATT-CC--AAATTACA----AACAAATAACCTCATA-TCTCTCATAAATTTCTAATTAAACCATTTTAAAATTTTAGTATAGGTGATAGAAACAAGTCATA-ATAGCTACAGAAAAAGTACCGTAAGGGAAAGATGAAATAGAAATGAAATAATTAA-CAAAGCAACAAAAAGCAGAGAATAAACCTCGTACCTTTTGCATAATGGTCTAGCCAGTCATAATCAAGCGAAACGAATTTCAGTTTGACCACCCGAAACTAAGCGAGCTACTCCGAGACAGCTTAATAGAGCAAACCCGTCTCTGTGGCAAAAGAGTGGGAAGATCTCCGAGTAGGGGTGACAGACCAAACGAGCCTAGTGATAGCTGGTTGCTCAGGAAATGAATATAAGTTCAACCCT-AAA-ATAGA--TTTTCAACAAATAAA-GT--AAAAAATCCACTTAGGATTTATTCAATCAGGGTACAGCCTGATTGAAACAGGATACAACCTATAATACTGGGTAAAGATTATAATCTTCAAGGAAAATTGAGTCAGTGGGCCTAAAAGCAGCCACCTGTAAAGACAGCGTCAAAGCTCACTC-AA-CATAAAACCCTTAAATAAGTATAACTTATTCTAAACCCTCAAACAATACTGAGCTGTTCTAT-AAACTATAGAAGCACTTATGCTAGAACTAGTAATGTGAATAC-ACCATTCTCT-TAATATGTAAGTGTAAATCAGATCGAATAAATCACTGATAATTAACGGCCTCT--CTGAGATCCCTGCAATAAC-AAAACAAGAAAACCATGC--ACCTTCTACCGTTAATCTAACACAAGAACA-TTACAAGAAAGATTAAAAGACGCAGAAGGAACTCGGCAAACTATGAACCCCGCCTGTTTACCAAAAACATCGCCTCTTGCTAAAAAA-CATGTATAAGAGGTCCAGCCTGCCCAGTGACTATATGTTCAACGGCCGCGGTATTCTGACCGTGCAAAGGTAGCGTAATCACTTGTCTTTTAAATAAAGACTGGTATGAATGGCACCACGAAGGTTCAACTGTCTCCTGCATCCAATCCATTAAACTGACCTCCCCGTGCAGAGGCGGGGATACAACCATAAGACGAGAAGACCCTATGGAGCTTTAAA-CTAAAGGCAACTGCCAACTTCA-ACCTAACCCATAAGGAAATAACAATAAAACAAGCAGAAA-TTG-ACCTAAAGTTTTCGGTTGGGGCGACCACGGAGAATAAAAAATCCTCCTTGAAGAATAGGGCCTACCACCCTTAACCAAGAATCACCATTCTAAGTAACAAAA-TTTATGACTACAATTGATCCAGTCTTACTGATCAACGAACCAAGTTACCCTAGGGATAACAGCGCAATCCATTTCAAAAGTTCCTATCGACAAATGGGTTTACGACCTCGATGTTGGATCAGGGCATCCCAGTGGTGCAGCCGCTACTAAAGGTTCGTTTGTTCAACGATTAAAGCCCTACGTGATCTGAGTTCAGACCGGAGTAATCCAGGTCAGTTTCTATCTATGAAGTATTTTCTCTAGTACGAAAGGACCGAGAAAATGAGGCCAATGTC-TTAATAAGCCTCTCTCT--ATATCAGTGAAATCAACTAAATTGA-AAATAGAACTAA-TA-CTCTGCCCAAAACTAGGGCTAGCTAGCGTGGCAGAGCCTGGCTAATGCGAAAGACCTAAGCTCTTTTTCCCAGGGGTTCAAATCCCCTCGCTAACTATGCTAACCATTATTACTCATTTAGTCAACCCTCTCCTTTACATAGTCCCAATCCTTCTAGCGGTAGCATTCCTCACCCTTATTGAACGAAAAGTTCTAGGGTACATACAACACCGTAAAGGCCCTAACATTGTTGGTCCAACCGGACTACTTCAACCAATTGCAGACGGAGTTAAACTATTTATTAAAGAACCCGTCCGACCTTCAACATCCTCCCAAACATTGTTTTTACTTGCACCAACTATAGCCCTAGCTCTAGCTATATCCATCTGAGCTCCACTACCTATACCTTTTTCTCTAGCAGACTTAAACTTAGGAATCCTCTTTATCCTTGCCCTATCTAGCCTCACAGTTTATACTATTCTCGGATCTGGGTGATCCTCTAATTCAAAATACGCCCTAATTGGAGCATTACGAGCAGTTGCACAAACTATTTCATACGAAGTCACCCTAGGATTAATCCTATTATGCATAATTATACTAGCTGGTGGATTTACCCTCTACAACTTTAATACCACTCAAGAACATATGTGATTAATTATTCCAGGGTGACCAATAGCAGCAATGTGATATATTTCTACCTTAGCAGAAACCAACCGAGCACCCTTCGACCTTACAGAAGGAGAATCCGAACTTGTTTCAGGTTTCAATGTAGAATACGCAGGCGGACCATTTGCTTTATTCTTCTTGGCTGAATACGCTAACATCCTTATAATAAACACACTTTCCACCATTCTTTTTCTTGGGTCCTCATTCATAAACCAACCAGAACTAACAACTATTTCTTTAATAATCAAATCATCAATCTTATCAATAATTTTTCTTTGAGTACGAGCATCATACCCACGGTTTCGTTATGATCAACTCATACACCTAGTATGAAAAAACTTCCTCCCAATTACACTAGCCATAACATTATGACATATCTCATTACCAATTTCTATGCTAGGCCTACCATCACAAACCTA--GGAAATGTGCCCGAAAG-TCAGGGATCACTTTGATAGAGTGAAACATATGGGTTCAAACCCCATCATCTCCTTAGAAAGACAGGAATTGAACCTGCACCTGAGAGATCAAAACCCTCCGTACTCCCACTATACCACTTCCTAGTAAAGTCAGCTAAA-AAAGCTTTTGGGCCCATACCCCAAACATGTTGGTTAAACCCCTTCCTTTACT-AATGAACCCAATTACACTATCAGTTGTACTAACCAGCCTTGCCTTCGGAACAGTCTTTACTGTATCAAGTAGCCACTGACTTTTAGCCTGAATAGGCTTAGAAATTAACACATTAGCAATTATTCCACTTATAACTCAACATAAACACCCACGAGCCATCGAAGCCTCAACAAAATATTTTCTCACACAAGCAGCAGCATCTGCACTTCTACTTTTTTCTAGCTTAAATAATGCCTGACTCACTGGAGAATGATCAATTTTAGATTTAACAAACCCCTTGTCATGCGCAACTATAACCATTGCAATCTCCATAAAACTAGGACTTGCACCATTTCACTTTTGATTACCTGAAGTCCTCCAAGGGCTTAGCTTAACAACAGGATTAATCCTATCCACATGACAAAAACTCGCCCCGATAGCTATTTTGTACCAAATCGCTCCAACACTTAACACACCACTTCTTCTCACCCTTGGAATCTCATCGACACTAATTGGCGGGTGAGGGGGACTCAACCAAACTCAACTACGAAAAATTTTAGCTTTCTCATCTATTGCTCACCTCGGTTGAATAGTCTCTATTCTTCCATTCTCACCCCAATTAATAATTCTTAACTTAACAATCTACTTAATTATAACATCCACCATATTTCTTACACTAAAAAATATCTCATCCACAAAAATTTCTTCTTTAGCTACCTCATGATCCAAAACCCCAACTACCACAGCACTCTCACTTTTAACCCTTCTTTCTTTAGGTGGCCTCCCACCTCTTTCAGGATTTGTACCAAAATGATTTATTATCCAAGAACTAACAAGCCAAAACACAACTATTCTAGCCACAACACTAGCTTTATCAGCACTTCTTAGCCTATTTTTTTATCTTCGCCTAACTTATATTGTTACACTAACATCATCACCAAATACATCAAACGCATCATTATCATGACGTCACCACTCTAAACAATCAACACTCTTTCTATCAATCGCATTAATCCTGTCCTCATTTATTATCCCAATTTCACCACTAGCTA---------TCACATAGAGATTTAAGTTAA-CCAGACTAAGAGCCTTCAAAGCCCTAAGCAGGAGTTAAAATCTCCTAATCTCTGTA--------TAAGGCTTGCAGGACTTTATCCAACATCTATTGAATGCAACTCAATCACTTTAATTAAGCTAAAGCCTTC-CTAGAAAGACGGGCCTCGATCCCGCAACATTTTAGTTAACAGCTAAACGCTCTATCCAGCGAGCTTCACTCTACTTCTCCCGTTT----ATTAAGGCAAA-AAAACGGGAGAAGCCCCGGCAAA-CCTTCGTTTGCTTCTCAAGATTTGCAATCTGGCATG-TCAAACACCGCAGGGCTTGATAAGAAGAGGACTTGAACCTCTGTATACGGAGCTACAATCCGCCGCCTA-TTACTCGGCCACCTTACCTGTGGCAATTACTCGTTGATTATTCTCAACAAATCACAAAGACATTGGCACCCTTTACTTAGTTTTCGGTGCTTGAGCAGGGATGGTCGGAACCGCTCTTAGCTTGCTAATTCGAGCCGAACTAAGCCAACCCGGAACACTACTTGGAGATGACCAAATTTATAATGTTATCGTTACAGCACATGCCTTTATTATAATTTTCTTCATAGTCATGCCTATTATGATTGGTGGGTTTGGAAACTGATTAGTACCTTTAATAATTGGAGCCCCAGACATAGCATTTCCACGAATAAACAACATAAGCTTTTGACTTCTTCCCCCATCATTTCTTTTATTACTAGCCTCATCTGGGGTTGAAGCTGGAGCCGGAACAGGTTGAACTGTATATCCACCTTTAGCTGGAAACCTCGCACATGCCGGAGCATCAGTTGACTTAACAATTTTTTCCCTTCACTTAGCTGGTGTATCGTCCATCTTGGGAGCAATTAACTTCATCACAACAACAATTAACATAAAACCACCAGCTATATCTCAATACCAAACTCCACTATTTGTCTGATCAGTTCTAATTACAGCTGTACTTTTACTTCTTTCTCTTCCTGTCCTGGCCGCAGGAATCACTATACTACTAACAGATCGAAATCTAAATACTACCTTCTTTGATCCTGCTGGGGGAGGTGATCCAGTTCTTTACCAACACCTATTCTGATTCTTCGGACATCCAGAAGTATACATTCTTATTTTACCAGGGTTTGGCATGATTTCCCATATTGTAACTTATTACTCAGGAAAAAAAGAACCATTCGGCTACATAGGGATAGTATGAGCAATAATATCAATTGGACTTCTAGGCTTTATTGTCTGAGCCCACCACATATTTACTGTTGATCTTAACGTAGACACTCGAGCTTACTTCACATCAGCAACAATAATTATCGCAATTCCTACAGGCGTTAAAGTATTTAGCTGATTAGCTACGATACACGGCGGAACAATTAAATGAGACGCCCCTATACTTTGAGCCTTAGGCTTCATCTTCTTATTTACTGTTGGTGGTTTAACCGGCATTGTTCTTGCCAACTCATCTCTTGATATTATGCTACATGACACTTACTACGTAGTAGCCCATTTCCATTATGTACTTTCTATAGGAGCTGTATTTGCAATCATAGGAGGATTCATTCACTGATTCCCACTATTTACTGGTTATACACTTCACGAAACATGAGCAAAAATCCATTTTGGGGTAATATTTGCTGGTGTTAATTTAACCTTCTTCCCTCAACATTTTTTAGGTTTAGCCGGAATACCTCGACGATACTCTGACTACCCAGACGCTTATACACTATGAAACACCGTCTCATCTGTTGGATCCCTAATTTCTCTTGTTGCCGTAATTATGATAATGTTCATTATCTGAGAAGCATTTGCAGCTAAACGAGAAGTCACACTTACAGAATTAACATCAACTAATATTGAATGACTCCATGGCTGCCCTCCCCCCTACCACACCTTTGAAGAGCCAGCCTTCGTTCAAATTCAATCATCAAATAATTAAA-CCGAGAAAAGAGGGAATCGAACCCCCATACTCTGATTTCAAGTCAGTTGCATCACCACTCTGCCATTTTCTTACTAATAAACTTTTAGAGATGTTAGTAAAAC-ATTACATCTCCTTGTCAAGGCGAAATTGCTGGTTAAACCCCGGCACATCTCAACATGGCACACCCATCACAATTAGGTTTTCAAGACGCAGCCTCTCCAATTATAGAAGAATTACTTCACTTCCACGACCATACACTCATAGCCGTTTTTCTTATTAGTACGCTAGTTCTTTATATCATCACTATTATAATAACTACTAAACTTACTAATACAAACTCCATAGACGCCCAAGAGATCGAAATAGTATGAACTATTATACCAGCTATTATCCTCATTATAATTGCCCTTCCATCCCTTCGTATTCTATATTTAATAGATGAAGTTAATGATCCACACTTAACAATTAAAGCAATTGGCCACCAATGATACTGAAGCTACGAATACACTAACTATGAAGATCTCTCATTCGACTCATACATAATTCCAACTAACGACCTTGCCCCGGGACAATTCCGACTATTAGAAGTCGATAATCGGATGGTAGTCCCAATAGAATCTCCAACCCGACTCCTAGTAACAGCCGAAGACGTTCTCCACTCATGAGCTGTACCTTCTTTGGGTGTAAAAACAGATGCAATCCCAGGACGACTTCATCAAACATCATTTATTGCTACTCGTCCGGGAGTATTTTACGGACAATGTTCAGAAATTTGCGGAGCCAACCACAGCTTTATACCAATTGTAGTGGAAGCAGTACCGCTAACCGACTTTGAAAACTGATCTTCATCAATACTAGAAGCATCACTAAGAAGCTAAATAGGGCATTAGCGACAGCCTTTTAAGCTGTAGATTGGTGACTCCCAACCACCCTTAGTGAAATGCCACAGTTAAACCCAGGCCCATGATTCCTAATCCTAATCTTCTCCTGACTTGTCCTTTTAACATTTATTCCACCAAAAGTTTTAAAACACAAAGCATTTAATGAACCTTCAACACAAACCACAGAAAAATCTAAACCTAACCATTGAAACTGACCATGAACCTAAGCTTCTTCGACCAATTTATGAGCCCTGTAATCTTGGGTATTCCGCTTATCGCAATCGCAATACTTATCCCATTACTTTTATTTCCGGATCCATCCAATAAATGAATTAATAACCGACTAATTACCCTACAATCATGATTCCTTCACAACTTTACCAAACAAATTTTTTTACCAATTAACTTACCTGGACACAAATGAGCCCTACTATTAACATCACTAATACTTCTATTAATGTCTCTTAACCTACTAGGTCTACTACCTTACACTTTTACCCCGACCACCCAACTATCCTTAAACATAGGCCTAGCCGTCCCGCTATGATTAGCAACAGTAATCATTGGCCTCCGAAACCAACCAACTATTGCACTAGGACACCTTCTTCCTGAAGGAACACCAACACCACTAATCCCAGTCCTTATTATTATCGAAACAATTAGCCTCTTCATTCGACCACTAGCCCTTGGTGTTCGACTTACTGCCAATTTAACAGCTGGACATTTATTAATTCAACTAATTGCCACCGCAGCCTTTGTATTACTTTCTATTATACCAACTGTTGCTATCCTCACATCAATTGTTCTTTTCCTCCTCACACTCCTAGAGATCGCCGTAGCAATAATTCAAGCTTACGTATTCGTCCTACTCTTAAGCCTTTATTTACAAGAAAACGTCTAATGGCACACCAAGCACACGCCTACCACATAGTCGACCCCAGCCCTTGACCACTTACGGGAGCTGTAGCAGCTCTTCTCCTTACATCAGGCTTAGCTATATGATTTCACTTTGGATCAATAATTCTTTTAACCCTAGGCCTAATTACTATAGTTCTAACAATAATTCAATGATGACGAGATGTAATTCGAGAAGGTACATTCCAAGGACATCACACACCTCCTGTTCAAAAAGGACTGCGATATGGAATAATCCTTTTTATTACATCAGAAGTATTCTTCTTTATTGGATTCTTCTGAGCATTTTACAACTCAAGTTTAGCCCCCACATATGAACTAGGAGAATGCTGACCACCAACAGGAATTACCCCATTAAACCCATTTGAAGTCCCACTTTTAAACACAGCCGTACTTCTAGCATCAGGAGTTACTGTCACATGGGCTCACCATAGCATTATGCACGGTGATCGAAAAGAAGCAATTCAATCACTAACTCTAACTATTCTTCTAGGACTTTATTTCACAGCCCTTCAAGCCATAGAATATTATGAAGCCCCATTTACAATTGCAGATGGAGTATATGGATCAACATTTTTTGTAGCAACTGGCTTTCATGGCCTTCATGTCATTATCGGCTCATTATTCTTATCTGTTTGTCTTCTACGACAAATTCAATACCACTTCACATCCAAACACCACTTCGGCTTTGAAGCTGCCGCATGATACTGACACTTCGTTGACGTAGTCTGACTCTTCCTTTACGTATCAATCTATTGATGAGGATCATACTTTCTTAGTATTA-ACCAGTACACGTGACTTCCAATCACAAAGTCTTAGTTAGAATCTAAGAGAAAGTAATGACAGCCACTATTCTAATAATTGCCCTAGCTCTTTCTACAATCCTAGCAATCTTAAGTTTTTGACTCCCCCAAATAACCCCCGATATAGAAAAACTCTCCCCTTACGAGTGTGGGTTTGATCCTCTGGGCTCTGCCCGACTACCATTCTCCATACGATTCTTCTTAATCGCCATCTTATTTCTTCTATTCGACCTAGAAATCGCCCTTCTTCTCCCTTCCCCTTGAGCCGCACAACTTAATACACCAAATATCGTAATTTTTTGAGCAGCTCTAATTTTAACCCTTCTTACTCTTGGCTTAATTTATGAATGACTTCAGGGTGGCCTAGAGTGAGCTGAATGAGTTGTTAGTCTAAACAAGACAGTTGATTTCGGCTCAACAAATTATGGTTAAACCCCATAACAACTTTATGACACTTATCCACTTTAGCTTCTGCTCAGCTTTTATTTTAGGATTAACAGGATTAGCCTTAAACCGCTCCCATCTTCTATCAGCCCTTCTATGCCTAGAAGGAACAATATTATCACTTTATGTCGGCCTCTGTATTTGACCAACTTCATCTATATCCTTTTCATTTTCTCTTATTCCAATTCTTATACTTTCTTTCTCAGCCTGTGAAGCCGCAACAGGACTAGCCTTAATAGTTGCCACCACGCGAACTCACGGAACAGATAAATTATTTAGCCTAAACCTCCTACAATGTTAAAAATTTTGTTACCAACATTAATGCTAATCCCATCAACATGATTAATAAACAAAAAATGATTATGACCATCCTTAACCTCACAGAGCCTTATTATTTCCCTACTAAGCTTAATATGATTTTTTAATCAATCAGAAACAACTCATTTCTCAAATTCCCTTTTAACTATTGACCAAATCTCTACTCCTTTGCTAATCTTAACCTGCTGACTTCTCCCACTAATACTCATCGCTAGCCAAAATCACTTATCAACCGAACCAATCTCACGACAACGAACTTTTATTACTATGCTTATCTTCCTTCAATTATCCTTAATCTTAGCTTTCTCGGCAACAGAATTAATTTTATTCTATATTATATTTGAAATTACACTAATCCCAACATTAATTATTATTACACGTTGAGGGAACCAAGCAGAGCGCTTAAATGCGGGTACTTACTTTTTATTTTATACTCTAGCAGGTTCTTTACCTCTCCTAGTTGCCCTATTGTCATTATATTCATTTACGGGAACACTATCACTAAACTTGCTTCAACTCCTTCCTAACCACATCCCAATAACTTGAGCCAACAAGTCATGATGACTAGCCTGCTTATTAGCCTTTATAGTAAAAATACCACTTTATGGGACACACTTATGACTTCCAAAAGCTCATGTAGAAGCCCCTATCGCTGGTTCAATAGTTCTTGCTGCCATCCTTCTAAAACTTGGAGGTTACGGTATTATCCGAATCTCACTTACACTTTCCCCGGCAATAAAAGAATTAGCCTACCCATTCCTCATCCTTTCTCTCTGAGGGATTATTATGACTAGCTCTGTCTGCTTACGACAAACAGATTTAAAATCAATAATTGCCTACTCATCTGTAAGCCACATAGGACTAGTAATCTCAGCTGCAATAATCCAAACCCCATGAAGCCTTACAGGAGCAATGATCTTAATAATCGCCCACGGCCTAATCTCATCCGCCCTATTCTGTCTTGCAAATACAAATTATGAACGAACACACAGCCGAGCACTTCTATTATCACGAGGTATACAAACCATCCTTCCACTAATAGGAACCTGATGACTCATCTCAAACCTCGCTAATATAGCCCTTCCACCATCCCCAAACTTAATAGGAGAGATCACCATTATAACAGCTTTATTCAACTGATCCGGCTGAACTATTATCCTCACAGGATTAGGCACACTTCTCACAGCTAGCTACTCTTTATACATATTCTTGATAACTCAACGAGGAATAACCCCAGAACACCTTAACGCTATTAACCCAACACACACCCGAGAGCACACCTTAATAACCATACACTTAATCCCAATTATCCCATTGATAATAAAACCCGAGTTGATTTGAGGGTTATTTTTCTGTAGATATAGTTTAAC-AAAATACTAGATTGTGATTCTAGAGTCAGAGGTTAAA-CCCCTCTTATCAACCGAACTTGACTGG-GACCCTAAGAACTGCTAATTACTTAGTGCCGTGGTTCAATTCCACGGCTTGTTCGGCTTTTAAAGGAAAACAGTCTATCCGCTGGTCTTAGGCTCCAGAAACTCTTGGTGCAAATCCAAGTAAAAGCTATGAATTTTCCACTAATCTTCAACTCCTCCATATTAATTTCAATCTCAATTTTAGTTTTACCTATTCTAATCTCAACATTTAATATTAACACTATCAACCTTCATCACTTAATTAAAACATCAGTAAAAACAGCATTTCTAATTAGCATAATTCCACTTATTATTTTTCTAGATCAAGGTCTTGAATCAATCACTACTAATTTCCACTGAATAAACATTAATTCATTTGACATTAATATAAGCTTTAAATTCGATATTTACTCTTCTATTTTCCTCCCTATTGCTCTATTCGTAACATGATCTATTTTAGAATTTGCCACCTGGTATATAGCCTCAGACCCAATAATTTCCCGATTCTTCAAGTACCTTCTTACCTTCCTTGTAGCCATAGTTATTTTAGTCACAGCTAACAACTTTTTTCAATTTTTTATTGGCTGAGAAGGCGTAGGCATCATATCATTCCTCTTAATCGGATGATGGTATGCTCGAGCAGACGCAAACACAGCAGCTCTCCAAGCAGTCATTTACAACCGGGTCGGAGATATTGGTTTAATTCTTAGCATAGCATGAGTAGCAATAAACCTAAACTCATGAGAAATACAACAAGTTTTTATGCTAAACTCAGACAGCCTTACACTTCCTCTCCTCGGACTAATCCTAGCTGCTACTGGTAAATCCGCACAATTCGGCCTTCACCCATGATTACCCGCCGCCATAGAAGGCCCTACTCCTGTCTCAGCCCTACTTCATTCTAGCACAATAGTAGTAGCAGGAATTTTTTTACTAATCCGAATTCACCCTATAATAAATAACAACCAAACAGCACTTACAATTTGCCTTTGCCTTGGAGCAATAACAACACTATTTACAGCTGCCTGCGCCCTAACCCAAAATGATATTAAAAAGATTGTAGCATTCTCAACATCAAGCCAACTTGGGTTAATAATAGTTACAATTGGACTTAATCTTCCTCAACTAGCCTTCTTCCACATTTGCACTCATGCATTTTTTAAAGCTATATTATTTCTCTGCTCAGGCTCTATTATTCATAGCCTTAATGACGAACAAGATATTCGAAAAATAGGCGGCCTACAAAATTCTTTGCCAATTACCACATCTTGCCTTACAATTGGCAGCCTAGCCTTAACCGGAACCCCCTTCCTAGCAGGATTCTTCTCAAAAGACGCTATTATTGAAGCCCTTAACACCTCTCAAACCAACACCTGAGCTCTCACACTTACATTAATTGCAACATCCTTTACCGCTATTTATAGCTTTCGAGTAATTTTCTTTGCATCTATAGGTCACCCACGATCAAATACACTTTCACCTATTAACGAGAACAACAAAGCAGTAATTAACCCAATCAAACGTTTAGCCTGAGGTAGTATTGTAGCTGGCCTATTAATTGCCTCTAACATGCTTCCAATTAATTCCCCCATTATAACTATACCAATATTAGCAAAACAAGCAGCTATTATTGTTTCAATCACAGGATTGATTATCGCTATTGACCTTTCCAAACTAACAACCTATTTTAATCAAGAATCAAAAACAAATATTCACTCTTTCTCTAATCTCCTTGGATTCTTCCCAACTATTATTCACCGAATAATACCTAAAACCAATCTTAACTTAGCACAAAACATCGCAACCCATTTAATTGATCTATCCTGATATGAGAAAGCAGGTCCACAAGGAATAGCAAATCAACAACTGCCAATTATTAAAACCACCACAAATATTCAACAAGGGTTAATTAAAACATACTTAACCCTTTTCCTAATAACCTCAGCAATTATTATTGCCT------TATTCTAA-AGCACGAAGACTTCCACCATACTGACTTCGAGTCAACTCAAATACTACAAATAAAGTTAATAATAACACTCACCCACCAATAAATAACAACCACCCACCACACGAATATATTAAAGCTACCCCTGCTCAATCACCACGCATAACATAACTTCCTAACTCACTAGACTTATTTATACCATCTACCTCAACTCCCCCTAAAAACATGTATCACACTAATACACCAGTCAAATATACCAATACATAGAATACTACCGACCAATTCCCTCATGCCTCTGGGTACGGTTCAGCAGCCAACGCTGCTGAATAGGCAAATACTACTAGCATTCCACCTAAATAAATCAAAAAAAGAACAATAGATAAAAATGAAGACCCAAAAGCAACAATCACCAAACACCCAGCCCCGGCCGCTAATACCAACCCTAAAGCAGCATAATAAGGAGAAGGATTTGAAGCAACAGCTACCAACCCAAGAACTAACACAATTATGGATACAGAAACTATATAAATCATAATTCCCACCAGGACTTTAACCAGAACTCGTGATCTGAAAAACCACCGTTGTAATTCAACTATAGGAACTAATGGCACCCAACATCCGCAAATCTCACCCACTAATTAAAATTATCAATAATTCATTTATTGACCTCCCAACCCCATCAAACATTTCGTCATTATGAAATTTCGGTTCTCTTCTAGGGGTCTGTCTAATTGCCCAAATCATTACAGGATTATTCTTAGCTATACATTACACAGCAGACACATCTATAGCATTTTCATCAGTAGCCCATATTTGCCGTGACGTCAACTATGGTTGATTAATTCGCAATCTCCATGCCAACGGAGCCTCATTCTTCTTTATCTGCATCTACCTCCATATTGGACGAGGTTTGTACTATGGCTCATTCTTATACAAAGAAACATGAAACATTGGTGTTATTCTCCTATTCCTAGTGATAGCTACAGCATTTGTAGGTTATGTTCTTCCCTGAGGACAAATATCATTCTGAGGAGCTACAGTAATTACTAATCTTCTTTCTGCTATTCCGTACATCGGAAACGTACTAGTCCAATGAATTTGAGGAGGATTCTCTGTAGATAACGCTACCTTAACCCGATTCTTCGCATTTCACTTCCTCCTCCCCTTTATTATTGCTGGAGCTAGCATCCTTCATCTTTTATTTCTTCACGAAACTGGATCAACAAACCCAACAGGATTAAACTCAGACCCAGATAAAGTACCTTTCCACCCTTACTTCTCTTACAAAGACCTATTAGGCTTCCTAATTATACTCACAGCACTAACTCTTTTAGCTATATTTTCCCCCAACCTTTTAGGTGACCCAGACAACTTTACCCCAGCCAATCCTCTAGTTACCCCCCCTCATATTAAACCAGAATGATACTTCCTATTCGCCTACGCTATCCTTCGATCTATTCCAAACAAACTAGGCGGAGTATTAGCCTTAGTCTTCTCCATCCTTATCTTAGCCCTTATACCACTTCTCCATACATCAAAACAACGAAGCCTGATATTTCGACCACTTACACAAATTATATTCTGAGCTCTAGTTGCAGATACACTTATCTTAACCTGAATTGGAGGTCAACCAGTAGAAGACCCATATACCATAATTGGACAATTAGCCTCAGTAGTCTACTTCTCAATCTTTATCATTATATTCCCACTTATTGGCTGAGTAGAAAACAAACTCTTAAACTGAT-AGTCCTGATAGCTTAAT-TTAAAGCATCGGTCTTGTAAGCCGAAGACTGGAGGCTAAAACCCTCCTCAAGAC----------------------------------------------------------------------------------------------------------------------------------------------------------------------------------------------------------------------------------------------------------------------------------------------------------------------------------TTTTGGCAGTTGTTA-----------------------------------------------------------------------------------------------------------------------------------------------------------------------------------------------------------------------------------------------------------------------------------------GCAACCACATAATCGAGAAAGAAGGATTTAAACCTCCGCTATTGACCCCCAAAGCCAACATTCTAATTAAATTATCTCCCGACG--------------------------------------------------------------------------CATGCAC-TA---------------------------------------AGTAATGCTATGCTCTATTTAC------------------------------------------ATATATGTAT-AATAAGCATTAATTTTATTGCCCCACGAACA----------------------------------------------------------------------------ATATTTTCAAT--------------------------------------------------------------------------------------------------------------------------------------------------AAACAATGAAAAACTAACA----------------------------------------------------------TATTTTATG-TTTGTATACAA---------------------------------------TATATGTTT-ATAGAGCATAAATTTAAATACCCTACGAATA------------------------------------------------------------------------------------------------------------AT-ATTT-AGAAATAAATATCAAG-ACTTAACA--------------------------------------------------------------ATTTATAATATTAA-TAAA---------------------------AACATTAAATAGTTAAACTTGAGCAAATC----------------AATTTTTATATCATGTATAATTAATATAATAAATAATTATTAACAAACATATTTAACAAACATATTATTATGAAATACCACAAAAATGTAAAAAATCACATTAAATTAATTAAAACATTAATATCATA--------AACAAATTTACATTCTTACTTACCAT--------------------TATCGGCATATAAATCTTACAAC-ATATTA---------------------TTCAAACAAACATAATATTATTAC---------------------------------------------AAA-------CAATTTCTATGTAAC----------------TTTAATTATCAATATAAGTA----------------------------------TAATGTCAAT-CTTGACAGAT-AAAAAA---------------TATTTCATACCC-AAAACAATCCTCAACACTACTACAATTTTATC---------------------------------------------------AATTAGAAAATAAGCAATTCCATTT-CTCTTACATAACTATATAATAA---------------------CCATA-AAAACCATTAGTTACATAA-TACTTTATTT-TCCAAA-TAAA-TGAATGCATGAACACATA----------------------------CTTTAATATAAATTGAACAAAC-AAATCCATCAT-AATTATAATATCAAAA-TCAAATTTTTAAATATTTATTTTACTTCCAATTCTCAACCAATACACCC-ATAACTACTAAAAA----------------ATTA-TC-TAAAACTA-AAGTATATTTAACA-AAGTAAATT-AAAC-AATAACATTTTTCTT-TATAGC------AAAAAAAACAATTGAACATAACTTG------AACAAAAACATGAATATGTAAAA----------------TAATTAACAAATACAA--ATACCCAT-----------TC-AATATTCCAGTTGTACATCTCCTATGTTTTA-T-----------------ACCCTAACGTACTGTTTCACT---CCATATATCATAACA-ACAAGAAATTATT-----------------AATCGTATACTTCCAAAACAA-CATTTTATACCGTA------TTAACTTACCAACTCATAT-TAACATACATATA-AGAACAAAAATACAAATAATGAATAAAA----AAAATTTTTGATTAATAAAC-ATACATTACAATTT----AACATGAAATTACCAATATTAAGCATATAAGAT-CAAC--AAATAATGTATGTATCCGCACTTTA-A-ATGTATAATCGTACATATAA-ATCCAT------------CAATGACACT-TCATTTAATACAAATTTTTACT-----------CTTAATAATCAGTCTCCGTGATAAACATAAAATTAGCTA-ATAATTGT----AAATCCAATTAAGCAGTGTTAATTAATT---------------CTTTCTCCAAAATTAACTAATTCTAGCA-GAGACTCTGGTTTCAAC-CCCTCCTCACTTTA---------------------CCCAACCTGGAGTGATGTCTG-----ATGCTAG--ATGCCCTGAAAGTGCCGTACCTAAATCTAAAATCGATAACTCTTAGAC---CTTTTGTAAACATCTGTCGGTCGTGAATCTGTTGTGACCTTAACCTA-AGGCAAGTCCCTAGTGTAATTCAGGAAAGCCTCTCTC-CTATGCTTGAAATGCCTCTCGCCCTTATCGCAAGCCTTGTCTC-TAATTGGAAGGCCTTCATG---------TTTTTT------------------------------------------TTTTTTCTGGGATCTCAATAG-CATCT-CAA-AGTGGCTAACAGTGCTT-----ATTACGTAAG---AGGGTGGGACATATGGTCTTATCGGC-TAAG-----------ACGTACACGAAGTATTAT-------------TTCATGGTGTTAAAAATGAATGCATGATTGACATA------TTTTACC----------CTTAATCAGAACGTGTTCCTCAACTTTCCTATTATTATCCC-CCGGGGTTGAGAATTTTCTAA-TTA---------------------------------------------------------------------------------------------------------------AAGACGTTTTTGC-GCGCTAAACCCCCC-TACCCCCCAAATTAGCTTTTCCTGTAAAACCTTGTA-TTTTCCGTCAAACCCCA-AAACCGA-A----------------------------AAAATTTTACC-TTCAAAACCA----------------------------------------------------------------------------ATTTATTCTAACC-AAAACTCCTAAGAGTTCCTAACTTAGCTGCATA----------------------------------------------------------------------------------------------------------------------------------------------------------------------------------------------------------------------GAAGACGCTTCTCCTGGACTGTCAGCCTTGTGTAG-AATGATT-------------------------------------------------------------------------------------------------------------AGAATAGGGTGCCAT-AACCCAAACCCAAAT----------------------------------------------------------------------------TTTTTA---------------------------------------------------TCTGTATATATAT--------------------------------------------------------CGTATAT-------------------------------------------------------------AATGTAATAAAAGTTTTATTAGTCTTCCCACTAGCACAACAC-------------------------------------------------------------TATTTCCAAAACACATT------ATAACGTTA-CATACTAA----------------------------------TTTAATACCTTTTTGTACT----------------------------------------------------------------------------------------------------------------------------------------------------------------------------------------------------------------------------------------------------------------------------------------------------------------------------------------------------------------------------------------------------------------------------------------------------------------------------------------
	'victorianus_R7945_mtDNA'                                                       GCTTACGTAGCTTAAG-TAAAGCACAGCACTGAAGATGCTGAGATGAGCCCTAAAAAGCTCCGAAAGCACATAGGTTTGGTCCTAGCCTTGTAATCAACTTTTTCTGAACTTACACATGCAAGCATCCGCACCCCAGTGAAGATGCCCTTAAGCCTCTTAAA-CAGGGGATAAGGAGCCGGTATCAGGCACAAC-TTTC----AGCCCATGACACCTTGCTATGCCACACCCACAAGGGAACTCAGCAGTGATAAACATTGAACATGAGCGACACAAAGCTCGATTCAGTTACAGTTAA-TAGAGTTGGTCAATCTCGTGCCAGCCGCCGCGGTTATACGAGAAACTCAAGTTGATCATTTTCGGCGTAAAGCGTGATTAAAGTAACCCA--TAATTAGAGTCAAACTCCAACCAAGCTGTCGCACGCTTTCGTTGGTTTGAAGAACACTCACGAAAGTAACTCTA--ACTTAATCACACTTGAACTCACGACCGCTAGGGAACAAACTGGGATTAGATACCCCACTATGCCTAGCCATAAACTTTGACTACTTACG-CAAAAATCCGCCAGGGAACTACGAGCCTAAGCTTAAAACCCAAAGGACTTGGCGGTGCTCCAAACCCACCTAGAGGAGCCTGTTCTATAATCGATACCCCTCGCTAAACCTCACCACTTCTTGCCAAACCCGCCTATATACCACCGTCGCCAGCCCACCTCGTGAGAGACTCCTAGTAGGCTTAATGA-TTATTCATCAACACGTCAGGTCAAGGTGTAGCATATGAAGTGGGAAGAAATGGGCTACATTTTCTATT-CCCTAGAATA--AACGAAAGATCTCTATGAAACCAGATCGGAAGGCGGATTTAGCAGTAAAGAGAAACAAGAGAGTTCTCTTTAAAACGGCCCTGGAGCGCGCACACACCGCCCGTCACCCTCTTC--TACAAAA--CAATCAACTTAAATAA-ACACACAATAAATATAAAGAAGAGGCAAGTCGTAACATGGTAAGCACACCGGAAGGTGTGCTTGGAAT--CAAAGTATAGCTTAAC--TAAAGCCTTTCGCTTACACCGAGACAATATCTGTTAAACCCGGATTACTTTGAGCCATAAACCTAGCATT-CC--AAATCACA----AACAAATAACCTCAAA-TTTCTCATAAATTTCTAATTAAACCATTTTAAAATTTTAGTATAGGTGATAGAAACAAGTTATA-ATAGCTACAGAAAAAGTACCGTAAGGGAAAGATGAAATAGAAATGAAATAATTAA-CAAAGCAACAAAAAGCAGAGAGAAAACCTCGTACCTTTTGCATAATGGTCTAGCCAGTCATAATCAAGCAAAACGAATTTCAGTTTGACCACCCGAAACTAAGCGAGCTACTCCGAGACAGCTTAATAGAGCAAACCCGTCTCTGTGGCAAAAGAGTGGGAAGATCTCCGAGTAGGGGTGACAGACCAAACGAGCCTAGTGATAGCTGGTTGCTCAGGAAATGAATATAAGTTCAACCCT-AAA-ATAGA--TTTTTAACAATTAAA-GT--AAAAAATCCACTTAGGATTTATTCAATCAGGGTACAGCCTGATTGAAACAGGATACAACCTATAATACTGGGTAAAGATTATAATCTTCAAGGAAAATTGAGTCAGTGGGCCTAAAAGCAGCCACCTGTAAAGACAGCGTCAAAGCTCACTC-AA-CATAAAACCCTTAAATCAGTATAACTTATTCTAAACCCTCAAACAATACTGAGCTGTTCTAT-AAACTATAGAAGCACTTATGCTAGAACTAGTAATGTGAATAC-ACCATTCTCA-TAATATGTAAGTGTAAATCAGATCGAATAAATCACTGATAATTAACGGCCTCT--CTGAGATCCCTGCAATAAC-AAAACAAGAAAACCATGC--ACCTTTTACCGTTAATCTAACACAAGAACA-TTACAAGAAAGATTAAAAGACGCAGAAGGAACTCGGCAAACTATGAACCCCGCCTGTTTACCAAAAACATCGCCTCTTGCTAAAAAA-CATGTATAAGAGGTCCAGCCTGCCCAGTGACTATATGTTCAACGGCCGCGGTATTCTGACCGTGCAAAGGTAGCGTAATCACTTGTCTTTTAAATAAAGACTGGTATGAATGGCACCACGAAGGTTCAACTGTCTCCTGCATCCAATCCATTAAACTGACCTCCCCGTGCAGAGGCGGGGATACAACCATAAGACGAGAAGACCCTATGGAGCTTTAAA-CTAAAGGCAACTGCCAACTTCA-ACCTAACCCGTAAGGAAGAAACAATAAAACAAGCAGAAA-TTG-ACCTAAAGTTTTCGGTTGGGGCGACCACGGAGAACAAAAAATCCTCCTTGAAGAATAGGGTCTACCACCCTTAACCAAGAATCACCATTCTAAGTAACAAAA-TTTATGACTACAATTGATCCAGTCTTACTGATCAACGAACCAAGTTACCCTAGGGATAACAGCGCAATCCATTTCAAAAGTTCCTATCGACAAATGGGTTTACGACCTCGATGTTGGATCAGGGCATCCCAGTGGTGCAGCCGCTACTAAAGGTTCGTTTGTTCAACGATTAAAGCCCTACGTGATCTGAGTTCAGACCGGAGTAATCCAGGTCAGTTTCTATCTATGAAGTATTTTCTCTAGTACGAAAGGACCGAGAAAATGAGGCCAATGTC-TTAATAAGCCTCTCTCT--ATATCAATGAAATCAACTAAATTGA-AAATAGAACTAA-TA-TCCTGCCCAAGACGAGGGCTAGCTAGCGTGGCAGAGCCTGGCTAATGCGAAAGACCTAAGCTCTTTTTCCCAGGGGTTCAAATCCCCTCGCTAACTATGTTAACCATTATTACTCACTTAATCAATCCTCTCCTTTACATAGTCCCAATCCTTCTAGCAGTAGCATTCCTCACCCTTATCGAACGAAAAGTTCTGGGATACATACAACACCGTAAAGGCCCTAACATTGTTGGACCAACCGGACTACTTCAACCAATTGCAGACGGAGTAAAACTATTTATTAAAGAACCTGTTCGACCCTCAACATCCTCCCAAACATTATTCCTTCTTGCACCAACTATAGCCCTAGCTCTAGCTATATCCATCTGAGCCCCACTTCCTATACCTTTTTCTCTAGCAGACTTAAACTTAGGAATCCTCTTTATCCTTGCCCTATCTAGTCTTACAGTTTACACTATTCTCGGATCTGGATGATCCTCTAATTCAAAATACGCCCTAATTGGAGCATTACGAGCCGTTGCACAAACTATTTCATATGAAGTCACACTGGGATTAATCCTATTATGCATAATTATACTAGCTGGTGGATTTACCCTCTACAACTTTAATACCACTCAAGAACACATATGATTAATTATTCCAGGATGACCAATGGCAGCAATATGGTATATCTCTACCCTGGCAGAAACCAACCGAGCACCCTTCGACCTTACAGAAGGAGAATCTGAACTTGTTTCAGGTTTTAATGTAGAATACGCAGGCGGACCATTTGCTTTATTCTTCTTGGCTGAATACGCTAATATCCTTATAATAAACACACTTTCTACCATTCTTTTTCTTGGATCCTCATTCATAAACCAACCAGAACTAACAACTATCTCTTTAATAATTAAGTCATCCATCTTGTCAATAATTTTTCTTTGAGTACGAGCATCATACCCACGATTTCGATACGATCAACTCATACACCTAGTATGAAAAAACTTCCTCCCAATCACACTAGCCATAACATTGTGACATATCTCATTACCTATCTCTATGCTAGGCCTACCATCACAAACCTA--GGAAATGTGCCCGAAAG-TCAGGGATCACTTTGATAGAGTGAAACATATGGGTTCAAACCCCATCATCTCCTTAGAAAGACAGGAATTGAACCTGCACCTGAGAGATCAAAACCCTCCGTACTCCCACTATACCACTTCCTAGTAAAGTCAGCTAAA-AAAGCTTTTGGGCCCATACCCCAAACATGTTGGTTAAACCCCTTCCTTTACT-AATGAACCCAATTACACTATCAGTTGTACTAACCAGCCTTGCCTTCGGAACAGTCTTTACTGTATCAAGTAGCCACTGACTTTTAGCCTGAATAGGCTTAGAAATTAACACATTAGCAATTATTCCACTTATAACTCAACATAAACACCCACGAGCCATCGAAGCCTCAACAAAATATTTTCTTACACAAGCAGCAGCATCCGCACTTCTACTTTTTTCTAGTTTAAATAATGCCTGACTTACTGGAGAATGATCAATTTTAGATTTAACAAACCCCCTATCATGCGCAACTATAACCATTGCAATCTCTATAAAACTAGGACTTGCACCATTCCACTTTTGACTACCTGAAGTCCTCCAAGGACTTAGCTTAACAACAGGATTAATCCTGTCTACATGACAAAAACTCGCCCCGATAGCTATTTTATATCAAATTGCTCCAACACTAAATACACCTCTTCTTCTCACCCTTGGTATCTCATCAACACTAATTGGCGGATGAGGAGGACTAAACCAAACTCAACTACGAAAAATTTTAGCTTTCTCATCTATTGCTCACCTCGGTTGAATAGTTTCTATTCTTCCATTCTCACCCCAATTAATAATTCTTAACTTAACAATCTACTTAATTATAACCTCCACCATATTCCTCACACTAATAAACATCTCATCCACAAAAATTTCTTCTTTAGCCACCTCATGATCTAAAACCCCAACTACTACAGCACTTTCACTTTTAACTCTTCTTTCTCTAGGTGGCCTCCCACCTCTTTCAGGATTTGTACCAAAATGATTCATCATCCAAGAACTAACAAGCCAAAACACAACTATTCTAGCCACAACACTAGCTTTATCAGCACTTCTTAGCCTATTTTTTTATCTTCGCCTAACTTATATTGTCACACTAACATCATCACCAAATACATCAAACGCATCCTTAACATGACGTCACCACTCTAAACAATCAACACTTTTATTATCAATCGCATTAATCCTATCCTCATTTATTATTCCAATTTCACCACTAGCTA---------TCACATAGAGATTTAAGTTAA-CCAGACTAAGAGCCTTCAAAGCCCTAAGCAGGAGTTAAAATCTCCTAATCTCTGTA--------TAAGGCTTGCAGGACTTTATCCAACATCAATTGAATGCAACTCAACCACTTTAATTAAGCTAAAGCCTTC-CTAGAAAGACGGGCCTCGATCCCGCAACATTTTAGTTAACAGCTAAACGCTCTATCCAACGAGCTTCATTCTACTTCTCCCGTTT----ATTAAGA-AAA-AAAACGGGAGAAGCCCCGGCAAA-CCTTCGTTTGCTTCTCGAGATTTGCAATCTGGCATG-TCAAACACCGCAGGGCTTGGAAAGAAGAGGACTCGAACCTCTGTATACGGAGCTACAATCCGCCGCCTA-TTACTCGGCCACCTTACCTGTGGCAATTACTCGTTGATTATTCTCAACAAATCACAAAGACATTGGCACCCTTTACTTAGTTTTTGGTGCTTGAGCAGGGATGGTCGGAACCGCTCTAAGCTTGCTAATTCGAGCCGAACTAAGCCAACCCGGAACACTACTTGGAGATGACCAAATTTATAATGTTATCGTAACAGCACATGCCTTTATCATAATTTTCTTCATAGTCATGCCTATTATAATTGGTGGGTTTGGTAACTGATTAGTACCTTTAATAATCGGAGCCCCAGACATAGCATTTCCACGAATAAACAATATAAGCTTTTGACTTCTTCCCCCATCATTTCTTTTATTACTAGCGTCATCTGGGGTTGAAGCTGGAGCCGGAACAGGTTGAACTGTATATCCACCTTTGGCTGGTAACCTTGCACATGCCGGAGCATCAGTTGACCTAACAATTTTTTCCCTTCACTTAGCTGGTGTATCATCTATCTTAGGAGCAATTAACTTTATCACAACAACAATTAACATAAAACCACCAGCTATGTCTCAATACCAAACCCCACTATTTGTCTGATCAGTATTAATTACAGCTGTACTCTTACTTCTTTCTCTTCCCGTCCTGGCCGCAGGAATCACTATACTACTAACAGATCGAAATCTGAATACTACCTTCTTTGATCCCGCTGGAGGAGGTGATCCCGTTCTTTACCAACACCTATTCTGATTCTTCGGACATCCAGAAGTATACATTCTTATTTTACCAGGATTTGGCATGATTTCCCATATTGTAACTTACTACTCAGGTAAAAAAGAACCATTTGGTTATATAGGAATAGTCTGAGCAATAATATCAATTGGACTCCTAGGCTTTATTGTCTGAGCCCACCATATATTTACTGTTGATCTAAACGTAGACACTCGAGCCTACTTCACATCAGCGACAATAATCATCGCAATTCCTACAGGCGTTAAAGTATTTAGCTGATTAGCTACAATACACGGCGGAACAATTAAATGAGACGCCCCTATACTTTGAGCCTTAGGCTTCATCTTCTTATTTACTGTTGGTGGTTTAACCGGAATTGTTCTTGCCAACTCATCTCTAGATATTATGCTGCATGACACCTACTACGTAGTAGCCCATTTCCATTATGTACTTTCTATAGGAGCTGTATTTGCAATCATAGGAGGATTCATTCACTGATTCCCATTATTTACTGGTTATACACTTCACGAAACATGAGCAAAAATCCACTTTGGAGTAATATTTGCTGGTGTTAATTTAACCTTCTTCCCTCAACATTTTTTAGGCCTAGCCGGAATACCTCGACGATACTCTGATTACCCAGACGCTTATACACTATGAAATACCGTCTCATCTGTTGGCTCCTTGATTTCTCTTGTTGCCGTAATTATGATAATGTTCATTATCTGAGAAGCATTTGCAGCTAAACGAGAAGTTACACTTACAGAATTAACATCAACTAATATTGAATGACTCCATGGCTGCCCTCCCCCCTACCACACCTTTGAAGAACCAGCCTTTGTTCAAATTCAATCATCAAATAATTAAA-CCGAGAAAAGAGGGAATCGAACCCCCATATTCTGATTTCAAGTCAGTTGCATCACCACTCTGCCATTTTCTTACTAATAAACTTTTAGAGATGTTAGTAAAAC-ATTACATCTCCTTGTCAAGGCGAAATTGCTGGTTAAACTCCGGCACATCTCAACATGGCACACCCATCACAATTAGGTTTTCAAGACGCAGCCTCTCCAATTATAGAAGAATTACTTCACTTCCACGACCATACACTTATAGCCGTTTTTCTTATTAGTACGCTAGTTCTTTATATCATCACCATTATAATGACTACTAAACTTACTAATACAAACTCCATGGACGCCCAAGAGATCGAAATAGTATGAACTATTATACCAGCTATTATCCTCATCATAATCGCCCTTCCATCCCTTCGTATTCTATATTTAATAGATGAAGTTAATGATCCACACTTAACAATTAAAGCAATTGGCCACCAATGATACTGAAGCTACGAATACACTAATTATGAAGATCTCTCATTTGATTCATACATAATCCCAACTAACGACCTTACCCCTGGACAATTCCGACTGCTAGAAGTTGATAATCGAATGGTAGTCCCAATAGAATCCCCAACCCGACTCCTAGTAACAGCTGAAGACGTCCTCCACTCATGAGCTGTACCTTCTTTAGGTGTAAAAACAGACGCAATCCCAGGACGACTTAACCAGACATCATTTATTGCTACTCGTCCTGGAGTATTTTACGGACAATGTTCAGAAATTTGCGGAGCCAACCACAGCTTTATACCAATTGTAGTTGAAGCAGTACCGCTAGCCGACTTTGAAAACTGATCTTCATCAATACTAGAAGCATCACTGAGAAGCTAAATAGGGTATTAGCGACAGCCTTTTAAGCTGTAGATTGGTGACTCCCAACCACCCTTAGTGAAATGCCACAATTAAACCCAGGCCCATGATTCCTAATCCTAATTTTCTCCTGACTTGTCCTTTTAACATTTATCCCACCAAAAGTTTTAAAACACAAAGCATTTAATGAACCTTCTACACAAACCACAGAAAAATCTAAACCTAACCATTGAAACTGACCATGAACCTAAGCTTCTTCGACCAATTTATGAGCCCTGTAATCTTGGGTATTCCGCTTATCGCAATCGCAATACTTATCCCATTACTTTTATTTCCAGATCCATCTAATAAATGAATTAACAACCGACTAATTACCTTACAATCATGATTCCTTCACAACTTTACCAAACAAATTTTTTTACCAATTAACTTACCTGGACACAAATGAGCCCTATTATTAACTTCATTAATACTTCTATTAATGTCTCTTAACCTTCTAGGTCTGCTACCTTACACTTTTACCCCTACCACCCAACTATCCTTAAACATAGGCCTAGCCGTTCCGCTATGATTAGCAACAGTAATCATTGGCCTCCGAAACCAACCAACTATTGCACTAGGACATCTTCTTCCTGAAGGAACACCAACACCACTAATCCCAGTCCTTATTATTATCGAAACAATTAGCCTTTTCATTCGACCATTGGCCCTTGGTGTTCGACTCACTGCTAATTTAACAGCTGGACATTTATTAATTCAACTAATTGCCACCGCAGCCTTTGTACTTCTTTCTATTATACCAACTGTTGCTATCCTCACATCAATTGTTCTTTTTCTTCTCACACTCCTAGAAATCGCCGTAGCAATAATCCAAGCTTACGTATTTGTTCTACTCTTAAGCCTTTACTTACAAGAAAACGTCTAATGGCACACCAAGCACACGCCTACCACATAGTCGACCCCAGCCCTTGACCACTTACGGGAGCTGTAGCAGCTCTTCTCCTCACATCAGGTTTAGCTATATGATTTCACTTTGGATCTATAATTCTTTTAACCCTAGGCCTTATTACTATAATTTTAACAATAATTCAATGATGACGAGATGTAATTCGAGAAGGCACATTCCAAGGACATCATACACCTCCTGTTCAAAAAGGATTACGATATGGAATAATCCTTTTTATTACATCAGAAGTATTCTTCTTTATTGGATTCTTCTGAGCATTCTACAACTCAAGTTTAGCCCCCACATATGAGCTAGGAGAATGCTGACCACCAACAGGAATTACCCCATTAAATCCATTTGAAGTCCCGCTTTTAAATACAGCTGTACTCCTGGCATCAGGAGTTACTGTCACATGGGCTCACCATAGCATTATACACGGTGACCGAAAAGAAGCAATTCAATCACTAACTCTTACTATTCTTCTAGGGCTTTATTTCACAGCCCTTCAAGCCATAGAATATTACGAAGCCCCTTTTACAATCGCAGACGGAGTGTACGGATCAACATTTTTTGTAGCAACTGGCTTCCATGGCCTTCATGTAATTATCGGCTCATTATTCCTATCTGTCTGTCTCCTACGACAAATTCAATACCACTTCACATCCAAACACCACTTCGGCTTTGAAGCTGCCGCATGATACTGACACTTCGTTGACGTAGTCTGACTCTTCCTTTACGTATCAATCTACTGATGAGGATCATACTTTCTTAGTATTA-ACCAGTACACGTGACTTCCAATCACAAAGTCTTAGTTAGAATCTAAGAGGAAGTAATGACAGCCACTATTCTAGTTATTGCCCTAACTCTTTCTACCATTCTAGCAATCTTAAGTTTTTGACTCCCCCAAATAACCCCTGATATAGAAAAACTCTCCCCTTACGAGTGTGGATTTGATCCTCTGGGCTCTGCCCGACTACCATTCTCCATACGATTTTTCTTAATTGCCATCTTATTTCTTCTATTCGACCTAGAAATCGCCCTTCTTCTCCCTTCCCCCTGAGCCGTACAACTTAACACACCAAATATCGTAATTTTATGAGCAGCTCTAATTTTAACCCTTCTCACTCTTGGCTTAATCTATGAATGACTTCAAGGTGGCCTAGAATGAGCTGAATGAGTTGTTAGTCTAAACAAGACAGTTGATTTCGGCTCAACAAATTATGGTTAAACCCCATAATAACTCTATGACACTTATCCACTTTAGCTTCTGCTCAGCTTTTATTTTAGGATTAACAGGATTAGCCTTAAACCGCTCCCATCTTCTATCAGCCCTTCTATGCCTAGAAGGCACCATATTATCACTTTATGTGGGCCTCTGCATTTGACCAACTTCAACTATATCATTTTCATTCTCTCTGATTCCAATTCTTATACTTTCCTTCTCAGCCTGTGAAGCCGCAACAGGACTAGCCCTAATAGTTGCCACCACGCGAACTCACGGAACAGATAAATTATTTAGCCTAAATCTCCTACAATGTTAAAAATTTTATTACCAACATTAATGCTAATCCCATCAACATGATTATTAAACAAAAAATGATTATGACCATCCTTAACCTCACAGAGCCTCATTATTTCTTTACTAAGCTTAATATGATTTTTTAATCAATCCGAAACAACTCATTTCTCAAATTCTCTTATAACTATCGACCAAATCTCTACCCCTTTACTAATCTTAACCTGCTGACTTCTCCCATTAATACTGATTGCTAGCCAAAATCACTTATCAACCGAACCAATCTCACGACAACGAACTTTTATTTCTATGCTTATTTTCCTTCAACTATCCTTAATCTTAGCTTTCTCGGCAACAGAGTTAATTTTATTCTATATCATATTTGAAATTACACTAATCCCAACATTAATTATTATTACACGTTGAGGTAACCAAGCAGAGCGCTTAAATGCGGGCACTTACTTTTTATTTTACACTCTAGCAGGTTCTTTACCTCTCCTAGTTGCCCTATTATCATTATATTCATTTACGGGAACACTATCACTAAACTTACTTCAACTCCTTCCTAACCACATCCCAATAACTTGAGCCAATAAGTCATGATGATTAGCCTGCTTGTTAGCCTTTATAGTAAAAATACCACTTTATGGAACACACTTATGACTACCCAAAGCTCATGTAGAAGCCCCTATCGCTGGTTCAATAGTTCTTGCTGCCATCCTTCTAAAACTCGGAGGTTATGGCATCATCCGAATCTCACTTACACTCTCCCCATCAATAAAAGAATTAGCCTATCCATTCCTCATCCTATCTCTCTGAGGAATTATTATGACCAGTTCTGTCTGCTTGCGACAAACAGATTTAAAATCAATAATTGCCTACTCATCTGTAAGCCACATAGGGCTAGTAATTTCAGCTGCAATAATCCAAACCCCATGAAGCCTTACAGGAGCAATAATCTTAATAATCGCCCATGGCCTAATCTCATCCACCTTATTCTGTCTTGCAAATACAAATTATGAACGAACACACAGCCGAGCACTTCTATTATCACAAGGTATGCAAACCATCCTTCCACTAATAGGGACCTGATGACTCATCTCAAACCTTGCTAATATAGCCCTTCCACCATCCCCAAACTTAATAGGAGAAATCACCATTATAACAGCTTTATTCAACTGATCCAGCTGAACTATTATCCTCACAGGCCTAGGTACACTTCTCACAGCTAGCTACTCTTTATACATATTCCTGATAACCCAACGAGGAATAACCCCAGAACACCTTAACGCTATTAACCCAACACACACCCGAGAACATACTTTAATAGCCATACACTTAATTCCAATTATCCCATTGATAATAAAACCCGAACTGATTTGAGGGTTATTTTTCTGTAGATATAGTTTAAC-AAAATACTAGATTGTGATTCTAGAGTCAGAGGTTAAA-CCCCTCTTATCAACCGAACTTGACTGG-GACCCTAAGAACTGCTAATTACTTAGTGCCGTGGTTCAATTCCACGGCTTGTTCGGCTTTTAAAGGAAAACAGTCTATCCGCTGGTCTTAGGATCCAGAAACTCTTGGTGCAAATCCAAGTAAAAGCTATGAATTTTCCACTAATCTTCAACTCCTCCATATTAACCTCAATCTCAATTCTAGTTCTACCTATTCTAATCTCAACATTTAATATTAACACTATTAACCTTCATCACTTAATTAAAACATCAGTAAAAATAGCATTTATAATTAGCATAATCCCACTTATTATTTTTCTAGATCAAGGTCTTGAATCAATCACTACTAATTTCCACTGAATAAATATTAATTCATTTGATATTAACATAAGTTTTAAATTCGATATTTACTCTTCTATTTTCCTCCCTATTGCTTTATTCGTAACATGATCTATTTTAGAATTTGCCACCTGATATATAGCCTCAGACCCAATAATCTCCCGATTCTTCAAGTACCTTCTTACCTTCCTTGTAGCCATGGTTATTTTAGTTACAGCTAACAACTTTTTTCAATTTTTCATTGGCTGAGAAGGCGTAGGCATTATATCGTTCCTCTTAATCGGATGATGGTACGCTCGAGCAGACGCAAACACAGCAGCTCTCCAAGCAGTGATTTACAACCGGGTTGGGGATATTGGTTTAATTCTTAGCATAGCATGAGTAGCAATGAACCTTAACTCATGAGAAATACAACAAGTTTTTATATTAGACTCAGACAGCCTTACACTCCCTCTCCTTGGACTAATCCTAGCTGCTACTGGTAAATCCGCACAATTTGGCCTTCACCCATGATTACCCGCCGCAATAGAAGGCCCTACTCCTGTCTCAGCCCTACTTCATTCTAGCACAATAGTAGTAGCGGGAATTTTTTTACTAATCCGAATTCACCCCATAATAAATAATAACCAAACAGCACTTACAATTTGCCTTTGCCTTGGGGCAATAACAACACTATTTACAGCTGCCTGCGCCCTAACCCAAAATGATATTAAAAAGATTGTAGCATTCTCAACATCAAGCCAACTTGGGTTAATAATAGTTACAATTGGACTTAATCTTCCTCAACTAGCCTTCTTCCACATTTGCACTCATGCATTTTTTAAGGCTATATTATTTCTCTGCTCAGGCTCTATTATTCATAGCCTTAATGATGAACAAGATATTCGAAAAATAGGCGGCCTACAAAATTCTTTACCAATCACCACATCTTGCCTAACAATCGGCAGCCTAGCCTTAACCGGAACCCCCTTCCTAGCGGGATTCTTCTCAAAAGACGCTATTATTGAAGCCCTCAACACCTCTCAAACCAACACCTGAGCACTTACGCTCACATTAATTGCAACATCCTTTACCGCTATTTATAGCTTTCGAGTAATTTTCTTTGCATCTATAGGTCACCCACGATCAAATACACTCTCACCTATTAACGAAAACAACAAAGCAGTAATTAACCCAATTAAACGTTTAGCTTGAGGTAGTATTGTAGCTGGTCTATTAATTGCCTCAAACATACTTCCAATTAACTCCCCTATTATGACTATACCAATATTAGCAAAACAAGCAGCTATTATTGTTTCAATCACAGGATTAATCATCGCCATTGACCTTTCCAAACTAACAACTTATTTAAATCAAGAATCAAAAACAAATATTCACTCTTTCTCTAACCTCCTTGGATTTTTCCCAACTATTATTCACCGAATAATACCTAAAACCAATCTTAATTTAGCACAAAACATCGCAACCCATTTAATTGACCTATCCTGATATGAAAAAGCAGGCCCACAAGGAATAGCAAATCAACAACTGCCAATTATTAAAACCACCACAAATATTCAACAAGGGTTGATTAAAACATACTTAACCCTTTTCCTAATAACTTCAGCAATTATTATTGCCT------TATTCTAA-AGCACGAAGACTTCCACCATACTGACTTCGAGTCAACTCAAATACTACAAATAAAGTTAACAATAACACTCACCCACCAATAAATAATAATCACCCACCACACGAATACATCAAAGCCACCCCTGCTCAATCACCACGCATTACATAACTTCCTAACTCACTAGACTTATTTATACCATCTACCTCAACTCCCCCTAAAAACATATACCACACTAATATACCAGTCAAATATACTAACACATAAAATACTACCGACCAATTCCCTCATGCCTCTGGGTACGGTTCAGCAGCCAACGCTGCTGAATACGCAAATACTACTAGCATTCCACCTAAATAAATCAAAAAAAGAACAATAGACAAAAATGAAGACCCAAAAGCAACAATCACTAAACACCCAGCCCCAGCCGCTAATACCAACCCTAAAGCAGCATAATAAGGAGAAGGATTTGAAGCAACAGCTACCAATCCAAGAACTAATACAATTATGGAAACAGAAACTATATAAATCATAATTCCCACCAGGACTTTAACCAGAACTCGTGATCTGAAAAACCACCGTTGTAATTCAACTATAGGAACTAATGGCACCCAACATCCGCAAATCTCACCCACTAATTAAAATTATTAATAATTCATTCATTGACCTCCCAACCCCATCTAACATTTCATCATTGTGAAACTTCGGTTCTCTTCTAGGGGTCTGTCTAGTTGCCCAAATCGTTACAGGATTATTCTTAGCTATACATTACACAGCAGACACATCTATAGCATTCTCATCAGTAGCCCATATTTGCCGTGACGTCAACTATGGCTGATTAATTCGTAATCTCCATGCCAACGGAGCCTCATTCTTCTTTATTTGCATCTACCTTCATATTGGACGAGGTTTGTACTACGGCTCATTCTTATATAAAGAAACATGAAATATTGGTGTTATTCTTCTATTCCTAGTTATAGCTACAGCATTTGTAGGCTATGTTCTTCCCTGAGGACAAATATCATTCTGAGGGGCTACAGTAATTACTAATCTTCTTTCTGCTATTCCGTACATCGGAAACGTACTAGTCCAATGAATTTGAGGAGGATTCTCTGTAGATAACGCTACCTTAACCCGATTCTTCGCATTTCACTTCCTCCTCCCATTTATTATTGCCGGAGCTAGCATCCTTCATCTTTTATTTCTTCACGAAACTGGATCAACAAACCCAACAGGGTTAAACTCAGACCCAGACAAAGTACCTTTCCACCCTTACTTCTCTTACAAAGACCTATTGGGATTCCTAATTATACTTACAGCACTAACTCTCTTAGCTATATTTTCCCCCAACCTTTTAGGTGACCCAGACAACTTTACCCCAGCTAATCCTCTAGTTACCCCTCCTCATATTAAGCCAGAATGATACTTCCTATTTGCCTACGCTATCCTTCGATCTATTCCAAACAAACTAGGCGGAGTATTAGCCTTAGTCTTTTCTATTCTTATCTTAGCCCTCATACCACTTCTCCACACATCAAAACAACGAAGCCTGATATTCCGACCACTCACACAAATCATATTCTGAGCTCTAGTTGCAGATACACTTATCTTAACTTGAATTGGAGGTCAACCAGTAGAAGACCCATATACCATAATTGGACAATTAGCCTCAGTAGTCTACTTCTCAATCTTTATCATCATATTCCCACTTATAGGCTGAGTAGAAAATAAACTCTTAAACTGAT-AGTCCTGATAGCTTAAT-CTAAAGCATCGGTCTTGTAAGCCGAAGACTGGAGGCTAAAACCCTCCTCAAGAC---------------------------------------------------------------------------------------------------------------------------------------------------------------------------------------------------------------------------------------------------------------------------------------------------------------------------------TTTTTGGCAGTTGTTA-----------------------------------------------------------------------------------------------------------------------------------------------------------------------------------------------------------------------------------------------------------------------------------------GCAACTAC-TCATCGAGAAAGAAGGACTTAAACCTCCACTATTGACCCCCAAAGCCAACATTCTAATTAAATTATCTCCCGACA--------------------------------------------------------------------------CATGCAC-TA---------------------------------------AGTAACGCTATGCTCTATTTACA----------------------------------------TATATATGTAT-AATAAGCATTAATTTTATTGCCCCACGAACA----------------------------------------------------------------------------ATATTTTCAAC--------------------------------------------------------------------------------------------------------------------------------------------------AAACATCAAAAATTTAACA----------------------------------------------------------TATTTTATG-GTTATATACAA---------------------------------------TATATGTCT-ATAGAGCATAAATTTTAATACCCTACGAATA------------------------------------------------------------------------------------------------------------AT-ATTT-ACAAATAAATATCAAGAAATCAACA--------------------------------------------------------------ATTTATAACATTAA-CAAA---------------------------AACATTAAACAGTTAAACTTGAGCAAATC----------------AACTTTTCTACCATGTATAATCAATACAATAAACAATTA-------------TTAATAAACATATTACTATGAAATCCCACAAAAATGT--AAAATCGCATAAAATTAATTAAAACATTAATATCAT---------AACAAATTTATTATTTCACTTACCAT--------------------TATAAGCATATAAATCTTACAAC-ATAAAA---------------------TTCAAACAAACATAACATTTTTAT---------------------------------------------AAA-------CAATTTCTATGTAAC----------------TTTAATTACTTATA-AAATA----------------------------------TAATGTTAAC-CTTGACAGATAAAAAAA---------------TATTTTATACCC-AAAATAATCCCCAACACTACTACAATAACATT---------------------------------------------------AATTAAAAAACAATTAACCCCATTT-CTCTCACATATCTGTGTAATAA---------------------CCATATAATACCATCAGTAACATAA-TACATTATTTCTTCAAA-TAAA-TGAATGCATGAACACATA----------------------------CTTTAATAAAAATTGAACAAAC-AAATCCATCAT-AATTATAATATCAAA---TCAAATTTAAAATGCTTATTTAACTTCCAATTCTCAACCAATAAACCC-ATAACTACTAAAAA----------------ATTATTT-TAAAGCTT-AAATATCTTTGACA-AAGTAAATTCAAAC-AGTAACATTTTTAAA-ACAAACC---AAAAAAAGAACAATTGAACATAACTTG------AATTAAAACATGAATATATAAAA----------------TAACTAATCAATACAA--ATACCCAT-----------TC-AACATTCCAGTTGTACATCTCCTATGTTTTA-T-----------------TCCCTATCGTACTGTTTCACT---CCGTATATCATATCA-ATAAAAAATTATT-----------------AATCGTATACTTCCAAAACAA-CATTTTATACCGTA------TAACTTATTAATAACACGT-CAACATACATATA-AGAACAAAAATACTAATAATGAAAAAAA----CAAAAAATTGATTAATAAAC-ATACGTTACAACTT----TACATAAAATTACAAACATTAAGCATATAAGAT-CAA---AAATAATGTATGTATCTGTACTTAA-A-CTGTATAATTGTACATATAA-ACCCAT------------CAATAACACT-TCATTTTAAATAAATTTCTATT-----------CTTAATAAACAGTCTCCGTGATAAACATAAAGTTAGCTA-GTAATTAT----AAATCCAATTAAGCAGTATTATTTAATT---------------CTTTCTCCAAAATTAACTAATTCTAGCA-GAATCTCTGGTTTCAAC-CCCTCCTCACTTTA---------------------CCCAACCTGGAGTGATGTCTG-----ATGCTAG--ATGCCCTGAATCTGCCGTACCTAAATCTAAAATCGATAATTCTTAAA----GTTTTGTAAACATCTGTCGGTCGTGAATCTGTTGTGACCTTAACCTA-AGACAAGTCCCTAGTGTAATTCAGGAAAGCCTCTCCC-CTATGCTTGAAATACCTCTCGCCCTTATCGCAAGCCTTGTCTC-TAATTGGAAGGCCTTCATGTTTTTTTTTTTTTTT------------------------------------------TTTTTTCTGGGATCTCAATAG-CATCT-CAA-AGTGGCTAACAGTGCTT-----ATTACGTAGT---AGGGTGGGACAAATGGTCTTATCGGC-TAAG-----------ACGTACACGAAGTATTAT-------------TTCATGGTGTTAAAAATGAATGCATGATTGACATA------TTTTACT----------CTTAATCAGAACGTGTTCCTCAACTTTCCTATTATTATCCA-CCGGGGTTGAGAATTTTCTAA-TAA---------------------------------------------------------------------------------------------------------------AAGACGTTTTTGC-GCGCTAAACCCCCC-TACCCCCCAAATTAGCTTTTCCTGTAAAACCTTGTA-TTTTCCGTCAAACCCCG-AAACCGA-A----------------------------AAAATTTTACC-TTCAAAACCA----------------------------------------------------------------------------ATTTATTCTAATC-AAAACTCCTAAAAGTTCCTAACTTAGCTGTATA----------------------------------------------------------------------------------------------------------------------------------------------------------------------------------------------------------------------GAAGACGCTTCTCCTGGACTGTCAGCCTTGTATAG-AATGATT-------------------------------------------------------------------------------------------------------------AGAATAGGGTGCCAT-TACCCAAACCCAAAA----------------------------------------------------------------------------ATTTTA---------------------------------------------------TCTATATATATAT--------------------------------------------------------CGTATGT-------------------------------------------------------------AATGTAATAAAAGTTTTTTTAGTCTTTCCACTAGCACAACAC-------------------------------------------------------------TATTTCCAAAACACATT------ATAACGTTA-CATACTAA----------------------------------TTTTATATCCTTTTGTACT----------------------------------------------------------------------------------------------------------------------------------------------------------------------------------------------------------------------------------------------------------------------------------------------------------------------------------------------------------------------------------------------------------------------------------------------------------------------------------------
	'poweri_R7946_mtDNA'                                                            GCTTACGTAGCTTAAG-TAAAGCACAGCACTGAAGATGCTGAGATGAGCCCTAAAAAGCTCCGAAAGCACACAGGTTTGGTCCTAGCCTTATAATCAACTTTTTCTGAACTTACACATGCAAGCATCCGCACCCCCGTGAAGATGCCCTTAAGCCTCTTAAA-CAGGGGATAAGGAGCCGGTATCAGGCACAAC-TTTT----AGCCCATGACACCTTGCTATGCCACACCCACAAGGGAACTCAGCAGTGATAAACATTGAACATGAGCGACACAAAGCTCGATTCAGTTACAGTTAA-TAGAGTTGGTCAATCTCGTGCCAGCCGCCGCGGTTATACGAGAAACTCAAGTTGATCATTTTCGGCGTAAAGCGTGATTAAAGTAACCCA--TAACTAGAGTCAAACTCCAACCAAGCTGTCGCACGCTTTCGTTGGTTTGAAGAACATTCACGAAAGTAACTCTA--ACTAATTAACACTTGAACTCACGACCGCTAGGGAACAAACTGGGATTAGATACCCCACTATGCCTAGCCATAAACTTTGACTACTTACG-CAAAAATCCGCCAGGGAACTACGAGCCTAAGCTTAAAACCCAAAGGACTTGGCGGTGCTCCAAACCCACCTAGAGGAGCCTGTTCTATAATCGATACCCCTCGCTAAACCTCACCACTTCTTGCCAAACCCGCCTATATACCACCGTCGCCAGCCCACCTCGTGAGAGACTCCTAGTAGGCTTAATGA-TTTTTCATCAACACGTCAGGTCAAGGTGTAGCATATGAAGTGGGAAGAAATGGGCTACATTTTCTACT-CCCTAGAATA--AACGAAAGATCTCTATGAAACCAGATCGGAAGGCGGATTTAGCAGTAAAGAGAAACAAGAGAGTTCTCTTTAAAACGGCCCTGGAGCGCGCACACACCGCCCGTCACCCTCTTC--TACAAAA--TAATCAATTTAAATAA-ACACATAATAGATACAAAGAAGAGGCAAGTCGTAACATGGTAAGCACACCGGAAGGTGTGCTTGGAAT--CAAAGTATAGCTTAAC--TAAAGCCTTTCGCTTACACCGAAACAATATCTGTTAAACCCGGATTACTTTGAGCCATAAACCTAGCATT-TC--AAATTACA----AACAAATAACCTCAAA-TCTCTTATAATTTTCTAATTAAACCATTTTTAAATTTTAGTATAGGTGATAGAAACAAGTCATA-ATAGCTACAGAAAAAGTACCGTAAGGGAAAGATGAAATAGAAATGAAATAATTAA-CAAAGCAATAAAAAGCAGAGAATAAACCTCGTACCTTTTGCATAATGGTCTAGCCAGTCATAATCAAGCAAAACGAATTTCAGTTTGACCACCCGAAACTAAGCGAGCTACTCCGAGACAGCTTTATAGAGCAAACCCGTCTCTGTGGCAAAAGAGTGGGAAGATCTCCGAGTAGGGGTGACAGACCAAACGAGCCTAGTGATAGCTGGTTGCTCAGGAAATGAATATAAGTTCGACCCT-AAA-ACAGA--TTTTTAACAAATAAA-GT--AAAAAATCCACTTAGGATTTATTCAATCAGGGTACAGCCTGATTGAAACAGGATACAACCTATAATACTGGGTAAAGATTATAATCTTCAAGGAAAATTGAGTCAGTGGGCCTAAAAGCAGCCACCTGTAAAGACAGCGTCAAAGCTCACTC-AA-TATAAAACCCTTAAATTAGTATAACTTATTCTAAACCCTCAAACAATACTGAGCTGTTCTAT-TAACTATAGAAGCACTTATGCTAGAACTAGTAATGTGAATAC-ACCATTCTCA-TAATATGTAAGTGTAAATCAGATCGAATAAATCACTGATAATTAACGGCCTCT--CTGAGATCCCTGCAACAAC-AAAACAAGAAAACCATGC--ACCTTTTACCGTTAATCTAACACAAGAACA-TTACAAGAAAGATTAAAAGACGCAGAAGGAACTCGGCAAACTATGAACCCCGCCTGTTTACCAAAAACATCGCCTCTTGCTAAAAAA-CATGTATAAGAGGTCCAGCCTGCCCAGTGACTATAAGTTCAACGGCCGCGGTATTCTGACCGTGCAAAGGTAGCGTAATCACTTGTCTTTTAAATAAAGACTGGTATGAATGGCACCACGAAGGTTCAACTGTCTCCTGCATCCAATCCATTAAACTGACCTCCCCGTGCAGAGGCGGGGATACAACCATAAGACGAGAAGACCCTATGGAGCTTTAAA-CTAAAGGCAACTGCCAACTTCA-ACCTAATCCGTAAGGAAA-AACAATAAAACAAGCAGAAA-TTG-ACCTAAAGTTTTCGGTTGGGGCGACCACGGAGAATAAAAAATCCTCCTTGAAGAATAGGGCCTACCACCCTTAACCAAGAATCACTATTCTAAGTAACAAAA-TTTATGACTACAATTGATCCAGTCTAACTGATCAACGAACCAAGTTACCCTAGGGATAACAGCGCAATCCATTTCAAAAGTTCCTATCGACAAATGGGTTTACGACCTCGATGTTGGATCAGGGCATCCCAGTGGTGCAGCCGCTACTAAAGGTTCGTTTGTTCAACGATTAAAGCCCTACGTGATCTGAGTTCAGACCGGAGTAATCCAGGTCAGTTTCTATCTATGAAGTATTTTCTCTAGTACGAAAGGACCGAGAAAATGAGGCCAATGTC-TTAATAAGCCTCTCTCT--ATATCAGTGAAATCAACTAAATTGA-AAATAGAACTAA-TA-CCCTGCCCAAGACTAGGGCTAGCTAGCGTGGCAGAGCCTGGCTAATGCGAAAGACCTAAGCTCTTTTTACCAGGGGTTCAAATCCCCTCGCTAACTATGTTAACCATTATTACTCACTTAATCAACCCTCTCCTTTACATAGTCCCAATCCTTCTAGCGGTAGCATTCCTCACCCTTATCGAACGAAAAGTTCTAGGGTACATACAACACCGTAAAGGCCCTAATATTGTTGGACCAACCGGACTTCTTCAACCAATTGCAGACGGAGTAAAACTATTTATTAAAGAACCTGTCCGACCTTCAACATCCTCCCAAACATTGTTTCTACTTGCACCAACCATAGCCCTAGCTCTAGCTATATCCATCTGAGCCCCACTACCTATACCTTTTTCTCTAGCAGATTTAAACTTAGGTATCCTCTTTATCCTTGCCCTATCTAGCCTTACAGTTTACACTATTCTTGGATCTGGATGATCCTCTAATTCAAAATACGCCCTAATTGGAGCATTACGAGCAGTCGCACAAACTATTTCATATGAAGTCACCCTAGGATTAATCCTATTATGCATAATTATACTAGCTGGTGGATTTACCCTTTATAACTTTAATACCACTCAAGAACATATATGATTAGTTATTCCAGGATGACCAATAGCAGCAATATGGTATATTTCTACCCTAGCAGAAACCAACCGAGCACCCTTCGACCTTACAGAAGGAGAGTCTGAACTTGTTTCAGGTTTCAACGTAGAATACGCAGGCGGACCATTTGCTTTATTCTTCTTGGCTGAATACGCTAATATCCTTATGATAAACACTCTTTCTACTATTCTTTTTCTTGGATCCTCATTCATAAACCAACCAGAACTAACAACTATTTCTCTAATAATCAAATCATCCATCTTATCAATAATTTTTCTTTGAGTACGAGCATCATACCCACGCTTTCGATATGATCAACTCATACACCTAGTATGAAAAAACTTCCTCCCCATCACACTAGCCATAACATTATGACATATCTCATTACCGATTTCTATGCTAGGCCTACCATCACAAACCTA--GGAAATGTGCCCGAAAG-TCAGGGATCACTTTGATAGAGTGAAACATATGGGTTCAAACCCCATCATCTCCTTAGAAAGACAGGAATTGAACCTGCACCTGAGAGATCAAAACCCTCCGTACTCCCACTATACCACTTCCTAGTAAAGTCAGCTAAA-AAAGCTTTTGGGCCCATACCCCAAACATGTTGGTTAAACCCCTTCCTTTACT-AATGAACCCAATTACACTATCAGTTGTACTAACCAGCCTTGCCTTCGGAACAGTCTTTACTGTATCAAGTAGCCACTGACTTCTAGCCTGAATGGGCTTAGAAATTAACACATTAGCAATTATTCCACTTATAACTCAACATAAACACCCACGAGCCATCGAAGCCTCAACAAAATATTTCCTCACACAAGCAGCAGCATCCGCACTTCTACTTTTTTCTAGCTTAAATAATGCCTGACTTACTGGAGAATGATCAATTTTAGATTTAACAAACCCCTTATCATGCGCAACCATAACCATCGCAATCTCTATAAAACTAGGACTTGCACCCTTCCACTTTTGATTACCTGAAGTCCTCCAAGGACTTAGCTTAACAACAGGATTAATTTTATCCACATGACAAAAACTCGCCCCAATAGCTATTTTATACCAAATTGCTCCAACACTTAATACACCACTTCTTCTCACCCTTGGTATCTCATCAACACTAATCGGCGGCTGAGGGGGACTTAACCAAACTCAGCTACGAAAAATTTTAGCTTTCTCGTCTATTGCTCACCTCGGTTGAATAGTTTCTATTCTACCATTCTCACCCCAATTAATAATTCTTAACTTAACAATCTACTTAATAATAACCTCCACCATATTTCTTACACTAAAAAGCATCTCATCCACAAAAATTTCTTCTTTAGCCACCTCATGATCTAAAACCCCAACTACCACAGCACTCTCACTTTTAACCCTTCTTTCTTTAGGTGGCCTCCCACCTCTTTCAGGATTTATACCAAAATGATTTATTATCCAAGAACTAACAAGCCAAAACACAACTATCCTAGCCACAACACTAGCTCTATCAGCACTTCTTAGCCTATTTTTTTATCTTCGCCTAACTTATATTGTCACACTAACATCATCACCAAATACATCAAACGCATCATTAACATGACGTCACCACTCTAAACAATCAACACTTTTATTATCAATCGCATTAATCCTGTCCTCATTTATTATTCCAATTTCACCACTAGCTA---------TCACATAGAGATTTAAGTTAA-CCAGACTAAGAGCCTTCAAAGCCCTAAGCAGGAGTTAAAATCTCCTAATCTCTGTT--------TAAGGCTTGCAGGACTCTATCCAACATCAATTGAATGCAACTCAACCACTTTAATTAAGCTAAAGCCTTC-CTAGAAAGACGGGCCTCGATCCCGCAACATTTTAGTTAACAGCTAAACGCTCTATCCAACGAGCTTCATTCTACTTCTCCCGTTT----ATTAAGGCAAA-AAAACGGGAGAAGCCCCGGCAAA-CCTTCGTCTGCTTCTCAAGATTTGCAATCTGGCATG-TCAAACACCGCAGGACTTGGTAAGAAGAGGACTTGAACCTCTGTATACGGAGCTACAATCCGCCACCTA-TTACTCGGCCACCTTACCTGTGGCAATTACTCGTTGATTATTCTCAACAAATCACAAAGACATTGGCACCCTTTACTTAGTTTTCGGTGCTTGAGCAGGGATGGTCGGAACCGCTCTTAGCTTGCTAATTCGAGCCGAACTAAGCCAACCCGGAACACTACTTGGAGATGACCAAATTTATAATGTTATCGTAACAGCACATGCCTTTATCATAATTTTCTTCATAGTCATGCCTATTATAATTGGTGGGTTTGGAAACTGATTAGTGCCTTTAATAATTGGAGCTCCAGACATAGCATTCCCGCGAATAAACAACATAAGCTTTTGACTTCTTCCCCCATCATTTCTTTTACTTCTAGCATCATCTGGGGTTGAAGCTGGAGCCGGAACAGGTTGGACTGTATATCCACCTTTGGCCGGAAACCTCGCACATGCCGGAGCATCAGTTGACCTAACAATTTTTTCCCTTCACTTAGCTGGTGTATCGTCAATTTTAGGAGCAATTAACTTTATCACAACAACAATTAACATAAAACCACCAGCTATATCTCAATACCAAACCCCACTATTTGTCTGATCAGTATTAATTACAGCTGTACTTTTACTTCTTTCTCTTCCTGTCCTGGCCGCAGGAATCACTATACTACTAACAGATCGAAATCTAAATACTACCTTCTTTGATCCTGCTGGAGGAGGTGATCCAGTTCTTTACCAACACCTATTCTGATTCTTCGGCCATCCAGAAGTATACATTCTTATTTTACCAGGATTTGGCATGATTTCCCATATTGTAACTTACTATTCAGGTAAAAAAGAACCATTCGGCTATATAGGAATAGTCTGAGCAATAATATCAATTGGACTTCTAGGCTTTATTGTCTGAGCCCACCACATATTTACTGTTGATCTTAATGTAGACACTCGAGCTTACTTCACATCAGCAACAATAATCATCGCAATTCCTACAGGCGTTAAAGTATTCAGCTGATTAGCTACAATACACGGCGGAACAATTAAATGAGACGCCCCCATACTTTGAGCCTTAGGCTTCATCTTCTTATTTACTGTTGGTGGTTTAACCGGCATTGTTCTTGCCAACTCATCTCTAGATATTATGCTGCATGACACCTACTACGTAGTAGCCCATTTCCATTATGTACTTTCTATGGGAGCTGTATTTGCAATCATAGGAGGATTCATTCACTGATTCCCATTATTTACTGGTTATACACTTCACGAAACATGAGCAAAAATCCATTTTGGGGTAATATTTGCTGGTGTTAATCTAACCTTCTTCCCTCAACATTTTTTAGGCCTAGCCGGAATACCTCGACGATACTCTGACTACCCAGACGCTTACACATTATGAAACACCGTCTCATCTGTTGGGTCCCTAATTTCTCTTGTCGCCGTAATTATGATAATGTTCATTATCTGAGAAGCATTTGCAGCTAAACGAGAAGTCACACTTACAGAATTAACATCAACTAATATTGAATGACTCCATGGCTGCCCTCCCCCTTACCACACCTTTGAAGAACCAGCCTTCGTTCAAATTCAATCATCAAATAATTAAA-CCGAGAAAAGAGGGAATCGAACCCCCATACTCTGATTTCAAGTCAGTTGCATCACCACTCTGCCATTTTCTTACTAATAAACTTTTAGAGATGTTAGTAAAAC-ATTACATCTCCTTGTCAAGGCGAAATTGCTGGTTAAACCCCGGCACATCTCAACATGGCACACCCATCACAATTAGGTTTTCAAGACGCAGCCTCTCCAATTATAGAAGAATTACTTCACTTCCACGACCATACACTTATAGCCGTTTTTCTTATTAGTACGCTAGTTCTTTATATCATCACCATTATAATGACTACTAAACTTACTAATACTAACTCCATGGACGCCCAAGAGATCGAAATAGTATGAACTATTATACCAGCTATTATCCTCATCATAATTGCCCTCCCATCCCTTCGTATTCTATATTTAATAGATGAAGTTAATGATCCACACTTAACAATTAAAGCAATTGGCCACCAATGATACTGAAGCTACGAATACACTAACTATGAAGATCTCTCATTCGATTCATATATAATCCCAACTAACGACCTTACCCCTGGACAATTCCGACTGCTAGAAGTCGATAATCGAATGGTAGTCCCAATAGAATCTCCAACCCGACTCCTAGTAACAGCCGAAGACGTTCTCCACTCATGAGCTGTACCTTCTTTAGGTGTAAAAACAGATGCAATCCCAGGACGACTTCATCAAACATCATTTATTGCTACCCGTCCAGGAGTATTTTACGGACAATGTTCAGAAATTTGCGGGGCCAACCACAGCTTTATACCAATTGTAGTTGAAGCAGTACCGCTAACCGACTTTGAAAACTGATCTTCATCAATACTAGAAGCATCACTAAGAAGCTAAATAGGGCATTAGCGACAGCCTTTTAAGCTGTAGATTGGTGACTCCCAACCACCCTTAGTGAAATGCCACAATTAAACCCAGGCCCATGATTCCTAATCCTTATCTTCTCCTGACTTGTCCTTTTAACATTTATCCCACCAAAAGTTTTAAAACACAAAGCATTTAATGAACCTTCAACACAAACCACAGAAAAATCTAAACCTAACCATTGAAACTGACCATGAACCTAAGCTTCTTCGACCAATTTATGAGCCCTGTAATCTTAGGTATTCCACTTATCGCAATCGCAATACTTATCCCATTACTTTTATTTCCAGATCCATCCAATAAGTGAATTAATAACCGACTAATTACCTTACAATCATGATTCCTTCACAACTTTACCAAACAAATTTTTTTACCAATTAATTTACCTGGCCACAAATGAGCCCTATTATTAACATCACTGATACTTCTATTAATGTCTCTTAACCTTCTAGGTCTGTTACCTTATACTTTTACCCCAACCACCCAGCTATCCTTAAACATAGGCCTAGCCGTTCCGCTTTGATTAGCAACAGTAATCATTGGCCTACGAAACCAACCAACTATTGCACTAGGACATCTTCTTCCTGAAGGAACACCAACACCACTAATTCCAGTCCTTATTATTATCGAAACAATTAGCCTTTTCATTCGACCATTAGCCCTTGGTGTTCGACTTACTGCTAATTTAACAGCTGGACATTTACTAATTCAACTGATTGCCACCGCGGCCTTTGTGTTACTTTCTATTATACCAACTGTTGCTATCCTTACATCAATTGTTCTTTTCCTCCTCACACTCCTAGAGATCGCCGTAGCAATAATCCAAGCTTACGTATTCGTTTTACTCTTAAGCCTTTATTTACAAGAAAACGTCTAATGGCACACCAAGCACACGCCTACCACATAGTCGACCCTAGCCCTTGACCACTTACGGGAGCTGTAGCAGCTCTTCTCCTCACATCAGGCTTAGCTATATGATTTCACTTCGGATCAATAATTCTTTTAACCCTAGGCCTAATTACTATAGTTCTAACAATAATTCAATGATGACGAGATGTAATTCGAGAGGGTACATTCCAAGGACATCACACACCTCCTGTTCAAAAAGGACTGCGATATGGAATAATCCTTTTTATTACATCAGAAGTATTCTTCTTTATTGGATTCTTCTGAGCATTCTACAACTCAAGTTTAGCCCCCACGTATGAGCTAGGAGAATGCTGACCACCAACAGGAATTACCCCATTAAACCCATTTGAAGTCCCACTTTTAAACACAGCTGTACTTCTAGCATCAGGAGTTACTGTCACATGGGCCCACCATAGCATTATGCACGGTGATCGAAAAGAAGCAATTCAATCATTAACTCTAACTATTCTTCTAGGACTTTATTTTACAGCCCTTCAAGCCATAGAATATTACGAAGCCCCATTTACAATTGCAGATGGAGTATACGGATCAACATTTTTTGTAGCAACTGGCTTCCACGGCCTTCATGTCATTATCGGCTCATTATTCTTATCTGTCTGTCTTCTACGACAAATTCAATACCACTTCACATCCAAACACCACTTCGGCTTTGAAGCTGCCGCATGATACTGACACTTCGTTGACGTAGTCTGACTCTTCCTTTACGTATCAATCTATTGATGAGGATCATACTTTCTTAGTATTA-AGCAGTACACGTGACTTCCAATCACAAAGTCTTAGTTAAAGTCTAAGAGAAAGTAATGACAGCCACTATTCTAATTATTGCCCTAACTCTTTCTACTATTCTAGCAATCTTAAGTTTTTGACTCCCCCAAATAACCCCTGATATAGAAAAACTCTCCCCTTACGAGTGTGGGTTTGATCCTCTGGGCTCTGCCCGACTACCATTCTCCATACGATTCTTCTTAATCGCCATCTTATTTCTTCTGTTCGACCTAGAAATCGCCCTTCTTCTCCCTTCCCCTTGAGCCGCACAACTTAACACACCAAATATTGTAATTTTATGAGCAGCCCTAATTTTAACCCTTCTTACTCTTGGCTTAATTTATGAATGACTTCAAGGTGGCCTAGAGTGAGCTGAATGAGTTGTTAGTCTAAACAAGACAGTTGATTTCGGCTCAACAAATTATGGTTAAACCCCATAATAACTCTATGACACTTATCCACTTTAGCTTCTGCTCAGCTTTTATTTTAGGATTAACAGGATTAGCCTTAAACCGCTCCCATCTTCTATCAGCCCTTCTTTGCCTAGAAGGCACTATATTATCACTTTATGTCGGCCTCTGCATTTGACCAACTTCAACTATATCATTTTCATTCTCTCTTATTCCAATCCTTATACTTTCTTTTTCAGCCTGTGAAGCCGCAACAGGACTAGCCTTAATAGTTGCCACCACACGAACTCACGGAACAGATAAATTATTTAGCCTAAACCTCCTACAATGTTAAAAATTTTGTTACCAACATTAATGCTAATCCCATCAACATGATTAATAAACAAAAAATGATTATGACCATCCTTAACCTCACAGAGCCTCATTATTTCTCTTCTAAGCTTAATATGATTTTTTAATCAATCCGAAACAACTCATTTCTCAAACTCCCTTATAACTATTGACCAAATCTCTACTCCTTTGCTAATCTTAACCTGCTGACTTCTCCCATTAATACTTATCGCTAGCCAAAATCACTTATCAACCGAACCAATCTCACGACAACGAACTTTTATTACCATGCTCATCTTCCTTCAACTATCCTTAATCTTAGCTTTCTCAGCAACAGAATTAATTTTATTCTATATTATATTTGAAATTACACTAATCCCAACATTAATTATTATTACACGCTGAGGAAACCAAGCAGAGCGCTTAAATGCAGGCACTTACTTTTTATTTTACACTCTAGCAGGTTCTTTACCTCTCCTAGTTGCTCTATTGTCATTATACTCATTTACAGGAACACTATCACTAAACCTGCTTCAACTCCTTCCTAACCATATCCCAATAACTTGAGCCAATAAGTCATGATGATTAGCCTGCTTATTAGCCTTTATAGTAAAAATACCACTTTATGGAACACACTTATGACTTCCTAAAGCTCATGTAGAAGCCCCTATCGCTGGTTCAATAGTTCTTGCCGCCATCCTTCTAAAACTTGGAGGTTATGGTATTATCCGAATCTCACTTACACTCTCCCCATCAATAAAAGAATTAGCCTACCCATTCCTCATCCTATCTCTTTGAGGTATTATTATGACCAGCTCTATCTGCTTGCGACAAACAGATTTAAAGTCAATAATTGCCTACTCATCTGTAAGCCATATAGGACTAGTAATTTCAGCTGCAATAATCCAAACCCCATGAAGCCTTACAGGAGCAATAATCTTGATAATCGCCCATGGCCTAATCTCATCCGCCCTATTCTGTCTCGCAAATACAAATTATGAACGAACACACAGCCGAGCACTTCTATTATCACGAGGTATACAAACCATCCTTCCACTAATAGGAACCTGATGACTCATCTCAAACCTCGCTAATATAGCCCTTCCTCCATCCCCAAACTTAATAGGAGAAATCACCATTATAACAGCTTTATTCAATTGATCCAGCTGAACTATTATCCTCACAGGATTGGGCACACTTCTAACAGCTAGCTACTCTTTATACATGTTCCTAATAACTCAACGAGGAATAACCCCAGAACACCTTAACGCTATTAACCCCACACACACCCGAGAACATACCTTAATAGCCATACACTTAATCCCAATTATCCCATTAATACTAAAACCCGAACTGATTTGAGGGTTATTTTTCTGTAGATATAGTTTAAT-AAAATACTAGATTGTGATTCTAGAGTCAGAGGTTAAA-CCCCTCTTATCAACCGAACTTGACTGG-GACCCTAAGAACTGCTAATTACTTAGTGCCGTGGTTCAATTCCACGGCTTGTTCGGCTTTTAAAGGAAAACAGTCTATCCGCTGGTCTTAGGATCCAGAAACTCTTGGTGCAAATCCAAGTAAAAGCTATGAATTTTCCACTAATCTTCAACTCCTCAATATTAATCACAATCTCAATTCTAGTTCTACCTATTCTGATCTCAACATTTAATATTAACACTATTAACCTTCATCACTTAATTAAAACATCAGTAAAAACAGCGTTTCTAATTAGCATAATCCCACTTATCATTTTTCTAGATCAAGGTCTTGAATCAATCACTACTAACTTCCACTGAATAAACATTAATTCATTTGACATTAATATAAGCTTTAAATTCGATATTTACTCTTCTATTTTCCTCCCTATTGCTTTATTCGTAACATGATCTATTTTAGAATTTGCCACCTGGTATATAGCCTCAGACCCGATAATCTCCCGATTCTTCAAATATCTTCTTACCTTCCTTGTAGCCATAGTTATTTTAGTTACAGCTAACAACTTTTTTCAATTTTTTATTGGCTGAGAAGGCGTGGGCATTATATCATTCCTCTTAATCGGATGATGGTATGCTCGAGCAGACGCAAACACAGCAGCTCTCCAAGCAGTAATTTACAACCGAGTCGGAGATATTGGTTTAATTCTTAGCATAGCATGAGTAGCAATAAACCTTAACTCATGAGAAATACAACAAGTTTTTATACTAAACTCAGACAGCTTTACACTTCCTCTCCTTGGACTTATCCTAGCTGCTACTGGTAAATCCGCACAATTCGGCCTTCACCCATGATTACCCGCCGCAATGGAAGGCCCTACTCCTGTCTCAGCCCTACTTCATTCTAGCACAATAGTAGTAGCAGGAATTTTTTTACTAATTCGAATTCACCCAATAATAAATAGCAACCAAACAGCACTTACAATTTGCCTCTGCCTTGGAGCAATAACAACACTATTTACAGCTGCCTGCGCCCTAACCCAAAATGATATTAAAAAGATTGTAGCATTCTCAACATCAAGCCAACTTGGACTAATAATAGTTACAATTGGACTTAATCTTCCTCAACTAGCCTTTTTCCACATTTGCACGCATGCATTTTTTAAAGCTATACTATTTCTCTGCTCAGGCTCTATTATTCATAGCCTTAATGATGAACAAGACATTCGAAAAATAGGCGGCCTACAAAATTCTTTACCAATCACCACATCTTGCCTAACAATTGGCAGCCTAGCCTTAACCGGAACCCCCTTTCTAGCAGGATTCTTCTCAAAAGACGCTATCATCGAAGCCCTTAACACCTCTCAAACCAACGCCTGAGCCCTCACACTTACATTAATTGCAACTTCCTTTACCGCTATTTATAGCTTTCGAGTAATTTTCTTTGCATCTATGGGTCACCCACGATCAAATACACTTTCACCTATTAACGAAAACAACAAAGCAGTAATCAACCCAATCAAACGTTTGGCTTGAGGAAGTATTGTGGCCGGCCTATTAATCGCCTCAAACATACTTCCAATTAATTCCCCCATTATAACTATACCAATATTAGCAAAACAAGCAGCTATTATTGTTTCAATCACAGGATTAATCATCGCCATTGACCTTTCCAAGCTAACAACCTATTTTAATCAAAAATCAAAAACAAGCATTCACTCTTTCTCTAATCTCCTTGGATTCTTCCCAACCATTATTCACCGAATAATACCTAAAACCAATCTTAATTTAGCACAAAACATCGCAACCCATTTAATTGACCTATCCTGGTATGAAAAAGCAGGCCCACAGGGAATAGCAAATCAACAGCTGCCAATTATTAAAACCACCACAAATATTCAACAAGGGTTAATTAAAACATACTTAACCCTTTTCCTAATAACTTCAGCAATTATTATTGCCT------TATTCTAA-AGCACGAAGACTTCCACCATATTGACTTCGAGTCAACTCAAATACCACAAATAAAGTTAATAATAACACTCACCCACCAATAAATAATAATCACCCACCACACGAATACATTAAAGCCACCCCCGCTCAATCACCACGCATAACATAACTTCCTAACTCACTAGACTTATTTATACCATCTACCTCAACTCCCCCTAAAAACACATATCACACTAATACACCGGTTAAATATACTAACACATAAAATACTACCGACCAATTCCCTCATGCCTCTGGATACGGTTCAGCAGCCAACGCTGCTGAGTAGGCAAATACTACTAACATCCCCCCTAAATAAATCAAGAAAAGAACAATAGACAAAAACGAAGACCCTAAAGCAACAATTACTAAACACCCAGCCCCAGCCGCTAATACCAATCCCAAAGCAGCATAATAAGGAGAAGGATTTGAAGCAACAGCTACCAATCCAAGAACTAACACAATTATGGAAACAGAAACTAAATAAATCATAATTCCCACCAGGACTTTAACCAGAACTCGTGATCTGAAAAACCACCGTTGTAATTCAACTATAGGAACTAATGGCACCCAACATCCGCAAATCTCACCCACTAATTAAAATTATTAATAATTCATTTATTGACCTCCCAACCCCATCAAACATTTCATCATTATGAAACTTTGGTTCTCTTCTAGGAGTCTGTCTAATTGCCCAAATCATTACAGGATTATTCTTAGCTATACATTATACAGCAGACACATCTATAGCATTTTCATCAGTAGCCCACATTTGCCGTGACGTCAACTATGGCTGATTAATTCGCAACCTCCATGCCAACGGAGCCTCATTCTTCTTTATTTGCATCTATCTCCATATTGGACGAGGTTTGTACTATGGCTCATTCTTATATAAAGAAACATGAAATATTGGTGTTATTCTCCTATTCCTAGTTATAGCTACAGCATTTGTAGGCTACGTTCTTCCTTGAGGACAAATATCATTCTGAGGGGCTACAGTAATTACTAATCTTCTTTCTGCTATTCCGTACATCGGAAACGTACTAGTCCAATGAATTTGAGGGGGGTTTTCTGTAGATAACGCTACCTTAACCCGATTCTTCGCATTTCACTTCCTCCTTCCCTTTATTATTGCTGGAGCTAGCATCCTTCACCTTTTATTTCTTCACGAAACTGGATCAACAAACCCAACAGGATTAAACTCAGACCCAGACAAAGTACCTTTCCACCCCTACTTCTCTTACAAAGACCTATTAGGCTTCCTAATTATACTCACAGCACTAACTCTCTTAGCTATATTTTCCCCCAACCTTTTAGGTGATCCAGACAACTTTACCCCAGCTAATCCTCTAGTTACCCCTCCTCATATTAAACCAGAATGATACTTCCTATTTGCCTACGCTATCCTTCGATCTATTCCAAACAAACTAGGCGGAGTATTAGCCTTAGTATTCTCCATTCTTATCTTAGCCCTTATACCACTTCTCCACACATCAAAACAACGAAGCCTAATATTCCGACCACTTACACAAATTATATTCTGAGCTCTAGTTGCAGATACACTTATCCTAACTTGAATCGGAGGTCAACCAGTTGAAGACCCATATACCATAATTGGACAATTAGCCTCAGTAGTCTACTTCTCTATCTTTATTATTATATTCCCACTTATTGGCTGAGTAGAAAATAAACTCTTAAACTGAT-AGTCCTGATAGCTTAAT-TTAAAGCATCGGTCTTGTAAGCCGAAGACTGGAGGCTAAAACCCTCCTCAAGAC---------------------------------------------------------------------------------------------------------------------------------------------------------------------------------------------------------------------------------------------------------------------------------------------------------------------------------TTTTTGGCAGTTGTTA-----------------------------------------------------------------------------------------------------------------------------------------------------------------------------------------------------------------------------------------------------------------------------------------GCAACCAC-CGATCGAGAAAGAAGGATTTAAACCTCCGCTATTGACCCCCAAAGCCAACATTCTAATTAAATTATCTCCCGACG--------------------------------------------------------------------------TATGCAC-TA---------------------------------------AGTAATGCTATGCTCTATTTAC------------------------------------------ATATATGTAT-AATAAGCATTAATTTTATTGCCCTACGAACA----------------------------------------------------------------------------ATATTTACAAT--------------------------------------------------------------------------------------------------------------------------------------------------AAACTTAGAAAAATTAACA----------------------------------------------------------TATTCTATG-GTTATATACAA---------------------------------------TATATGTTT-ATAGAGCATAAATTTAAATACCCTACGAATA------------------------------------------------------------------------------------------------------------AT-ATTT-ATAAATAAACATCAAG-ATTCAACA--------------------------------------------------------------A-TTATAAAATTTA-TAAA---------------------------AACATTAAGTAGTTAAACCTGAGCAAATC----------------AACTT-----------------------------------------------------------------------------------------------------------------------------------------------------------------------------------ACGGCATATAAATCTTACAAC-ATGTTA---------------------TTCAAACAAACATAAAATTTCTAC---------------------------------------------AAA-------CAATTTCTATGTTAC----------------TTTAATTACTTATATAAATA----------------------------------TAATGTTAAC-CCTAACAGAT-AAAAAA---------------TATTTCATACCC-AAAATAATCCCCAACACTATTACAATTTTATT---------------------------------------------------AATTAAAAAATAATCATCCCCATTT-CTCTAACATACCTGTATAATAA---------------------CCATA-AAAACCATCAGTTACATAA-TACTTTATTTCTTCAAA-TAAA-TGAATGCATGAACACATA----------------------------CTTTAATCTGAATTGAACAAAC-AAATCCATCAT-AATTATCATATCAAAA-TCAAATTTTTTCATATTTATTATACTTCCAATTCTAAACCAATACACCC-ATAACTACTAAAAA----------------TTGC-TT-TAAAACTT-GCATATATTTAACA-AAGTAAATT-AAAC-AATAACATTTACTTT-AAAAACC---AAAAAAAGAATAATTGAACATAACATG------AACAAAAACATAAATATGTAAAA----------------TAATTGATCAATATAA--ATACTCAT-----------TT-AATATTCCAGTTGTACATCTCCTATGTTTTA-T-----------------ACCCTAACGTACTGTTTCACT---CCGTATATCATAATA-ACAAAAAATCATT-----------------AATCGTATACTTCCAAAACAA-CATTTTATACCGTA------TTAACTTATAAATTTATAC-AAACATACATATA-AGAAC-AAAATATCAATAATGAAAAAAAA--TAAAAAAATTGATTAATAAAC-ATACGTTACAATTT----TACATAAAATTATTAATATTAAGCATACAAGAT-CAAT--AAATAATGTATGTGTCTGTACTTAA-A-ATGTATAATTGTACATATAA-ATCCAT------------CAATAGCACT-TCAATTAATATAAATTTCCATT-----------CTTAATAAACAGTCTCCGTGATAAACATAAACTTAGCT--ATAACCGT----AAATCCAATTAAGCAGTGTTAATTAATT---------------CTTTCTCCAAAATTAACTAATTCTAGCA-GAGACTCTGGTTTCAAC-CCCTCCTCACTTTA---------------------CCCAGCCTGGAGTGATGTCTG-----ATGCTAG--ATGCCCTGAAAGTGCCGTACCTAAATCTAAAATCGATAATTCTTAGAC---CTTTTGTAAACATCTGTCGGTCGTGAATCTGTTGTGACCTTAACCTA-AGACAAGTCCCTAGTGTAATTCAGGAAAGCCTCTCTC-CTATGCTTGAAATACCTCTCGCCCTTATCGCAAGCCTTGTCTC-TAATTGGAAAGCCTTCATG---------TTTTTT------------------------------------------TTTTTTCTGGGATCTCAATAG-CATCT-CAA-AGTGGCTAACAGTGCTT-----ATTACGTAAG---AGGGTGGGACATTTGGTCTTATCGGC-TAAG-----------ACGTACACGAAGTATTAT-------------TTCATGGTGTTAAAAATGAATGCATGATTGACATA------TTTTACC----------CTTAATCAGAACGTGTTCCTCAACTTTCCTATTATTATCCA-CCGGGGTTGAGAA-TTTCTAA-TTA---------------------------------------------------------------------------------------------------------------AAGACGTTTTTGC-GCGCTAAACCCCCC-TACCCCCCAAATTAGCTTTTCCTGTAAAACCTTGTA-TTTTCCGTCAAACCCCA-AAACCGA-A----------------------------AAAATTTTACC-TTCAAAACCA----------------------------------------------------------------------------ATTTTTTCTAATC-AAAACTCCTAAAAGTTCCTAACTTAGCTGTATA----------------------------------------------------------------------------------------------------------------------------------------------------------------------------------------------------------------------GAAGACGCTTCTCCTGGACTGTCAGCCTTGTATAG-AATGATT-------------------------------------------------------------------------------------------------------------AGAATAGGGTACCAT-AACCCAAACCCAAAT----------------------------------------------------------------------------TTTTTA---------------------------------------------------TCTGTATATATAT--------------------------------------------------------CGTATAT-------------------------------------------------------------AATGTAATAAAAGTTTTATTAGTCTTTCCACTAGCACAACAC-------------------------------------------------------------TATTTCCAAAACACATT------ATAACGTTA-CATACTAA----------------------------------TTTAATACCTTTTTGTACT----------------------------------------------------------------------------------------------------------------------------------------------------------------------------------------------------------------------------------------------------------------------------------------------------------------------------------------------------------------------------------------------------------------------------------------------------------------------------------------
	'gilli_R7943_mtDNA'                                                             GCTTACGTAGCTTAAG-TAAAGCACAGCACTGAAGATGCTGAGATGAGCCCTAAAAAGCTCCGAAAGCACACAGGTTTGGTCCTAGCCTTATTATCAACTTTTCCTGAACTTACACATGCAAGCATCCGCATTCCTGTGAAAATGCCCTTAAGCCTCTTCAA-CAGGGGATAAGGAGCTGGTATCAGGCACCAC-TAAC----AGCCCATGACACCTTGCTATGCCACACCCACAAGGGAACTCAGCAGTGATAAACATTGAACATGAGCGATACAAAGCTCGATTCAGTTACAGTTAA-TAGAGTTGGTCAATCTCGTGCCAGCCGCCGCGGTTATACGAGAAACTCAAGTTGATCATTTTCGGCGTAAAGCGTGATTAAAGTTACACT---AACTAGAGTCAAACTCCAACCAAGCTGTCGCACGCTTTCGTTGGTTTGAAGAACACTCACGAAAGTAACTCTA----CCTAAAACACTTGAACTCACGACTGCTAGGAAACAAACTGGGATTAGATACCCCACTATGCCTAGCCGTAAACTTTGACTACCTACG-CAAAAATCCGCCAGGGGACTACGAGCCTAAGCTTAAAACCCAAAGGACTTGGCGGTGCTCCAAACCCACCTAGAGGAGCCTGTTCTGTAATCGATACCCCTCGCTAAACCTCACCACTTCTTGCCAAACCCGCCTATATACCACCGTCGCCAGCCCACCTCGTGAGAGAATCCTAGTAGGCTTAATGA-TTTTTCATCAACACGTCAGGTCAAGGTGTAGCATATGAAGTGGGAAGAAATGGGCTACATTTTCTATA-CCCTAGAATAC-AACGAAAGATCTCTATGAAACCAGATCAGAAGGCGGATTTAGCAGTAAAGAAAAACAAGAGAGTTTTCTTTAAAACGGCCCTGGAGCGCGCACACACCGCCCGTCACCCTCTTC--TACAAAA-CTAATTAATTTAAATAA-ACACACAATAAACACAAAGAAGAGGCAAGTCGTAACATGGTAAGCGCACCGGAAGGTGCGCTTGGAAC--CAAAGTATAGCTTAAC--CAAAGCTTTTCGCTTACACCGAAACCATATCTGTTAAACCCGGATTACTTTGAGCCAAAAACCTAGCATT-CC--AAATTACA----AATAAATAACTACATA--CCCACATAAATTACTAATTAAACCATTTTTAAATTTTAGTATAGGCGATAGAAACAAGTCATA-ATAGCTACAGAAAAAGTACCGCAAGGGAAAGATGAAATAGAAGTGAAATAATTAA-CAAAGCAACAAAAAGCAGAGAATAAACCTCGTACCTTTTGCATAATGGTCTAGCCAGTCATAATCAAGCAAAATGAATTTTAGTTTGACCACCCGAAACTAAGCGAGCTACTCCGAGACAGCTTTATAGAGCAAACCCGTCTCTGTGGCAAAAGAGTGGGAAGATCTCCGAGTAGGGGTGACAGACCAAACGAGCCTAGTGATAGCTGGTTGCTCAGGAAATGAATATAAGTTCAACCCT-AAA-ACAGA--TTTTTAACAATTAAA-GT--AAAAAACTCATTTAGGATTTATTCAATCAGGGTACAGCCTGATTGAAACAGGATACAACCTATAATGCTGGGTAAAGATTATAATCTTCAAGGGAGATTGAGTTAGTGGGCCTAAAAGCAGCCACCTAAAAAGATAGCGTCAAAGCTCACTC-AA-CATAAAACCCTTAAATCAGTATAACTAATTCTAAACCCCCAAACAATACTGAGCTGTTCTATAAAAATATAGAAGTACTTATGCTAGAACTAGTAATGTGAATAC-ACAATTCTCC-TA--ATGTAAGTGTAAATCAGATCGAATAAATCACTGATATTTAACGTCCTCT--TTGAGATCATTGCAACAAC-AAAACAAGAAAACCATGC--ACTAAATACCGTTAATCTAACACAAGAACA-TTACAGGAAAGATTAAAAGACGCAGAAGGAACTCGGCAAATTATGAACCCCGCCTGTTTACCAAAAACATCGCCTCTTGCTAAAAAA-CATGTATAAGAGGTCCAGCCTGCCCAGTGACTATATGTTCAACGGCCGCGGTATTCTGACCGTGCAAAGGTAGCGTAATCACTTGTCTTTTAAATAAAGACTGGTATGAACGGCACCACGAAGGTTCAACTGTCTCCTGCATCTGATCCATTAAACTGACCTCCCCGTGCAGAGGCGGGGATACAACCATAAGACGAGAAGACCCTATGGAGCTTTAAA-CTAAAGGCAACTGCCAACTATA-ATCATACCCGTAAGGAATTAATAATAAAACAAGCAGAAA-TTG-ACCTAAAGTTTTCGGTTGGGGCGACCACGGAGAATAAAAAATCCTCCTTGAAGAATAGGGCCTACCACCCTTAACCAAGAACCACCATTCTAAGTAACAAAA-TTTATGACTACAATTGATCCAGTCTTACTGATCAACGAACCAAGTTACCCTAGGGATAACAGCGCAATCCATTTCAAAAGTTCCTATCGACAAATGGGTTTACGACCTCGATGTTGGATCAGGGCATCCCAGTGGTGCAGCCGCTACTAAAGGTTCGTTTGTTCAACGATTAAAGCCCTACGTGATCTGAGTTCAGACCGGAGTAATCCAGGTCAGTTTCTATCTATGAAGTATTTTCTTTAGTACGAAAGGACCGAGAAAATGAGGCCAATGTT-TAAATAAGCCTCCCACT--ACATCAATGAAAACAACTAAATTGA-AAATAGAACTTA-CA-TATTGCCCAAGATCAGGGCTAGCTAGCGTGGCAGAGCCCGGTTAATGCGAAAGACCTAAGCTCTTTTTTCCAGGGGTTCAAATCCCCTCGCTAACTATGTTAACTCTTATTACCCACCTTATTAATCCCCTCCTTTATATAATCCCGGTCCTTCTTGCAGTAGCTTTCCTCACTCTAATCGAACGGAAAGTTCTAGGCTATATACAACATCGTAAAGGCCCTAATATTGTTGGACCTACCGGACTACTTCAACCAATTGCAGATGGAGTAAAATTATTTATTAAAGAACCTGTCCGACCTTCAACCTCTTCCCAAACTATATTCCTAATTGCACCAACTATAGCCCTGGCCTTAGCCATATCAATTTGAGCCCCACTACCAATACCTTTTTCATTAGCAGATCTAAACCTAGGGATCCTCTTTATCCTAGCCCTATCGAGCCTTACAGTTTACACCATTCTGGGATCTGGATGATCATCTAATTCTAAATACGCATTAATTGGGGCTCTACGAGCAGTTGCACAAACCATCTCATATGAAGTTACTCTTGGATTAATTCTTTTATGCATAATTATACTAGCCGGTGGATTTACCCTATATAACTTCAATACCACACAAGAACAAATATGATTAATTATCCCGGGATGGCCAATAGCAGCAATATGATTTATCTCGACCTTAGCAGAAACCAATCGAGCACCCTTTGACTTGACCGAGGGAGAGTCTGAACTAGTTTCAGGTTTTAATGTAGAATATGCAGGCGGACCTTTTGCATTATTTTTTTTAGCTGAATATGCCAATATTCTTATAATAAATACACTCTCTGCTATTCTTTTCCTCGGGTCTTCATTCATAAACCAACCAGAATTAACAACCATATCTTTAATAATTAAATCATCCATTTTATCTATAGTATTCCTCTGAGTACGAGCATCATACCCTCGATTTCGTTACGATCAACTTATACATCTAGTATGAAAAAACTTCCTCCCAGTTACACTAGCAATAACATTATGACACATCTCATTTCCAATTTCTATGTTAGGCTTACCATCACAGACCTA--GGAAATGTGCCCGAAAG-TCAAGGATCACTTTGATAGAGTGAAACATATGGGTTCAAACCCCATCATTTCCTTAGAAAAACAGGAATTGAACCTGCACCTGAGAGATCAAAACCCTCCGTACTCCCACTATACCACTTCCTAGTAAAGTCAGCTAAA-AAAGCTTTTGGGCCCATACCCCAAACATGTTGGTTAAACTCCTTCCTTTACT-AATGAACCCAATTACACTATCAGTTGTACTTACCAGCCTTGCTTTAGGAACAATCTTTACTGTATCAAGCAGCCACTGATTTTTAGCCTGAATGGGCTTAGAAATTAACACTCTTGCTATTATTCCAATTATAACCCAACATAAACACCCACGAGCCATTGAAGCTTCAACAAAATATTTCTTAACACAAGCAGCAGCATCTGCACTCCTTCTTTTTTCTAGCCTAAACAACGCCTGACTTACCGGAGAATGATCAATTATAGACCTAACAAACCCCTTATCCTGCGCAACTATAACCATCGCAATCTGCATAAAACTAGGACTTGCACCATTTCACTTCTGACTTCCTGAAGTCCTACAAGGCATCAACCTAACAACAGGGTTAATTCTGTCCACATGACAAAAATTAGCCCCAATAGCTATCTTGTATCAAATCGCCCCAACATTAAATACACCACTTCTTCTCGCTCTTGGCCTTGTATCAACACTAGTTGGAGGATGAGGCGGACTTAATCAGACTCAATTACGAAAAATTATAGCTTTCTCATCTATCGCCCACCTAGGTTGAATAGTCTCTATTCTTCCATTTTCACCACAATTAATAATCCTAAACTTAACAATTTACTTAATTATAACCTCTACTATATTTCTAATACTAAAAACCATTTCATCAACAAAAATTTCTTCTCTAGCCACCTCGTGATCTAAGACCCCAACTACTACAGCATTATCACTTTTAACTTTACTTTCATTAGGAGGTCTTCCACCTCTCTCAGGGTTTGTACCAAAATGATTTATTCTTCAAGAATTAACAAACCAGAACACAACTATTCTAGCCACTACTTTAGCTCTATCAGCATTACTTAGTTTATTCTTTTACCTTCGCCTCACCTACATTGTCACACTTACATCATCCCCAAACACATCAAACGCATCCATTACATGACGTCACCACTCTAAACAACCAACATTTTTATTATCTATTGCACTAATCTTATCTTCATTTATTATTCCAATCTCACCACTAATAC---------TGATATAGAGATTTAAGTTAA-CTAGACTAAGGGCCTTCAAAGCCCTAAGCAGGAGTTAAAATCTCCTAATCTCTGCA--------TAAGGCTTGCAGGACTCTATCCAACATCAATTGAATGCAACTCAAACACTTTAATTAAGCTAAAGCCTTC-CTAGAAAGACGGGCCTCGATCCCGCAACATTTTAGTTAACAGCTAAACGCTCAATCCTACGAGCTTCATTCTACTTCTCCCGTTT----ATTAAATTAAA-AAAACGGGAGAAGCCCCGGCAAA-CCTTCGTTTGCTTCTCAAGATTTGCAATCTAGTATG-TCAAACACCGCAAGGCTTGGTAAGAAGAGGATTTGAACCTCTGTGTACGGGGCTACAACCCGCCGCCTA-TTACTCGGCCACCTTACCTGTGGCAATTACTCGTTGATTATTCTCAACAAATCACAAAGACATTGGCACCCTTTACTTAGTTTTCGGTGCTTGGGCAGGGATAGTTGGAACCGCTCTTAGCTTACTAATTCGAGCCGAACTAAGCCAACCCGGAACACTACTCGGAGATGACCAAATTTATAATGTTATCGTTACAGCACATGCATTTATTATAATTTTCTTCATAGTTATGCCTATTATAATTGGTGGCTTTGGCAACTGACTAGTCCCCTTAATAATCGGAGCCCCAGATATAGCATTTCCACGAATAAACAATATAAGCTTTTGACTCCTTCCCCCATCATTCCTTTTATTACTAGCATCATCTGGAGTTGAGGCTGGTGCCGGAACTGGTTGAACTGTTTATCCACCTCTAGCTGGAAATCTAGCTCATGCTGGAGCATCAGTTGACCTAACAATTTTCTCACTTCACTTGGCTGGTGTATCATCTATTTTAGGAGCAATTAACTTTATTACAACAACAATTAACATAAAACCACCAGCTATATCCCAATATCAAACTCCTTTGTTTGTTTGATCTGTATTAATCACAGCTGTTCTACTACTTCTCTCTCTCCCTGTTCTAGCCGCAGGAATCACTATATTATTAACCGATCGAAATCTAAATACGACCTTCTTTGATCCTGCTGGCGGAGGAGATCCGGTATTATACCAACACCTATTTTGATTCTTTGGTCATCCAGAAGTCTACATTCTTATTTTACCGGGGTTTGGCATGATTTCACACATTGTGACCTATTATTCAGGAAAAAAAGAACCTTTCGGCTATATAGGAATAGTTTGAGCGATAATGTCAATCGGACTTCTAGGCTTTATCGTATGAGCCCACCATATATTTACAGTAGACCTAAATGTAGACACTCGAGCATACTTCACATCAGCAACAATAATTATTGCAATCCCTACTGGCGTAAAAGTATTTAGTTGATTAGCTACTATACACGGCGGAACAATTAAATGAGATGCTCCTATATTATGGGCTCTAGGTTTCATTTTCTTATTTACCGTTGGAGGCTTGACTGGTATTGTTCTTGCCAACTCTTCATTAGATATTATACTCCATGACACATATTATGTAGTAGCCCACTTCCACTACGTACTTTCAATAGGAGCTGTATTTGCAATTATAGGAGGATTTGTCCACTGATTCCCTCTATTTACTGGTTACACATTACACGAAACATGAGCAAAAATTCATTTTGGGGTAATATTCGCTGGTGTAAATTTAACCTTTTTTCCTCAACACTTTTTAGGATTAGCCGGAATACCTCGACGATACTCTGACTACCCAGACGCTTACACATTATGAAATACCGTTTCATCTGTCGGATCACTCATTTCCCTAGTAGCCGTAATTATAATAATGTTTATTATCTGAGAAGCATTTGCAGCTAAACGGGAAGTCACCCTGACAGAATTAACATCAACCAATATCGAATGACTCCACGGCTGCCCACCACCATATCATACCTTCGAGGAACCAGCCTTCGTTCAAATTCAACCATC---TAATTAAG-ACGAGAAAAGAGGGAATCGAACCCCCATGTTCTGATTTCAAGTCAGTCGCATCACCACTCTGCCATTTTCTTACTAATAAA--TCTAGAGATGTTAGTAAAACAATTACACCTCCTTGTCAAGGCGAAGTTGCTGGTTAAACCCCGGCACATCTCAACATGGCACACCCATCACAATTAGGTTTTCAAGACGCAGCCTCTCCAATTATAGAAGAATTACTACACTTCCACGACCATACGCTAATAGCCGTTTTTCTTATTAGTACGCTTGTCCTTTACATCATTACCATTATAATAACCACGAAACTAACCAATACAAACTCAATAGACGCCCAAGAGATCGAAATAGTATGAACTATTATACCAGCCATTATTCTCATCATGATCGCCCTCCCATCTCTCCGCATCTTATACTTAATAGATGAAGTTAATGATCCCCATTTAACAATTAAAGCGATTGGCCATCAATGATACTGAAGTTACGAATACACAAATTATGAAGATCTCTCATTCGACTCATATATAATTCCAACCAATGACCTCACTCCTGGACAATTTCGACTACTAGAAGTTGACAATCGAATAGTGGTCCCAATAGAATCTCCAACCCGACTACTAGTAACAGCCGAAGATGTCCTTCACTCATGAGCTGTTCCCTCTTTAGGCGTAAAAACAGACGCAATCCCAGGACGACTAAATCAAACATCATTTATCGCTACCCGTCCGGGAGTATTTTACGGACAATGTTCAGAAATTTGCGGAGCCAACCACAGCTTTATACCAATCGTAGTTGAAGCAGTTCCCCTAACCGATTTTGAAAACTGATCTTCATCAATACTAGAAGAATCACTAAGAAGCTAAATAGGGTATTAGCGACAGCCTTTTAAGCTGTAGATTGGTGACCCCCAACCACCCTTAGTGGCATGCCACAGTTAAACCCAGGCCCATGATTCTTAATCTTAATATTCTCTTGACTTGTCCTTTTAACATTTATTCCACCAAAAGTTTTAAAACACAAAGCATTCAATGAACCAACCACACAAACCACAGAAAAATCTAAACCTAATCCTTGAAACTGACCATGAACCTAAGCTTCTTCGACCAATTTATGAGCCCTGTAATCTTAGGTATTCCACTTATTGCTATTGCAATACTTATTCCACTTCTTCTATTCCCTGACCCATCCAATAAGTGGCTCAATAATCGATTAATTACCCTGCAATCATGATTTCTCCATAACTTCACTAAACAAATTTTCTTACCAATTAATCTGCCTGGACACAAATGAGCCTTGCTACTAACATCATTAATACTCCTGTTAATATCTCTTAACCTTCTAGGGTTATTACCTTACACCTTCACACCAACTACCCAACTATCCCTAAATATAGGTCTAGCCGTCCCATTATGATTAGCAACAGTTATTATTGGTCTTCGAAACCAACCCACTGTTGCACTTGGACATCTTCTTCCTGAAGGAACACCAACACCACTTATTCCAGTTCTTATTATCATCGAAACAATTAGCCTATTCATTCGACCATTAGCCTTAGGTGTTCGACTCACCGCCAATTTAACAGCCGGACACTTATTAATTCAACTAATTGCCACTGCAGCCTTTGTTCTACTTTCAATTATACCAACTGTTGCCATCCTAACATCAATTGTTCTATTCCTTCTCACACTTTTAGAAATCGCCGTTGCAATAATTCAAGCATACGTATTCGTTCTACTTTTAAGCCTCTACCTACAAGAAAACGTCTAATGGCACACCAAGCACACGCCTACCACATAGTCGACCCAAGCCCTTGACCACTAACAGGAGCTGTAGCAGCTCTACTCCTCACATCAGGCTTAGCCATATGATTTCATTTTGGATCAATAATTCTTCTGACCCTTGGCCTTATTACTATAGTACTAACAATAATTCAGTGATGACGAGATGTCATTCGAGAAGGAACATTTCAAGGACACCACACACCACCAGTTCAAAAAGGCTTACGATACGGGATAATCTTATTTATTACATCAGAAGTATTCTTCTTTGTTGGATTTTTCTGAGCATTTTATAACTCAAGCCTGGCCCCCACATATGAACTAGGAGAATGCTGACCACCAGCAGGAATTACCCCTTTAAACCCCTTTGAAGTCCCCCTCCTTAACACAGCAGTGCTTCTAGCATCAGGAGTAACTGTTACATGAGCTCATCACAGCATCATGCATGGCGACCGAAAAGAGGCAATTCAATCATTAGCTTTAACCATTCTTCTTGGGCTTTACTTCACAGCCCTCCAAGCCATAGAATACTACGAAGCCCCATTTACAATTGCAGATGGAGTATATGGATCAACATTCTTTGTAGCAACTGGCTTCCATGGTCTTCACGTTATTATTGGCTCATTATTTTTATCTGTTTGTCTAATACGACAAATTCAATATCACTTCACATCAAAACACCATTTCGGCTTCGAAGCTGCCGCATGATACTGACACTTCGTTGACGTAGTTTGACTTTTCCTTTACGTATCAATCTATTGATGAGGATCATACTTTCTTAGTATCA-ACCAGTACATGTGACTTCCAATCACAAAGTCTTAGTTAAAATCTAAGAGAAAGTAATGACAGCTACTATTCTAATAATTGCCCTAGCCTTATCAACCATTCTAGCAATCCTAAGCTTTTGACTTCCACAAATAACCCCTGATTTAGAAAAACTATCCCCATACGAGTGTGGATTTGACCCTCTGGGCTCTGCCCGATTACCATTCTCTATACGATTCTTCTTAATCGCCATTTTATTTCTTCTATTTGACCTAGAAATTGCCCTTCTTCTTCCATCCCCTTGAGCTGCACAACTTAATACACCAAACATCATAATCATATGAGCAGCTTTAATCTTAACCCTTCTCACCCTTGGCCTGATTTATGAATGATTACAAGGTGGTCTTGAGTGAGCTGAATGAGTTGTTAGTCCAAACAAGACAGTTGATTTCGGCTCAACAAATTATGGTTAAACCCCATAACAACTCTATGACACTTATCCACTTCAGCTTCTGCTCAGCTTTTATTTTAGGATTAACAGGATTGGCCTTAAACCGCTCCCATCTACTTTCAGCCCTACTCTGCCTAGAAGGCACAATATTGTCAATATATGTGGGCCTCTGCATCTGACCAATCACAACTATATCATTCTCTTTTTCACTTATCCCTATACTAATACTAACCTTTTCAGCCTGCGAAGCCGCAACAGGACTGGCCCTGATAGTTGCCACTACACGAACCCACGGAACAGATAAATTATTTAACCTAAACCTACTACAATGTTAAAAATTTTACTACCAACACTAATGCTAATCCCATTAACATGACTAATGAACAAAAAATGATTATGACCCTCTCTAACCTCTCAAAGTCTTCTCATTTCCTTACTCAGCTTAACATGATTTTTTAACCAATCCGAAACAACCCACTTCTCAAACCACCTAATAACCATTGACCAAATTTCCACCCCTTTACTAATCTTAACTTGCTGACTTCTTCCCCTAATACTTATTGCTAGCCAAAATCACTTGTCAACCGAACCAATTTCACGACAACGAACTTTTATTTCTATATTAGTTTTTCTTCAGTTATCCTTAATCATAGCTTTTTCAGCAACAGAGTTAATTTTATTTTACATTATATTTGAAATTACCTTAATCCCCACACTAATTATTATCACACGCTGAGGTAATCAAGCAGAACGTTTAAATGCAGGCACTTACTTTCTTTTCTACACCTTAGCAGGTTCTCTCCCCCTCCTGGTCGCCCTCCTATCGCTATACTCATTTACAGGAACACTATCACTAAACCTTCTCCAACTTCTTCCTAACCATATTCCTATAACCTGAGCCAATAAATCATGATGATTAGCCTGCTTATTAGCCTTTATAGTAAAAATACCGCTATATGGAACCCACCTATGACTCCCAAAAGCTCATGTCGAAGCCCCAATCGCTGGTTCAATAGTCCTTGCCGCTATTCTCCTTAAACTCGGAGGATATGGTATTATTCGAATCTCAATTACACTTTCCCCTTCAATAAAAGAATTAGCCTATCCATTCCTTATTCTCTCACTTTGAGGTATCATTATAACTAGTTCCATCTGTTTACGACAAACAGATTTAAAATCAATAATTGCCTACTCATCTGTTAGCCACATGGGCTTAGTAATCTCAGCAGCAATAATCCAAACCCCATGAAGCCTCACAGGAGCAATAATCCTTATAATCGCCCATGGTTTAATCTCATCTGCCTTATTCTGTCTTGCAAATACTAATTACGAACGAACACACAGCCGAGCATTACTCTTGTCACGAGGTTTACAAACCATCCTCCCATTAATAGGAACTTGATGACTGATCTCCAACCTAGCTAATATAGCCCTTCCTCCGTCCCCTAATTTAATAGGAGAAATCACTATTATAACAGCTTTATTCAACTGATCAAGCTGAACAATTATTCTAACAGGAATAGGCACACTTCTTACAGCTAGTTATTCACTCTACATATTCCTAATAACTCAACGAGGAATAACTCCAGAACACCTTAATGCTATTAATCCTACACACACTCGAGAACACACCTTAATAACTATACACTTGATTCCAATTATTCCATTAATAATAAAACCAGAGTTAATCTGAGGGTTATTTTTCTGTAGATATAGTTTAAT-AAAACACTAGATTGTGATTCTAGAATTAGAGGTTAAA-CCCCTCTTATCAACCGAACTTGGCTGG-GACCCTAAGAACTGCTAATTACTTAGTTCCGTGGTTCAATTCCACGGCTTGTTCGGCTTTTAAAGGAAAACAGTCTATCCGCTGGTCTTAGGAACCAAAAACTCTTGGTGCAAATCCAAGTAAAAGCTATGAATTTTCCACTAATCTTCAACTCCTCCATATTACTTACAATTTTTATTCTACTTTTACCAATCATTTTTTCAACATTAAACATAAACATCACTAACCTCCACCACTTAGTTAAATCATCAGTAAAAACAGCATTCCTAATTAGCCTAATTCCACTTACCATTTTTCTAGACCAAGGCCTTGAATCAATCACCACTAACTTTCACTGAATAAACATCAATACATTTGATATTAACATAAGCTTCAAATTCGATATTTACTCATCAATCTTTCTCCCTATCGCTTTATTTGTAACATGATCCATCCTAGAATTTGCCACTTGGTATATAGCCTCCGACCCATTAATCACTCGATTTTTTAAATATCTTCTAACCTTTCTTGTAGCTATAGTCATCTTAGTTACAGCTAATAACTTTTTCCAATTTTTTATTGGCTGGGAAGGAGTAGGAATTATATCCTTCCTTCTAATCGGATGGTGATACTCTCGAGCAGACGCAAATACAGCAGCCCTTCAAGCAGTTATTTATAACCGAGTTGGAGATATTGGCCTAATCCTTAGCATAGCCTGGGTAGCAATAAACCTTAACTCATGAGAAATACAACAAGTTTTTATACTAAATTCAGATAACCTCACACTCCCACTTCTTGGATTGATCCTAGCAGCTACAGGCAAATCCGCACAATTCGGCCTTCACCCATGACTACCAGCCGCAATAGAAGGTCCAACCCCTGTTTCAGCCCTATTACACTCTAGCACAATAGTGGTAGCAGGCATTTTTTTACTAATCCGAATTCACCCTATAATAAACAATAACCAAACTGCACTTACAATTTGCCTTTGCCTTGGAGCTATCACAACATTATTTACGGCTGCCTGTGCCCTCACCCAAAATGATATTAAAAAAATTGTGGCATTCTCAACATCAAGCCAGTTAGGATTAATAATAGTTACAATTGGACTCAATCTTCCTCAATTAGCCTTCTTCCACATTTGTACCCACGCATTTTTCAAGGCTATACTATTCCTTTGCTCAGGTTCTATTATCCACAGCCTTAATGATGAACAAGATATTCGAAAAATAGGTGGACTACAAAACTCCCTTCCAGTTACTACATCCTGCTTAACAATCGGCAGTTTAGCCTTAACTGGAACCCCTTTCCTAGCAGGATTTTTCTCAAAAGACGCCATTATTGAAGCCCTTAATACATCTCAAACTAATACATGAGCTTTAATACTAACACTAATTGCAACATCCTTTACAGCTATTTATAGCTTTCGAATCATTTTCTTCGCATCTATAGGTCACCCCCGGTCAAACCCATTACCCCCCATTAATGAAAATAACAAAGCAGTAATTAATCCAATCAAACGATTGGCTTGAGGAAGCATTTTAGCTGGCCTACTAATTTCCTCAAATATACTTCCAATTAATTCCCCAATTATAACTATACCCACTCTATCAAAACAAGCAGCAATCGTTGTCTCTATTGCAGGATTAATCATCGCAACAGACCTATCAAAGATTACAACTTCTATAAATCAACCATCAAAGACAAATTTTCACTCCTTCTCTAACCTTCTTGGATTCTTCCCAACCATTTTACACCGAATTATACCAAAAACTAACCTTAACTTAGCACAAAATATCGCAACTCATTTAATTGACCTTTCTTGATATGAAAAATCAGGCCCACAAGGGGTAGTAAACCAACAACTGCCTATAATTAAAACCACTACAAACATCCAACAAGGACTTATTAAAACCTATTTAACTCTTTTCCTAATAACTTCAGCAATCATTATTGCCC------TACTCTAA-CGCACGAAGACTTCCCCCGTATTGACTTCGAGTCAATTCAAATACCACAAATAAGGTCAATAACAATACTCACCCCCCAATAAATAATAATCACCCACCACACGAATATATTAGAGCCACCCCCACCCAATCACCACGTATCACATAACTCCCTAATTCATTAGACTTATTTATTCCATCAACCTCAACTCCCCCTAAAAACAAATATCATACTAATACACCAATTAAATAAATCAATACATAAAATACTACTGACCAACTCCCCCATGCTTCTGGATAAGGCTCAGCAGCCAAAGCTGCCGAATAAGCAAATACTACTAATATTCCACCCAAATAAATTAAAAAAAGAACAATAGACAAAAATGAAGACCCAAAAGCAACAATCACTATACACCCAGCCCCAGCCGCTATTACCAACCCTAAAGCAGCATAATAAGGAGAAGGGTTTGAAGCAACAGCTACCAATCCTAAAACCAACACAATTATAGAAATAGAAACTATATAAATCATAATTCCCACCAGGACTCTAACCAGAACTTGTGATCTGAAAAACCACTGTTGTTATTCAACTATAGGAACTAATGGCACCCAACATCCGTAAATCACACCCATTAATTAAAATTATTAATAACTCCTTCATTGACCTTCCAACCCCATCAAACATCTCATCATTATGAAACTTTGGATCTCTACTAGGTATCTGTTTAATTGCCCAAATCATCACAGGATTATTCCTAGCTATACACTACACAGCAGACACATCTATAGCATTTTCATCAGTAGCTCACATTTGCCGAGACGTTAATTATGGCTGATTAATTCGAAATCTCCATGCTAACGGAGCCTCCTTCTTCTTTATTTGCATTTACCTGCATATTGGACGAGGTTTATATTACGGCTCGTTCTTATACAAAGAAACATGAAATATCGGTGTAATTCTCCTATTCTTAGTAATAGCTACAGCATTTGTAGGATATGTTTTGCCATGAGGACAAATATCCTTCTGAGGGGCTACAGTAATTACTAATCTTCTATCTGCTATTCCGTACATCGGAAACGTACTCGTCCAATGAATCTGAGGGGGGTTTTCTGTAGATAACGCTACCTTAACTCGATTCTTCGCATTTCACTTTCTACTGCCATTCATTATTGCCGGGGCTAGTATCCTCCACCTTCTTTTCCTCCATGAAACCGGATCAACAAATCCTACCGGACTTAACTCAGACCCAGACAAAGTACCTTTCCACCCATACTTTTCATATAAAGACCTACTAGGATTTTTAATTATACTAACAGCACTTACCCTATTAGCTATATTTTCCCCGAATCTATTAGGTGACCCAGATAATTTTATCCCAGCAAATCCCTTAGTCACTCCACCACACATTAAACCAGAATGATATTTTTTATTTGCCTATGCCATCCTCCGATCAATCCCTAATAAACTAGGGGGGGTATTAGCCCTCGTATTTTCTATCTTGATCCTAGCCCTTGTGCCTTTTCTTCACACATCAAAACAACGAAGTTTAATATTTCGACCACTAACACAAATCATATTCTGAGCCCTAGTCGCAGATACCCTAATCCTAACATGAATCGGAGGTCAGCCAGTAGAAGACCCATACACCATAATTGGGCAATTAGCCTCCGTAATTTACTTCTTAATCTTCATCATTATATTACCACTTGCCGGATGAGTAGAAAATAAATTATTAAACTGAT-AGTCCTGATAGCTTAA--CTAAAGCATCGGTCTTGTAAGCCGAAGATTGGAGGCTAACACCCTCCTCAAGAC---------------------------------------------------------------------------------------------------------------------------------------------------------------------------------------------------------------------------------------------------------------------------------------------------------------------------------TTTTTGGCAGTTGTTAACC------------------------------------------------------------TGCTACCTTAATTCGAGAGAGAAG------------GATTCAAACCCCACAGAGACGGGGGGGCC----------------------------------------------------------------CCCCATACCCTTCTCAAGATTT----------------------------------------TTTGGCAGTTGTTAA---------CCTGCTACCTT-AATTCGAGAAAGAAGGATTTAAACCTCCACTATTGACCCCCAAAGCCAACATTCTAATTAAATTATCTCCCGACA--------------------------------------------------------------------------TATGCACTTA---------------------------------------AGTCACGCTATGCTCTATATACA-----------------------------------------TTCTATGTAT-AATAAGCATTAATTTATATTCCCCACGAACA----------------------------------------------------------------------------ATATTTTCAAT--------------------------------------------------------------------------------------------------------------------------------------------------TAACAATGTACAATAAACA----------------------------------------------------------TTTATTATG-TTTATATACAT---------------------------------------TCTATGTTT-ATAGAGCATTAATTTATATTCCCTACGAATA------------------------------------------------------------------------------------------------------------AT-ATAA-ACAATTAAACATCAAGATTATAACA--------------------------------------------------------------ATTTATAATATTCACTTCA---------------------------AACATTAAATAACTAGA------------------------------------------------------------------------------------------------------------------------------------------------------------------------------------------------------------------------------------------------------------------------------------------------------------------------------------------------------------------------------------------------------------------------------------------------------------------------------------------ATATAC-TAAATAATCTTC----------------------------------------------------------------------------------------------------------------------------------------------------------------------------------------------------------------------------------------------------------------------------------------------------------------------------------------------------------------------------------------------------------------------------------------------------------------------------------------------------------------------------------------------------------------------------------------------------------------------------------------------------------------------------------------------------------------------------------------------------------------------------------AAATCATGAATAATAAAAAAAA--------------ATTACTAAG-------------------------------------------------------------------------------ATTTAA-A-ATGTGTAATTGTACATATTC-ATACCA------------TCTTACTATGAATATTCTTGACTAATTTCAATCA----------CTTAATCATTCGTCTCCGTGATAAACAAAAATTGTTTTATACATATAT----TAATTCAATTAAGCAGTTCTAATA-AAT---------------ATTTTTTTACAATTAACTAATTCTAGCA-GAGACTGTGGTTTCAAC-CCCTCCTCACTTTA---------------------CCCAGCCTGGAGTGATGTCTG-----ATGCGGG--ATGCCCTGAATCTACCGTACCTAAACCTAGGCCGGATTACTGATGAA----GTTTAAAAAGCATCTGTCGGTAGAGAATCTGTTGAGACATTAACCTA-AGACTAGTCCCTAATGTAATTCAGTAAAGCATCTATC-CTATGCTCGAAGTACATCTCGCCCTTAACGCAAGCCTGTTATC-TAATTAATCGGCATTCATG---------TTTTTT------------------------------------------TTTTTTATTGGCCTTCAATAG-CATCT-CAA-AGTGGCTAACAGCGCAT-----ATTACGTATT--AAGGAAAGAACATATGGTCTTATCGGC-TAAG-----------ACGTACACGAAGTATTAT-------------CTCATGGTGTTAATAATGAATGCATGATTGACATA------TTTTACC----------CTTAATCAGAACGTGTTCCTCAACTTTCCTATTTATATCCA-CCTGGGCTGAGACTTATCTAA-TTT---------------------------------------------------------------------------------------------------------------AAAGCGTTTTTGC-GCGCTAAACCCCCCTTACCCCCCAAATTAGCTTTTCCTGTAAAACCTTGTA-TTTTCCGTCAAACCCCG-AAACCGA-A----------------------------AAAATTTTACC-TTCAAAACCA----------------------------------------------------------------------------ATTTATTCTAACC-AAAACTCCTAAAAGTCTCCGGCTTAGCTAAATA----------------------------------------------------------------------------------------------------------------------------------------------------------------------------------------------------------------------GAGGACGTTTCTCCTTTACTCTTTGCTTCGCACAG-TATGCTT-------------------------------------------------------------------------------------------------------------AGAATAGGGTGCCAT-AACCCAAACCCA--T----------------------------------------------------------------------------TATTTA---------------------------------------------------TTTGTATATATAT--------------------------------------------------------CGTATAT-------------------------------------------------------------AATGCAGTAATTACAATATCAGTCTTTCCACGAGTACAATAT-------------------------------------------------------------TATTTTCAAAACACATT------ATAACGTTATCATAATAA----------------------------------ATTTATG-TATTTTGTACT----------------------------------------------------------------------------------------------------------------------------------------------------------------------------------------------------------------------------------------------------------------------------------------------------------------------------------------------------------------------------------------------------------------------------------------------------------------------------------------
[truncated: 783,988 more chars]
